# Supplementary material for: Genetic overlap between schizophrenia and cognitive performance
Source: Schizophrenia (Heidelb). 2024 Mar 5;10(1):31. doi: 10.1038/s41537-024-00453-5 (PMC10914834; doi:10.1038/s41537-024-00453-5)
Supplement: Supplementary file 2 — Supplementary Table 1-11 [file 41537_2024_453_MOESM2_ESM.xlsx]

## Sheet: Table S1
Table S1. Genome-wide association studies used in the present analyses
Data	Cohort	Ancestry	Sample size	Phenotype	Reference
SCZ	PGC	European	case=53386，control=77258	schizophrenia	Mapping genomic loci implicates genes and synaptic biology in schizophrenia
CP	COGENT	European	35298	verbal-numerical reasoning	Gene discovery and polygenic prediction from a 1.1-million-person GWAS of educational attainment
	UKB	European	222543	the first principal component derived from three or more neuropsychological tests

## Sheet: Table S2
Table S2. Distinct genomic loci associated with schizophrenia (SCZ) at condFDR<0.01 given association with cognitive performance (CP)
GenomicLocus	SNP	CHR	BP	start	end	A1	A2	condfdr	BETA.SCZ	SE.SCZ	P.SCZ	BETA.CP	SE.CP	P.CP	nearestGene	dist	func	CADD	RDB	minChrState	commonChrState	posMapFilt	eqtlMapFilt	ciMapFilt	IndSigSNPs	LeadSNPs
1	rs6673661	1	2372954	2368232	2402499	A	G	6.32182e-06	-0.0622052	0.0091	7.736e-12	0.0066	0.0029	0.0227	PLCH2	0	intronic	0.166	5	4	14	0	0	0	rs6673661;rs4648637;rs4233033;rs58946679	rs6673661
2	rs2294526	1	6735702	6644723	6788115	A	C	0.000577742	0.0492953	0.0091	5.428e-08	-0.00926	0.003	0.00203	DNAJC11	0	intronic	0.008		4	4	0	1	0	rs2294526;rs149856	rs2294526
3	rs3795310	1	8431607	8375842	8702753	T	C	9.29918e-05	-0.0509973	0.0087	5.75e-09	0.0096	0.00287	0.000815	RERE	0	intronic	0.722	4	2	7	0	1	0	rs3795310;rs2292242;rs12142465;rs11121172	rs3795310
4	rs61786047	1	29032580	28885800	29176614	G	A	0.00234212	0.0778033	0.0135	8.335e-09	0.00034	0.00429	0.937	GMEB1	0	intronic	3.991	7	4	5	0	1	0	rs61786047;rs533123	rs61786047
5	rs56335113	1	30427639	30412503	30516776	G	A	2.20958e-05	-0.064701	0.0094	6.017e-12	-0.00232	0.0031	0.453	RP11-179G8.1	49434	intergenic	15.35	5	5	15	0	1	0	rs56335113;rs6694545;rs10127492	rs56335113
6	rs11263861	1	36628033	36345758	36637708	A	G	0.000605311	0.0521041	0.0093	2.018e-08	0.00797	0.00309	0.00985	MAP7D1	0	intronic	4.338	2b	1	7	0	1	0	rs558120;rs11263861	rs558120;rs11263861
7	rs10218712	1	41832297	41832297	41836026	T	G	0.00247522	0.0461008	0.0095	1.263e-06	0.02395	0.00309	9.65e-15	FOXO6	0	intronic	3.209	4	1	1	0	0	1	rs10218712	rs10218712
8	rs11210892	1	44100084	43760070	44475123	A	G	3.95984e-07	-0.0635005	0.0091	2.678e-12	0.01564	0.00305	2.78e-07	PTPRF	10740	intergenic	6.88	5	5	15	0	1	1	rs2842198;rs673253;rs618678;rs2275180;rs4660731;rs11210892;rs55693463;rs803679;rs145155829;rs3791101	rs2842198;rs11210892;rs145155829;rs3791101
9	rs2840676	1	66330636	66304167	66330636	T	C	0.00606856	0.0482978	0.0088	3.694e-08	0.00081	0.00288	0.78	PDE4B	0	intronic	0.587	5	5	15	0	0	0	rs2840676	rs2840676
10	rs10789321	1	72153334	72118484	72235421	C	T	0.00102367	-0.0450976	0.0087	1.97e-07	-0.0094	0.00287	0.00104	NEGR1	0	intronic	4.271	7	1	15	0	0	0	rs10789321;rs1380481;rs72677177	rs10789321
11	rs12129573	1	73768366	73275828	74099273	A	C	2.43455e-10	0.0777994	0.0089	2.282e-18	-0.00678	0.00298	0.023	RP4-598G3.1	3486	intergenic	5.324	7	9	15	0	0	0	rs12129573;rs962930;rs6676874;rs622421;rs61765555;rs4361946;rs7551153;rs11210289;rs11210070;rs12116628;rs10789358;rs7523829	rs12129573
12	rs2802535	1	98508258	97797970	98644542	C	T	1.40852e-11	-0.103196	0.011	5.847e-21	-0.00058	0.00364	0.873	MIR137HG	0	ncRNA_intronic	0.262		1	14	0	0	1	rs6701322;rs11165868;rs9782950;rs10875071;rs2802535;rs1198590;rs76286687;rs1198575;rs4304627;rs4375301;rs75800281;rs61787828;rs4271249;rs80075254;rs75497903;rs72737820	rs6701322;rs2802535;rs72737820
13	rs12145726	1	115857251	115852004	115857251	G	A	0.0098526	0.0463014	0.0089	1.827e-07	-0.00362	0.00298	0.226	RP4-663N10.1:NGF	00:00:00	ncRNA_intronic	4.46	1b	5	15	0	0	0	rs12145726	rs12145726
14	rs72692857	1	150001632	149998923	150216357	C	T	0.000812278	-0.0680044	0.0118	9.387e-09	0.0075	0.00382	0.0494	OTUD7B	19006	intergenic	1.835	6	5	15	0	1	1	rs72692857;rs72692873	rs72692857
15	rs6690619	1	153765399	153759687	154141908	T	C	0.000384227	-0.0456997	0.0087	1.352e-07	0.01129	0.00285	7.56e-05	RP11-216N14.5	2249	intergenic	0.239	5	3	5	0	1	1	rs6690619;rs111689685;rs11586075;rs2790690	rs6690619
16	rs2147472	1	160341876	160296055	160341876	A	G	0.00777566	-0.0418998	0.0089	2.693e-06	0.00852	0.00292	0.00352	NHLH1	0	UTR3	1.638	5	5	15	0	1	1	rs2147472	rs2147472
17	rs1289003	1	163678435	163582980	163766672	T	G	0.00181386	0.0476998	0.0088	5.135e-08	0.00634	0.0029	0.0289	RP4-640E24.1	60140	intergenic	1.002		7	15	0	1	0	rs1289003	rs1289003
18	rs61826818	1	173712822	173580303	174024181	T	G	0.00287324	-0.0720043	0.0136	1.14e-07	0.00963	0.00435	0.0269	KLHL20	0	intronic	3.45	5	4	5	0	1	0	rs61826818	rs61826818
19	rs4652130	1	175809524	175727540	175809524	G	T	0.00244311	-0.0490012	0.0104	2.22e-06	0.01453	0.00332	1.17e-05	RP11-222A5.1	36954	intergenic	2.679	4	2	15	0	0	0	rs4652130	rs4652130
20	rs16851048	1	177276006	177237533	177428018	T	C	1.01573e-05	-0.0744973	0.0107	4.149e-12	0.00542	0.00361	0.133	BRINP2	24447	intergenic	5.434	7	5	15	0	0	0	rs16851048;rs4650963;rs72726717;rs11576836	rs16851048
21	rs10913420	1	177759645	177759149	177760918	T	C	0.00190159	-0.0598997	0.0115	1.971e-07	0.01046	0.00373	0.00502	RP11-63B19.1	80179	intergenic	0.38	7	5	15	0	0	0	rs10913420	rs10913420
22	rs7515363	1	200414959	200315532	200463931	T	C	0.000739101	-0.0535029	0.0089	1.836e-09	-0.00248	0.00293	0.397	RP11-469A15.2	28088	intergenic	3.356	6	4	15	0	0	0	rs7515363;rs6692204	rs7515363
23	rs72749142	1	200951307	200874728	201024059	G	A	0.000465369	0.064401	0.012	8.118e-08	0.01305	0.00378	0.000562	KIF21B	0	intronic	1.042	5	4	5	0	1	0	rs72749142;rs12126806	rs72749142
24	rs9729959	1	204601875	204452295	204601875	C	T	0.00887517	-0.0435967	0.0102	2.033e-05	-0.01537	0.0034	6.38e-06	LRRN2	0	intronic	1.005	7	5	14	0	0	1	rs9729959	rs9729959
25	rs6702469	1	204968787	204967256	204971553	C	T	0.00862227	0.0442968	0.0097	5.085e-06	0.01008	0.00323	0.0018	NFASC	0	intronic	4.09	5	4	15	0	1	1	rs6702469	rs6702469
26	rs41314284	1	226790001	226774042	226811900	C	T	0.000347929	-0.0812968	0.0149	5.268e-08	0.01669	0.00482	0.000542	C1orf95	0	UTR3	0.264	5	2	15	0	0	0	rs41314284;rs76927770	rs41314284
27	rs4846898	1	230252218	230228692	230272624	A	G	0.0012577	-0.0478991	0.0088	4.302e-08	0.00695	0.00291	0.017	GALNT2	0	intronic	4.601	7	4	5	0	1	0	rs4846898;rs11807834;rs4846833	rs4846898
28	rs72769124	1	239210058	239173375	239221401	C	A	2.68013e-07	-0.103895	0.0147	1.859e-12	0.01991	0.0048	3.42e-05	RP11-307O1.1	5989	intergenic	0.464	7	9	15	0	0	0	rs72769124;rs12119613	rs72769124
29	rs145071536	1	243793012	243297283	244019998	C	T	9.41369e-06	0.0851005	0.012	1.615e-12	0.00302	0.00367	0.411	AKT3	0	intronic	5.462	7	4	5	0	0	0	rs10803138;rs72759884;rs12748751;rs12741781;rs9428966;rs1486472;rs145071536;rs11590190	rs10803138;rs9428966;rs145071536
30	rs6708950	2	2330118	2294426	2345792	T	C	0.000176024	-0.0536012	0.0097	3.428e-08	0.01197	0.00318	0.000166	MYT1L:MYT1L-AS1	00:00:00	ncRNA_exonic	11.06		1	15	0	0	0	rs6708950	rs6708950
31	rs12712510	2	22749726	22477818	22754466	C	T	0.000103937	-0.0574006	0.0087	5.144e-11	-0.00068	0.00288	0.813	AC068490.2	0	ncRNA_intronic	1.127	5	5	15	0	0	0	rs12712510;rs1509378;rs7422205;rs6741228;rs13418342	rs12712510
32	rs2879609	2	23939480	23926659	24252436	C	T	0.00649571	0.037604	0.0086	1.287e-05	-0.01129	0.00285	7.53e-05	KLHL29	7998	intergenic	2.968	6	1	5	0	1	0	rs2879609	rs2879609
33	rs141216273	2	25599172	25599172	25599172	A	C	0.00790532	0.1234	0.0228	6.648e-08	0.00366	0.00721	0.612	AC012074.2	457	upstream:downstream	3.866	5	5	7	0	0	0	rs141216273	rs141216273
34	rs72802746	2	27022469	26961166	27345484	A	G	0.00351542	-0.042197	0.009	3.12e-06	0.01087	0.00296	0.000242	CENPA	0	intergenic	7.486	7	4	5	0	1	0	rs72802746;rs10196501;rs12470752	rs72802746
35	rs13414801	2	28290347	28290347	28290347	C	T	0.0028368	0.0447986	0.0091	8.063e-07	-0.00955	0.00301	0.00153	BRE	0	intronic	9.926	4	4	15	0	0	0	rs13414801	rs13414801
36	rs13030789	2	37562792	37425629	37576136	G	A	0.00106147	0.0513963	0.0089	7.925e-09	-0.00472	0.00293	0.107	RNU6-939P	3772	intergenic	2.285	6	7	15	0	1	1	rs13030789	rs13030789
37	rs17039547	2	54333729	53871238	54363878	A	C	0.00087133	0.0489044	0.0097	4.606e-07	0.01264	0.00321	8.34e-05	ACYP2	0	intronic	0.985	6	5	15	0	0	1	rs17039547;rs3770399;rs805316	rs17039547
38	rs11682175	2	57987593	57931347	58505679	T	C	2.23719e-09	-0.0695001	0.0086	8.699e-16	-0.01054	0.00286	0.000223	CTD-2026C7.1	0	ncRNA_intronic	0.995	3a	1	15	0	0	1	rs11682175;rs13016665;rs2717073;rs17049247;rs2312143;rs1518393;rs7596038;rs848291;rs7560589;rs11885093;rs1380703	rs11682175
39	rs4672268	2	59146423	59146423	59166978	G	A	0.00262072	0.043002	0.0089	1.271e-06	-0.01003	0.0029	0.000534	LINC01122	0	ncRNA_intronic	0.429	7	5	15	0	0	0	rs4672268	rs4672268
40	rs6718758	2	60328802	60295736	60329823	A	C	0.0014923	-0.0479994	0.0093	2.693e-07	0.00958	0.00305	0.00169	RP11-444A22.1	1466	intergenic	6.022	6	2	15	0	0	0	rs6718758	rs6718758
41	rs7599488	2	60718347	60713235	60723672	C	T	0.00232371	0.0425038	0.0087	1.12e-06	0.02253	0.00289	6.36e-15	BCL11A	0	intronic	1.668	4	4	15	0	0	0	rs7599488;rs6729815	rs7599488
42	rs6546857	2	73837955	73129974	73907578	A	G	3.30524e-05	-0.0603978	0.0102	2.744e-09	0.01817	0.00336	6.5e-08	ALMS1	34	downstream	5.493	7	4	5	0	1	0	rs999494;rs2077586;rs6732160;rs62151843;rs6546857;rs6546822;rs62151562	rs999494;rs6732160;rs6546857
43	rs67627854	2	76246645	76245656	76455812	T	G	0.00809742	-0.0564011	0.0104	5.93e-08	-0.00087	0.0035	0.803	SUCLA2P2	86496	intergenic	4.617	6	7	15	0	0	0	rs67627854	rs67627854
44	rs13420329	2	77706547	77703418	77742043	C	T	0.00543828	-0.0492953	0.0095	2.104e-07	-0.00622	0.00314	0.0478	LRRTM4	0	intronic	9.401	3a	1	15	0	0	0	rs13420329	rs13420329
45	rs13407231	2	79433627	79224687	79440822	C	T	0.00202439	0.0515008	0.0091	1.597e-08	-0.00411	0.00299	0.169	CTNNA2	0	intronic	2.063	7	5	15	0	0	0	rs1666769;rs13407231	rs1666769;rs13407231
46	rs7575796	2	97746526	97500775	98599499	A	G	0.000643789	0.0963006	0.0172	2.065e-08	0.01331	0.00523	0.0109	AC018892.9	308	upstream	1.531	7	5	15	0	1	0	rs7575796;rs78381888	rs7575796
47	rs13016542	2	145183851	145136553	145219688	T	C	3.14459e-05	0.0883039	0.0129	8.282e-12	0.00187	0.00427	0.661	ZEB2	0	intronic	17.11	6	1	5	1	0	0	rs12991836;rs13016542;rs17677434;rs35359264	rs12991836;rs13016542
48	rs16825349	2	146425531	146419047	146441828	G	A	0.000526674	0.0689	0.0112	7.722e-10	-0.00147	0.00366	0.688	AC079163.1	64539	intergenic	10.66	5	5	15	0	0	0	rs16825349	rs16825349
49	rs34541405	2	155916568	155775541	156114425	T	C	0.000290124	-0.0555973	0.0103	6.858e-08	-0.01279	0.00342	0.000185	RNU6-1001P	29382	intergenic	3.387	6	9	15	0	1	0	rs34541405	rs34541405
50	rs1881046	2	156835793	156835793	156900939	G	T	0.000861816	0.0507026	0.0092	3.392e-08	-0.00771	0.003	0.0103	AC093375.1	32335	intergenic	0.399	7	5	15	0	0	0	rs1881046	rs1881046
51	rs2909457	2	162845855	162798581	162910403	A	G	0.000128587	-0.0489997	0.0087	1.482e-08	0.01993	0.00286	3.32e-12	DPP4	2895	intergenic	5.408	6	4	15	0	0	0	rs2909457;rs4664446	rs2909457
52	rs62183855	2	172956449	172943886	172976829	A	C	0.000770634	0.0660967	0.0111	2.658e-09	0.00411	0.00355	0.248	DLX1	2043	intergenic	21.5	5	1	13	1	0	1	rs62183855;rs1001780	rs62183855
53	rs10173857	2	174951182	174951182	175099789	T	C	0.00961701	-0.0509973	0.0097	1.671e-07	0.00366	0.00315	0.244	OLA1	0	intronic	2.922	6	5	15	0	1	0	rs10173857	rs10173857
54	rs62182022	2	180925308	180887423	181038533	T	C	0.00354099	0.0513013	0.0102	5.477e-07	0.00932	0.00332	0.00496	CWC22	53467	intergenic	2.602	7	5	15	0	0	0	rs62182022;rs10497559	rs62182022
55	rs4380187	2	185811940	185455629	185853355	C	A	4.97924e-05	-0.0540999	0.0087	4.305e-10	0.00739	0.00286	0.00971	ZNF804A	7720	intergenic	2.923	7	15	15	0	0	0	rs4380187;rs62176209;rs7597593;rs11693094;rs2170203;rs2369595;rs1583048;rs1594166;rs10931156	rs4380187
56	rs59979824	2	193848340	193848340	194002782	A	C	0.00591428	-0.0463014	0.0093	5.973e-07	0.00738	0.00302	0.0145	PCGEM1	206714	intergenic	3.872	6	7	15	0	0	0	rs59979824	rs59979824
57	rs699318	2	198281743	198144539	198954774	T	C	1.85265e-07	0.0672006	0.0092	2.268e-13	0.01009	0.00303	0.000883	SF3B1	0	intronic	5.346	7	4	4	0	1	0	rs699318;rs150261359;rs143851124;rs7587251;rs1371665;rs1429419;rs12151767	rs699318
58	rs1451488	2	199990107	199776050	201330648	A	G	3.46277e-09	-0.0708947	0.0087	4.472e-16	-0.00904	0.00288	0.00169	AC018717.2	15295	intergenic	12.94		5	15	0	0	0	rs1451488;rs62181087;rs895526;rs1011831;rs1376590;rs76432012;rs1658810;rs74412941;rs7588746;rs1369843;rs78988795;rs13035874;rs994280;rs4673480;rs797163;rs2577850;rs717915;rs1020111;rs3739118;rs17447598;rs10197006	rs1451488;rs76432012;rs1658810;rs1020111;rs10197006
59	rs3791710	2	212290048	212290048	212311744	C	T	0.00405976	-0.0600033	0.0108	3.02e-08	0.00328	0.00355	0.355	ERBB4	0	intronic	2.296	7	5	15	0	0	0	rs3791710	rs3791710
60	rs4630706	2	213185645	213151230	213410065	G	A	0.00579277	0.0505981	0.0092	3.908e-08	-0.0015	0.00298	0.614	ERBB4	0	intronic	1.034	6	5	15	0	0	0	rs4630706;rs7607363	rs4630706
61	rs4267506	2	215272589	215248304	215395041	C	T	0.000534508	-0.062301	0.012	2.217e-07	0.01538	0.00396	0.0001	SPAG16:AC107218.3	00:00:00	ncRNA_intronic	7.452	7	14	15	0	0	0	rs4267506	rs4267506
62	rs72974238	2	225432470	225263170	225459080	A	C	0.000340047	-0.0528012	0.0092	8.741e-09	0.00795	0.00305	0.00918	CUL3	0	intronic	0.125	6	4	5	0	1	0	rs13396659;rs72974238	rs13396659;rs72974238
63	rs13426457	2	228416712	228243905	228416712	A	G	0.00515169	0.0428008	0.0096	8.737e-06	0.01242	0.00319	9.88e-05	AGFG1	0	exonic	4.802	5	4	4	0	0	0	rs13426457;rs7574414	rs13426457
64	rs778371	2	233743109	233550961	233815353	A	G	3.44193e-09	-0.0806029	0.0095	1.495e-17	-0.00301	0.00317	0.343	C2orf82	0	downstream	2.405		3	14	0	1	0	rs778371;rs10210717;rs73102769;rs62191832;rs6738529;rs11893358;rs13383733;rs12327967	rs778371;rs12327967
65	rs17194490	3	2547786	2436014	2574283	T	G	3.66817e-05	0.0781994	0.0116	1.795e-11	0.00387	0.00384	0.313	CNTN4	0	intronic	9.275	7	5	15	0	0	0	rs17194490;rs9845120;rs71309902;rs5004846;rs6796313;rs13068096;rs13061721	rs17194490
66	rs12489270	3	16875823	16740695	17887988	C	T	2.93112e-06	0.0579046	0.0089	7.468e-11	-0.01342	0.00296	5.65e-06	PLCL2	0	intergenic	4.66	4	5	15	0	1	0	rs12489270;rs2278609;rs9820209;rs9876137;rs4685422;rs7618461;rs115128303;rs9866541;rs4684303;rs1430894;rs9869999;rs56221450;rs6577596	rs12489270;rs1430894
67	rs9817910	3	18246870	18154519	18365254	A	G	0.00171982	0.0421979	0.0087	1.218e-06	-0.01288	0.00287	7.25e-06	TBC1D5	0	intergenic	1.612	7	5	15	0	0	0	rs9817910;rs12714955	rs9817910
68	rs13324769	3	20001884	19986505	20029536	T	G	0.00350457	0.0639039	0.0131	1.048e-06	-0.01334	0.00427	0.00177	RAB5A	0	intronic	6.551	7	4	5	0	1	0	rs13324769	rs13324769
69	rs13320945	3	24215973	24166164	24237950	C	T	0.00162763	-0.0446	0.0088	3.92e-07	0.00952	0.00292	0.00113	THRB	0	intronic	0.616	4	5	15	0	0	0	rs13320945;rs1799888	rs13320945
70	rs10490840	3	24554704	24538986	24561531	A	G	0.00372661	-0.0450976	0.0087	1.899e-07	-0.00648	0.00288	0.0242	MIR4792	8148	intergenic	6.281		5	15	0	0	0	rs10490840	rs10490840
71	rs4308234	3	28736224	28736224	28746527	A	C	0.00470831	0.0494949	0.011	6.945e-06	-0.01575	0.00366	1.65e-05	LINC00693	0	ncRNA_intronic	8.123	6	5	15	0	0	0	rs4308234;rs1461824	rs4308234
72	rs11129383	3	30106169	29789353	30118174	G	A	0.00228895	-0.0501992	0.0098	2.971e-07	-0.00921	0.00322	0.00427	RBMS3	54282	intergenic	1.759	6	9	15	0	0	0	rs6767352;rs11129383;rs7612379;rs6549963;rs1506297	rs6767352;rs11129383
73	rs9311094	3	35450784	35450784	35464694	T	C	0.00421769	-0.0469027	0.0103	5.94e-06	0.01407	0.00342	3.83e-05	RNU6-243P	152345	intergenic	13.8	7	7	15	0	0	0	rs9311094	rs9311094
74	rs9876421	3	36848316	36843149	36945794	C	T	2.51675e-05	-0.0625033	0.0092	9.192e-12	0.00287	0.003	0.338	TRANK1	19994	intergenic	12.72	7	9	15	0	1	0	rs9876421;rs9834970	rs9876421
75	rs2624847	3	50174197	48446237	50552866	T	G	0.00378566	0.0492953	0.0102	1.237e-06	0.01029	0.00328	0.00169	RP11-493K19.3	0	ncRNA_intronic	3.641		5	15	0	1	0	rs9878063;rs2624847;rs73080977	rs9878063;rs2624847;rs73080977
76	rs2710323	3	52815905	52217088	53539241	T	C	1.81269e-12	0.0784044	0.0086	1.229e-19	-0.01517	0.00285	1.06e-07	ITIH1	0	intronic	7.404		1	15	0	1	1	rs147975364;rs41292864;rs4687554;rs2255107;rs3199918;rs2710323;rs4687662;rs2710339;rs9818819;rs10446475;rs7630632;rs1531876;rs352158;rs187084;rs9311474;rs731831;rs55807227;rs3755799;rs71301816;rs1346719;rs13080668;rs312476	rs147975364;rs2710323;rs71301816;rs13080668
77	rs9813516	3	60293004	60290721	60293004	A	G	0.000605067	0.0544034	0.0091	2.186e-09	-0.00427	0.00325	0.19	FHIT	0	intronic	4.362	5	5	15	0	0	0	rs9813516	rs9813516
78	rs6798742	3	63903759	63832212	64003983	G	A	5.34774e-05	0.0610991	0.0093	4.569e-11	-0.00398	0.00312	0.202	ATXN7	0	intronic	6.755	5	3	4	0	1	0	rs6798742;rs113386200	rs6798742
79	rs60135207	3	71563777	71248393	71679664	G	T	0.000104288	0.0495994	0.0088	1.526e-08	-0.0153	0.00288	1.09e-07	FOXP1	0	intronic	2.839	6	5	15	0	0	0	rs11717297;rs60135207;rs62244881;rs830626	rs11717297;rs60135207
80	rs12494644	3	80820333	80660050	81052987	A	G	0.00244327	0.0425038	0.0086	8.737e-07	0.00955	0.00287	0.000877	RP11-47P18.1:RP11-47P18.2	00:00:00	ncRNA_intronic	3.808	4	1	15	0	0	0	rs12494644	rs12494644
81	rs167924	3	107379837	107237696	107523275	G	A	0.00221117	0.0501992	0.009	2.339e-08	0.00457	0.00295	0.121	BBX	0	intronic	6.741	6	5	15	0	0	0	rs167924;rs9811759	rs167924
82	rs1604060	3	117772036	117493964	117820386	A	G	0.00230109	-0.0772051	0.014	3.241e-08	0.00774	0.00451	0.0859	RP11-384F7.1	0	ncRNA_intronic	0.21		14	15	0	0	0	rs1604060	rs1604060
83	rs7634476	3	136398387	135468347	136674500	G	A	7.10709e-06	0.0577033	0.0088	5.462e-11	-0.00891	0.00291	0.00218	STAG1	0	intronic	1.244	7	5	15	0	1	0	rs72975658;rs7634476;rs9870377;rs4331626;rs9845457;rs582536;rs523118	rs72975658;rs7634476
84	rs308697	3	161487491	161410557	161493361	C	A	0.002479	0.0501036	0.0087	8.832e-09	0.00103	0.00287	0.719	RP11-774I5.1	47205	intergenic	0.552	6	5	15	0	0	0	rs308697	rs308697
85	rs10049181	3	180736253	180531131	181245594	T	C	5.22759e-07	0.0745043	0.0107	2.988e-12	-0.0129	0.00351	0.000235	SOX2-OT	0	ncRNA_intronic	5.832	6	14	15	0	0	0	rs10049181;rs1805645;rs3109468;rs111814399;rs35746395;rs6782100;rs6762456;rs13061117;rs11711948;rs12631415	rs10049181;rs6762456
86	rs1862906	3	185675973	185623175	185680547	G	A	0.000406932	0.0469981	0.0087	5.869e-08	-0.00971	0.00286	0.000697	RP11-443P15.2	1758	intergenic	0.047	6	5	15	0	0	0	rs1862906;rs56173229	rs1862906
87	rs79650876	3	187997616	187994802	188196782	A	G	0.00418355	0.0611948	0.0117	1.817e-07	-0.00798	0.00374	0.0329	LPP	0	intronic	18.83	4	5	5	1	0	1	rs79650876;rs13085568	rs79650876;rs13085568
88	rs75728031	3	196037993	195958591	196070282	T	C	0.00634656	0.0509039	0.0116	1.142e-05	-0.01713	0.00384	8.28e-06	RP11-447L10.1:TCTEX1D2	00:00:00	intronic	2.691	5	5	5	0	1	1	rs75728031	rs75728031
89	rs35734242	4	706700	702767	729603	C	T	0.000270899	0.050704	0.0089	1.368e-08	0.00867	0.0029	0.00283	PCGF3	0	intronic	2.818	5	4	5	0	1	0	rs35734242	rs35734242
90	rs215412	4	23423586	23348610	23440247	G	A	5.48077e-05	-0.0577033	0.0091	2.692e-10	0.00698	0.00304	0.0218	RFPL4AP3	92976	intergenic	3.965		5	15	0	0	0	rs215412;rs2940775	rs215412
91	rs6856098	4	31120805	30682852	31204657	C	T	0.00247141	-0.0515957	0.0098	1.237e-07	0.00758	0.00319	0.0175	PCDH7	0	intronic	14.29	5	5	15	1	0	0	rs13145415;rs6856098;rs111538204;rs11941714	rs13145415;rs6856098
92	rs28590014	4	34127926	33653138	34316569	T	C	0.00153372	0.0744003	0.0144	2.356e-07	-0.01507	0.00493	0.00225	RP11-548L20.1	0	ncRNA_intronic	2.85	7	5	15	0	0	0	rs28590014	rs28590014
93	rs35638196	4	54966104	54964328	55037174	G	A	0.00560678	0.0493043	0.0103	1.832e-06	0.01014	0.00337	0.00262	FIP1L1:GSX2	00:00:00	intronic	19.17	4	1	12	1	0	1	rs35638196;rs2278142	rs35638196
94	rs7679950	4	66383283	66383283	66389672	T	C	0.00974003	-0.0477992	0.0106	6.908e-06	0.01114	0.00353	0.00158	EPHA5	0	intronic	0.194	7	5	15	0	0	0	rs7679950	rs7679950
95	rs13107325	4	103188709	102702364	103388441	C	T	3.29807e-13	-0.158703	0.0168	2.9e-21	0.05434	0.00542	1.09e-23	SLC39A8	0	exonic	23.1	5	4	15	1	0	0	rs11931658;rs13119516;rs72686716;rs13107325;rs448195;rs233815;rs13109272;rs230489;rs17199964;rs13109404;rs13101632;rs6855246;rs151422	rs11931658;rs13107325
96	rs2905625	4	105445205	105445205	105445205	C	A	0.00495557	0.0467981	0.0087	7.195e-08	-0.00402	0.00287	0.162	AC004053.1	0	ncRNA_intronic	1.038	6	15	15	0	0	0	rs2905625	rs2905625
97	rs17864935	4	118728557	118657828	118782785	C	T	0.00795164	0.0471021	0.0087	6.099e-08	0.00102	0.00289	0.724	AC108056.1	26998	intergenic	2.507	5	15	15	0	0	0	rs17864935	rs17864935
98	rs56802408	4	140497045	140490327	140502645	T	C	0.00551251	-0.0398017	0.0089	6.923e-06	0.01074	0.00292	0.000241	SETD7	0	intronic	3.959	5	5	15	0	0	1	rs56802408	rs56802408
99	rs1510136	4	143882545	143786837	143924210	G	A	0.00253683	-0.0533038	0.01	9.204e-08	0.0073	0.00331	0.0273	RP11-284M14.1	0	ncRNA_intronic	6.908	5	2	15	0	1	0	rs1510136	rs1510136
100	rs2305050	4	156273768	156133221	156308551	C	T	0.00475396	0.0398017	0.0086	3.872e-06	-0.01002	0.00286	0.00045	AC097467.2:MAP9	00:00:00	exonic	16.26	6	4	15	1	0	0	rs2305050;rs3733390	rs2305050
101	rs7699241	4	166204489	166139198	166218437	T	C	0.00662815	0.0781021	0.015	2.051e-07	-0.00915	0.00518	0.0772	KLHL2	0	intronic	1.713	7	5	5	0	0	0	rs7699241	rs7699241
102	rs2558141	4	167932327	167857369	167972084	C	T	0.00285707	-0.047599	0.0088	5.766e-08	0.00536	0.0029	0.0645	SPOCK3	0	intronic	2.309	6	5	15	0	0	1	rs2558141;rs11727903;rs2059734	rs2558141
103	rs12500131	4	170309455	170202862	170646003	T	C	0.000704205	0.0495994	0.0086	9.03e-09	-0.0059	0.00286	0.0391	NEK1	4970	intergenic	9.855	7	5	15	0	1	0	rs12500131;rs10520163;rs4692709	rs12500131
104	rs2333321	4	176859992	176717618	176970155	A	G	3.88053e-06	0.0712038	0.0105	1.248e-11	-0.01005	0.00352	0.00429	GPM6A	0	intronic	4.436	6	5	15	0	0	0	rs12498839;rs2333321;rs7688623;rs6829012;rs6818081	rs12498839;rs2333321
105	rs11750149	5	22884888	22818620	22988560	G	A	0.00418568	0.0668986	0.0132	4.465e-07	0.01076	0.00417	0.0098	CDH12	31156	intergenic	7.135	5	9	15	0	0	0	rs11750149	rs11750149
106	rs10035564	5	45252500	44642670	46349704	A	G	5.34894e-06	-0.0668024	0.0092	4.38e-13	0.0008	0.00304	0.792	HCN1	6848	intergenic	4.623	6	5	15	0	0	0	rs10035564;rs10044408;rs10473392;rs10060645	rs10035564
107	rs39967	5	57744788	57723072	57780975	T	C	0.00225517	-0.0623968	0.0114	4.38e-08	-0.0071	0.00372	0.0563	PLK2	5020	intergenic	4.866	6	5	15	0	0	1	rs39967	rs39967
108	rs4132385	5	60614879	60069057	60847272	G	T	3.62182e-09	-0.0695966	0.0087	8.735e-16	0.00976	0.00286	0.000631	ZSWIM6	13220	intergenic	6.393		2	7	0	1	0	rs4132385;rs7727824;rs10223052;rs6893642;rs173946;rs56219078;rs7446842	rs4132385
109	rs16867571	5	88743219	88580998	88854539	G	A	0.000173446	-0.0657035	0.0104	2.676e-10	-0.00397	0.00334	0.235	MEF2C-AS1	0	ncRNA_intronic	14.48	5	2	15	0	0	0	rs16867571;rs7701188;rs10070590;rs11743085;rs16867545	rs16867571
110	rs34879738	5	90272197	90073390	90279903	A	G	0.00269708	0.0524027	0.0094	2.169e-08	-0.00379	0.00303	0.212	GPR98	0	intronic	6.324	6	5	15	0	0	0	rs34879738;rs2247419	rs34879738
111	rs2935244	5	90984475	90928589	91022580	G	T	0.000258451	0.0600048	0.0104	9.117e-09	-0.00978	0.00346	0.00474	PCBP2P3	155028	intergenic	4.141	5	14	15	0	0	0	rs2935244	rs2935244
112	rs4485910	5	92461528	92363455	92484054	T	C	0.00558559	0.0708964	0.0153	3.471e-06	-0.01688	0.00509	0.000921	CTD-2091N23.1	57152	intergenic	1.197	5	5	15	0	0	0	rs4485910	rs4485910
113	rs1901512	5	101723875	101584499	102607595	T	C	0.000459581	0.058401	0.0094	5.723e-10	0.0006	0.00311	0.848	SLCO6A1	0	intronic	5.081		9	15	0	1	0	rs1901512;rs79918343	rs1901512
114	rs187557	5	106766340	106725691	106790327	T	C	0.00235671	-0.0666956	0.0119	2.029e-08	-0.00545	0.00398	0.17	EFNA5	0	intronic	0.088	7	1	15	0	0	0	rs187557;rs152599	rs187557
115	rs35164357	5	109146775	109033393	109209342	C	T	0.00127251	-0.0589011	0.0113	1.684e-07	-0.01176	0.00387	0.0024	MAN2A1	0	intronic	1.367	7	4	5	0	0	0	rs35164357	rs35164357
116	rs1145124	5	111027410	111027410	111034953	T	C	0.00924017	-0.0518047	0.0122	2.037e-05	-0.01976	0.004	7.89e-07	STARD4-AS1:NREP	00:00:00	ncRNA_intronic	2.569	5	2	15	0	0	0	rs1145124	rs1145124
117	rs6899133	5	126390962	126212382	126546059	T	C	0.00533602	0.0385955	0.0087	9.262e-06	-0.01114	0.00287	0.000101	C5orf63	0	intronic	2.643	7	5	5	0	1	1	rs6899133	rs6899133
118	rs256007	5	137897589	137698299	137946500	A	C	1.99783e-05	0.0548006	0.0089	6.319e-10	-0.01002	0.00293	0.000615	HSPA9	0	intronic	1.94	7	4	4	0	1	1	rs2240331;rs256007	rs2240331;rs256007
119	rs9687282	5	139065988	139028810	139077144	T	G	0.00208781	-0.0525994	0.0091	7.328e-09	7e-05	0.00302	0.983	CTB-35F21.1	0	ncRNA_intronic	6.782	2b	3	7	0	1	0	rs9687282;rs10447226	rs9687282
120	rs246024	5	140333952	139729152	140341499	C	T	0.000167329	0.0475036	0.0086	3.612e-08	-0.01282	0.00286	7.15e-06	PCDHA1:PCDHA2:PCDHA3:PCDHA4:PCDHA5:PCDHA6:PCDHA7:PCDHA8:PCDHA9:PCDHA10:PCDHA11:PCDHA12:PCDHA13:PCDHAC1	0:0:0:0:0:0:0:0:0:0:0:0:0:0	intronic	1.922		9	15	0	1	0	rs246024;rs2163786;rs113598701;rs801174	rs246024
121	rs72802868	5	152235215	151887779	152767999	G	T	7.51063e-07	0.0691995	0.0096	4.554e-13	0.00821	0.00311	0.00835	AC091969.1	0	ncRNA_intronic	12.13	5	7	15	0	0	0	rs79212538;rs72802868;rs72806712;rs2964223;rs2910032;rs12522365;rs2927177	rs79212538;rs72802868;rs2910032
122	rs707183	5	153471737	153360230	153688215	G	A	0.00626257	0.0453008	0.0087	1.717e-07	0.00494	0.00287	0.085	MFAP3	0	intergenic	1.732	6	5	14	0	1	0	rs707183;rs815609;rs17629195	rs707183;rs17629195
123	rs12652777	5	155775075	155682087	155868442	T	C	9.22284e-05	0.0487997	0.0086	1.523e-08	-0.01276	0.00285	7.59e-06	SGCD	0	intronic	8.534	6	4	15	0	0	0	rs12652777;rs1472756;rs6872627;rs2135033	rs12652777
124	rs979618	5	165846092	165818168	165846092	T	C	0.00343655	-0.0448969	0.0088	3.092e-07	0.00742	0.0029	0.0104	CTB-63M22.1	36487	intergenic	4.124	6	7	15	0	0	0	rs979618	rs979618
125	rs251254	5	172479228	172479228	172484041	T	C	0.00853596	-0.0419957	0.0093	6.415e-06	0.00996	0.00307	0.00119	Y_RNA	226	downstream	1.48		2	15	0	0	0	rs251254	rs251254
126	rs9470670	6	11988081	11935459	12037316	G	T	0.00617458	0.0617052	0.0113	5.068e-08	-0.0028	0.00393	0.476	RP11-456H18.1	2494	intergenic	2.038	7	14	15	0	0	0	rs9470670	rs9470670
127	rs77386029	6	24998665	24998665	24998665	C	T	0.00840932	0.118698	0.0278	1.961e-05	-0.03027	0.00727	3.16e-05	FAM65B	0	intronic	1.831	6	5	15	0	0	0	rs77386029	rs77386029
128	rs113113059	6	43160375	43103618	43240390	C	T	0.000203834	-0.0582972	0.0107	4.891e-08	0.01326	0.00345	0.000124	CUL9	0	intronic	3.925	7	4	4	0	1	0	rs113113059;rs111851385;rs6918623;rs79306700;rs9472022;rs112177478	rs113113059
129	rs9445990	6	69047467	68942368	69073244	G	T	0.00936271	0.043902	0.0092	1.66e-06	0.00768	0.00301	0.0108	RP11-406O16.1	7675	intergenic	2.405	6	9	15	0	0	0	rs9445990	rs9445990
130	rs9454727	6	70003389	69677917	70003389	A	G	0.000394847	0.054403	0.0098	3.35e-08	-0.01006	0.00321	0.0017	BAI3	0	intronic	0.636	7	5	15	0	0	0	rs1953613;rs9454727	rs1953613;rs9454727
131	rs2789605	6	73155289	73123371	73171881	T	C	6.42123e-05	0.0600033	0.0091	4.401e-11	0.00299	0.003	0.32	RIMS1	42443	intergenic	4.098	6	14	15	0	0	0	rs2789605;rs4706506	rs2789605
132	rs217336	6	84341803	84264333	84409255	A	C	0.00245106	-0.0503033	0.0087	8.051e-09	0.00061	0.00287	0.833	SNAP91	0	intronic	1.904	7	5	15	0	0	0	rs217336	rs217336
133	rs634940	6	93077500	93044855	93177270	G	T	3.20595e-06	-0.0663962	0.0099	1.784e-11	0.01022	0.00324	0.00163	RP1-149C7.1	20058	intergenic	0.478	5	5	15	0	0	0	rs634940;rs678394;rs116845003;rs12190758;rs72918692;rs10944587	rs634940
134	rs75271563	6	96462496	96424182	96477293	T	G	0.00139193	-0.0969997	0.0176	3.783e-08	0.01292	0.00575	0.0247	FUT9	1363	intergenic	4.444	6	1	14	0	0	1	rs75271563	rs75271563
135	rs2153960	6	108988184	108934461	109018046	G	A	0.00236003	0.0452984	0.0093	1.218e-06	-0.02349	0.00314	7.84e-14	FOXO3	0	intronic	7.289	4	2	5	0	0	1	rs2153960	rs2153960
136	rs9487653	6	111822689	111415836	111897865	G	A	0.00218258	-0.0563992	0.0105	8.9e-08	0.00812	0.00351	0.0207	TRAF3IP2-AS1	0	ncRNA_intronic	0.031	6	5	15	0	0	0	rs9487653;rs78051065	rs9487653
137	rs79445585	6	114679619	114679619	114769955	C	A	0.0044998	0.0751978	0.0166	6.188e-06	-0.02362	0.00521	5.68e-06	RP3-399L15.3	0	ncRNA_intronic	3.58	6	5	15	0	0	0	rs79445585	rs79445585
138	rs2325913	6	124984982	124984982	125024693	C	T	0.00742466	-0.0453008	0.0088	2.372e-07	0.005	0.00287	0.0812	NKAIN2	0	intronic	4.784		5	15	0	0	0	rs2325913	rs2325913
139	rs7742212	6	128328833	128302874	128333682	G	A	0.00654694	-0.0414993	0.0088	2.3e-06	0.0086	0.00288	0.00284	PTPRK	0	intronic	2.7	4	5	15	0	0	0	rs7742212;rs13197257	rs7742212
140	rs11752044	6	163864467	163805682	163997673	G	A	0.00905614	0.0546965	0.0107	3.38e-07	-0.00599	0.00342	0.0798	QKI	0	intronic	3.116	5	2	5	0	0	1	rs11752044	rs11752044
141	rs58120505	7	2029867	1852193	2323488	C	T	6.46897e-15	-0.089603	0.0088	2.235e-24	0.00655	0.00288	0.0229	MAD1L1	0	intronic	0.53	5	4	5	0	1	0	rs58120505;rs3996328;rs56918704;rs1860826;rs3800915;rs1620530;rs2159045;rs62443039;rs2159044;rs2270052;rs7799807;rs4602777;rs12540201;rs56259105	rs58120505
142	rs4721928	7	2703979	2693246	2709770	G	A	0.00780748	-0.058795	0.0119	8.401e-07	0.00954	0.00401	0.0174	TTYH3	0	UTR3	2.518	2b	4	5	0	0	0	rs4721928	rs4721928
143	rs11983472	7	21547750	21476132	21551070	T	C	0.00428346	0.045002	0.0096	2.57e-06	-0.01074	0.00316	0.000685	SP4	0	intronic	9.216	4	4	15	0	1	0	rs11983472	rs11983472
144	rs6966655	7	23906629	23727960	23927052	T	G	0.00884358	-0.0465973	0.0086	7.073e-08	-0.00085	0.00286	0.765	AC009508.1	24693	intergenic	6.512	7	5	15	0	1	0	rs6966655	rs6966655
145	rs79210963	7	24717969	24590979	24844736	C	T	0.000118031	0.0856015	0.0137	4.142e-10	0.0084	0.00444	0.0583	MPP6	0	intronic	5.806	6	5	15	0	1	0	rs79210963;rs78849264;rs76881352;rs2711089	rs79210963
146	rs6656	7	44606098	44586599	44714512	T	C	0.00266695	0.0440041	0.0088	5.129e-07	-0.00865	0.00289	0.00271	DDX56	0	exonic	4.769		4	4	0	1	1	rs6656	rs6656
147	rs1983488	7	70229685	70163007	70229685	C	T	0.00637216	0.0603046	0.0129	3.11e-06	-0.01321	0.0042	0.00165	AUTS2	0	intronic	4.584	2b	1	5	0	0	0	rs1983488;rs137954358	rs1983488
148	rs2944839	7	71770703	71437062	71865717	C	T	0.000149623	0.0485044	0.0086	1.95e-08	0.01916	0.00285	1.87e-11	CALN1	0	intronic	1.429		5	15	0	0	0	rs9647948;rs2189846;rs2944839;rs2944809;rs11764286	rs9647948;rs2944839;rs11764286
149	rs2204275	7	79360691	79348201	79598917	C	A	0.00826498	-0.082096	0.0152	6.021e-08	0.00106	0.0051	0.835	RNA5SP234	77147	intergenic	2.011		9	15	0	0	0	rs2204275	rs2204275
150	rs2214415	7	82445482	82395241	82516530	G	A	0.00749052	0.0467038	0.0086	5.654e-08	-0.00115	0.00285	0.688	PCLO	0	intronic	2.491	6	5	15	0	0	0	rs2214415	rs2214415
151	rs6943762	7	86403263	86206830	86571305	C	T	9.76452e-08	-0.105098	0.0132	1.569e-15	0	0.00427	0.999	GRM3	0	intronic	1.645	7	5	15	0	1	1	rs6943762;rs12704289;rs10268818;rs13230321;rs76349903;rs35182064;rs701330	rs6943762
152	rs13233308	7	87244960	87155595	87527384	T	C	0.000731335	-0.0487044	0.0086	1.749e-08	0.00676	0.00286	0.018	ABCB1	0	intronic	2.551	7	14	15	0	1	0	rs13233308;rs6961419;rs11763872	rs13233308
153	rs17777642	7	104599208	104461230	105062370	G	A	6.69751e-09	-0.0685037	0.0088	6.668e-15	0.01141	0.00292	9.49e-05	RP11-325F22.2:LINC01004	00:00:00	ncRNA_intronic	7.366	5	4	15	0	0	0	rs2465066;rs55682369;rs17777642;rs13237211;rs2385537;rs2299305;rs35851667;rs7809847;rs2470940	rs2465066;rs17777642
154	rs6974218	7	110056000	109946567	110106697	C	A	0.000314843	-0.0548953	0.0089	6.804e-10	0.00347	0.00293	0.237	AC003088.1	16295	intergenic	2.523	6	5	15	0	0	1	rs6974218;rs10257901;rs11972343	rs6974218
155	rs7803571	7	110993511	110741577	111236477	T	C	7.67008e-07	-0.0636037	0.009	1.267e-12	0.00902	0.00295	0.00223	IMMP2L	0	intronic	0.998	6	5	15	0	1	0	rs7803571;rs6955923;rs214455;rs2109298	rs7803571
156	rs7779018	7	121950965	121942674	121950965	G	A	0.00310987	-0.042197	0.0091	3.181e-06	0.01372	0.00292	2.61e-06	FEZF1	219	upstream:downstream	16.72	4	1	13	1	0	0	rs7779018	rs7779018
157	rs73239723	7	127773893	127283699	127824355	G	A	0.00404388	-0.114199	0.0222	2.745e-07	-0.01629	0.00686	0.0176	SND1	41231	intergenic	13.53	5	13	13	0	0	0	rs322827;rs73239723;rs56340588	rs322827;rs73239723;rs56340588
158	rs7801375	7	131567263	131533816	131627573	G	A	0.00035647	0.0732053	0.0119	7.563e-10	0.00431	0.00388	0.267	AC009518.2	10111	intergenic	7.171	4	5	15	0	0	0	rs7801375;rs1593304;rs2333896	rs7801375
159	rs35531336	7	133438132	132811386	133622287	G	A	0.000113503	-0.0739008	0.0132	2.216e-08	0.01731	0.0042	3.83e-05	EXOC4	0	intronic	1.013	7	5	15	0	1	0	rs35531336;rs28375034;rs35792732;rs1345938;rs77112963	rs35531336
160	rs12540417	7	137077103	137042224	137085250	C	A	1.70433e-06	-0.0676026	0.0091	9.583e-14	-9e-05	0.00296	0.975	DGKI	0	intronic	0.386	7	4	15	0	0	0	rs12540417	rs12540417
161	rs6662	7	140706157	140666965	140745149	T	G	0.00891389	0.0591981	0.0111	8.447e-08	0.00201	0.00363	0.579	MRPS33	0	UTR3	1.395	5	4	4	0	1	1	rs6662	rs6662
162	rs17731604	7	157465014	157453592	157494832	A	C	0.00182952	0.0433042	0.0087	6.56e-07	-0.00977	0.00285	0.000622	PTPRN2	0	intronic	0.446	5	3	14	0	0	0	rs17731604;rs1263548	rs17731604
163	rs1562921	8	1021986	954702	1035601	G	T	0.00833274	0.0489044	0.0091	6.848e-08	-0.00016	0.00299	0.957	ERICH1-AS1	0	ncRNA_intronic	13.1	7	5	15	0	0	0	rs1562921	rs1562921
164	rs10108980	8	4191446	4177791	4208930	C	T	0.000185673	-0.0628014	0.0106	2.725e-09	0.00901	0.00362	0.0127	CSMD1	0	intronic	0.659	7	5	15	0	0	0	rs10108980;rs10105465;rs10086105	rs10108980
165	rs4921741	8	17070926	17059044	17085769	G	A	0.00289507	0.0559991	0.0098	1.205e-08	-0.00153	0.00334	0.646	ZDHHC2	0	intronic	1.484	7	4	5	0	1	0	rs4921741	rs4921741
166	rs876983	8	18407858	18403654	18428634	C	T	0.00462254	-0.0461008	0.0086	9.61e-08	0.0048	0.00286	0.0935	PSD3	0	intronic	14.31	2b	4	5	1	0	0	rs876983	rs876983
167	rs73229090	8	27442127	27344719	27470597	C	A	2.93429e-06	0.102602	0.0142	4.337e-13	0.00591	0.00443	0.182	GULOP	0	ncRNA_intronic	1.273	4	2	15	0	1	0	rs73229090;rs11777131;rs72477506;rs11778040;rs6558008	rs73229090
168	rs79445414	8	33863561	33551744	34674539	C	T	0.000135522	0.1234	0.0222	2.798e-08	-0.02866	0.00678	2.37e-05	RP11-317N12.1:RP1-273G13.3	00:00:00	ncRNA_intronic	1.156	7	9	15	0	0	0	rs79445414;rs2609653;rs72637016;rs16881274;rs10107220	rs79445414
169	rs7001340	8	38262233	38020408	38310910	T	C	0.00197152	0.0584953	0.0106	3.173e-08	0.00629	0.00339	0.0638	LETM2	0	intronic	0.863	7	2	5	0	1	1	rs7001340	rs7001340
170	rs6984242	8	60700469	60476396	61225867	G	A	0.000132314	0.0546965	0.0087	3.855e-10	-0.00509	0.0029	0.08	RP11-960H2.2	27646	intergenic	0.243	7	7	15	0	0	0	rs6984242;rs6986251;rs8180936	rs6984242;rs8180936
171	rs1149453	8	64532168	64498360	64779013	T	G	0.00160692	-0.0586996	0.0111	1.299e-07	0.00992	0.00363	0.00625	RN7SKP135	10009	intergenic	0.421	6	9	15	0	0	0	rs1149453;rs67344323	rs1149453
172	rs7830315	8	65608361	65538103	65691703	C	T	0.00517248	0.0478046	0.0086	3.082e-08	-0.00124	0.00286	0.665	CYP7B1	0	intronic	11.16	2b	1	15	0	0	0	rs7830315	rs7830315
173	rs147955641	8	84422192	84287973	84453966	T	C	0.00748839	-0.040395	0.0093	1.542e-05	0.01356	0.00309	1.15e-05	RP11-51M18.1	101056	intergenic	4.374	7	1	15	0	0	0	rs147955641	rs147955641
174	rs1915019	8	89283689	89268543	89761163	G	A	0.00160645	-0.0570984	0.0098	6.574e-09	0.00303	0.00333	0.364	MMP16	0	intronic	4.144	7	5	15	0	0	0	rs1915019;rs6989866;rs34272390	rs1915019
175	rs10086619	8	111580570	111471166	111683718	G	A	0.000234231	0.0722052	0.0116	4.968e-10	-0.005	0.00382	0.191	CTD-2544L4.1	11822	intergenic	0.496	3a	9	15	0	0	0	rs10086619;rs10090417;rs4735160	rs10086619
176	rs298609	8	130886595	130853447	130953573	C	T	0.000468883	-0.0459003	0.0086	9.695e-08	0.01009	0.00285	0.000402	FAM49B	0	intronic	6.893		2	5	0	0	0	rs298609;rs298600	rs298609
177	rs4129585	8	143312933	143271212	143410423	A	C	4.63861e-11	0.0749961	0.0087	5.109e-18	-0.01931	0.00288	2.02e-11	TSNARE1	0	intronic	6.646		5	15	0	0	0	rs78497538;rs4129585;rs4284148;rs67756423;rs34066697;rs34667744;rs73714107;rs72687362;rs34853464;rs4976992;rs11777164;rs4072917	rs78497538;rs4129585
178	rs11136325	8	144870701	144870701	144939539	G	A	0.000831713	0.0537967	0.0091	3.046e-09	-0.00345	0.00295	0.242	RP11-429J17.8	388	upstream	3.237	5	4	5	0	1	0	rs11136325;rs7464611	rs11136325
179	rs7864044	9	14514715	14497865	14514715	A	G	0.00905134	0.0676026	0.0126	7.35e-08	-0.00126	0.00425	0.767	RP11-408A13.2	17198	intergenic	12.49	6	5	15	0	0	0	rs7864044	rs7864044
180	rs505061	9	22767164	22754230	22818289	C	A	0.000405859	-0.0534957	0.0086	5.804e-10	-0.00167	0.00285	0.558	RP11-399D6.2	0	ncRNA_intronic	2.287	6	5	15	0	0	0	rs505061;rs593899	rs505061
181	rs568300	9	35093020	34975508	35098008	C	T	0.00217882	0.0416035	0.0087	1.938e-06	-0.01169	0.00287	4.54e-05	PIGO	0	intronic	12.19	6	4	4	0	1	0	rs568300	rs568300
182	rs2381411	9	36319928	36304157	36481987	C	T	0.000755517	0.050399	0.0088	1.25e-08	-0.00633	0.00291	0.0298	HMGB3P24	15006	intergenic	0.909	4	1	15	0	0	0	rs2381411;rs7044752	rs2381411
183	rs500102	9	77358745	77329557	77393689	C	T	0.00046844	-0.0517002	0.0088	4.871e-09	0.00606	0.00292	0.0382	TRPM6	0	intronic	5.816	6	4	15	0	1	0	rs500102	rs500102
184	rs10821132	9	96228952	96181075	96358301	A	G	0.00675122	-0.041497	0.0095	1.267e-05	0.01399	0.00313	7.59e-06	FAM120A	0	intronic	0.898	5	2	7	0	1	0	rs10821132	rs10821132
185	rs3824451	9	101071522	101065115	101076627	T	C	0.0013989	-0.0655951	0.0118	2.539e-08	0.00789	0.00388	0.0422	GABBR2	0	intronic	9.617		4	15	0	0	0	rs3824451	rs3824451
186	rs646234	9	111807394	111772918	111875463	A	G	0.00253165	-0.0409991	0.0086	2.083e-06	0.01466	0.00286	3.09e-07	TMEM245	0	intronic	1.418	6	4	4	0	1	0	rs646234	rs646234
187	rs11243565	9	134790528	134786548	134980927	A	G	0.000879487	0.065798	0.0127	1.989e-07	-0.0141	0.00414	0.000665	MED27	0	intronic	5.814	5	5	15	0	1	0	rs11243565;rs77206190;rs78504871	rs11243565;rs78504871
188	rs2078266	9	138378856	138378856	138378856	A	G	0.00496422	0.0696007	0.0126	2.941e-08	0.00012	0.00388	0.976	PPP1R26	0	exonic	15.1		4	4	1	0	0	rs2078266	rs2078266
189	rs17731	10	3821561	3819714	3821561	A	G	0.000871911	0.0523992	0.0089	4.37e-09	0.00417	0.00296	0.158	KLF6	0	UTR3	12.42	4	2	3	1	0	1	rs17731	rs17731
190	rs3928823	10	8805857	8784773	8838901	A	G	0.00794844	-0.0406044	0.0088	4.206e-06	0.00909	0.00293	0.00192	RP11-575N15.1	39605	intergenic	0.109	7	5	15	0	0	0	rs3928823	rs3928823
191	rs6482437	10	18726326	18539795	18968668	C	A	1.19116e-05	0.0989036	0.0142	3.326e-12	-0.0052	0.00454	0.252	CACNB2	0	intronic	1.752	6	5	15	0	1	0	rs7099380;rs2489221;rs1325994;rs2489213;rs6482437;rs35255141;rs12416030;rs12784387;rs12768464;rs4145903	rs7099380;rs1325994;rs6482437
192	rs16916070	10	21346318	21333257	21357939	C	A	0.00947252	0.0568984	0.0123	3.984e-06	0.01219	0.00416	0.0034	NEBL	0	intronic	2.629	6	5	15	0	0	0	rs16916070	rs16916070
193	rs12771371	10	54063083	54057725	54064531	A	G	0.00386198	-0.0524027	0.0093	1.94e-08	-0.00011	0.00307	0.973	PRKG1-AS1	0	ncRNA_intronic	0.263	7	5	15	0	0	0	rs12771371;rs7916906	rs12771371
194	rs7915131	10	64418656	64087955	64441204	T	C	0.00356841	-0.0467977	0.0087	7.257e-08	0.0051	0.00288	0.0772	ZNF365	0	intronic	0.431	5	5	15	0	0	0	rs11596514;rs7915131;rs10995238	rs11596514;rs7915131
195	rs118003643	10	87993119	87993119	88090916	C	T	0.00802919	-0.0954982	0.0212	6.549e-06	0.02257	0.00683	0.000951	GRID1	0	intronic	4.573	5	2	15	0	0	0	rs118003643	rs118003643
196	rs56393513	10	92787113	92699405	92787113	G	A	0.00352921	-0.0567961	0.0102	2.469e-08	0.00312	0.00326	0.338	LINC00502	19809	intergenic	1.666	7	5	15	0	0	0	rs56393513	rs56393513
197	rs11191580	10	104906211	104229588	105155645	C	T	9.10158e-10	-0.131703	0.0155	1.772e-17	0.01272	0.00526	0.0156	NT5C2	0	intronic	11.89	1f	4	5	0	1	0	rs7090337;rs7092200;rs7082288;rs7085104;rs12764899;rs12414777;rs11191580;rs11191365;rs4147157;rs284841;rs284854;rs72841270	rs7090337;rs11191580
198	rs11192193	10	106569253	106457576	106768514	G	A	0.000213282	-0.0477039	0.0088	5.094e-08	0.01313	0.00289	5.71e-06	SORCS3	0	intronic	5.193	2b	2	15	0	0	0	rs11192193;rs2491388;rs2496034;rs2496029;rs61867294	rs11192193
199	rs7902292	10	123903556	123902771	123903556	C	T	0.00835715	-0.0567016	0.0114	6.089e-07	0.00805	0.00373	0.0311	TACC2	0	intronic	2.936	5	4	5	0	0	0	rs7902292	rs7902292
200	rs3902811	11	1464047	1420198	1474386	T	G	0.00683618	0.0518996	0.0107	1.158e-06	-0.00882	0.00334	0.00825	BRSK2	0	intronic	0.727	5	1	15	0	0	0	rs3902811	rs3902811
201	rs10832722	11	17035164	17001427	17365209	C	T	0.00327899	0.0485044	0.0095	2.811e-07	-0.00778	0.00305	0.0106	PLEKHA7	0	intronic	8.105	4	1	1	0	1	0	rs10832722;rs214090	rs10832722
202	rs813212	11	19322526	19310554	19363276	T	C	0.00963187	-0.0444954	0.0093	1.951e-06	0.00802	0.00309	0.00939	RP11-428C19.5	0	ncRNA_intronic	4.258		5	14	0	0	0	rs813212	rs813212
203	rs11027839	11	24389235	24264778	24421770	C	A	0.000488985	0.0515038	0.0086	2.398e-09	-0.00462	0.00285	0.105	Y_RNA	88221	intergenic	1.694	6	9	15	0	0	0	rs11027839;rs12786572;rs12364435	rs11027839
204	rs4636654	11	28642653	28591587	28693531	A	G	0.000207779	-0.0483043	0.0089	4.892e-08	0.0133	0.00292	5.1e-06	RP11-960D24.1	58076	intergenic	2.194	5	5	15	0	0	0	rs4636654	rs4636654
205	rs7951870	11	46373311	46276072	47407161	T	C	2.91339e-08	-0.0868005	0.0114	3.259e-14	0.01402	0.00379	0.000218	DGKZ	0	intronic	5.34	5	2	7	0	1	0	rs7951870;rs61882708;rs4606447;rs4752926;rs10838613;rs10838634;rs11570054;rs6485671;rs6485675;rs61882672;rs4565870	rs7951870
206	rs3781885	11	57570680	57369013	57682011	C	T	7.26854e-05	-0.0530949	0.0092	8.919e-09	0.01154	0.00308	0.000177	CTNND1	0	intronic	0.025	7	4	4	0	1	1	rs17454419;rs111336205;rs3781885;rs7117896;rs12801694;rs1783976	rs17454419;rs3781885
207	rs34445666	11	63838452	63805335	63838452	A	G	0.00316623	0.0551005	0.0119	3.666e-06	-0.01535	0.0038	5.45e-05	MACROD1:RP11-21A7A.2	00:00:00	ncRNA_intronic	0.034	5	4	15	0	1	1	rs34445666	rs34445666
208	rs75809327	11	64676175	64590854	64787880	T	C	0.00714433	-0.0980981	0.0204	1.487e-06	0.01883	0.00692	0.00653	ATG2A	0	intronic	9.076	5	4	4	0	1	0	rs75809327	rs75809327
209	rs17442731	11	81191347	81164016	81209702	C	A	0.00403651	0.0505041	0.0097	1.86e-07	-0.00704	0.00324	0.0296	RP11-664H7.1	71920	intergenic	4.356	5	9	15	0	0	0	rs17442731	rs17442731
210	rs2514218	11	113392994	112917111	113448762	T	C	4.25689e-07	-0.0704957	0.0092	1.348e-14	0.00241	0.00297	0.418	DRD2	46580	intergenic	6.355	6	5	15	0	0	0	rs1836799;rs4987094;rs2514218;rs10736470;rs7952106;rs4373974;rs7928017;rs17529477	rs1836799;rs4987094;rs2514218
211	rs7927176	11	123395864	123395864	123395987	G	A	0.00114376	0.0509986	0.0092	3.13e-08	-0.00701	0.00304	0.0212	GRAMD1B	479	upstream	5.49	5	2	15	0	0	1	rs7927176	rs7927176
212	rs12293670	11	124612932	124552537	124652066	G	A	1.84194e-07	-0.0704957	0.0092	1.557e-14	-0.00609	0.00303	0.0441	NRGN	0	intronic	6.215	4	1	13	0	0	0	rs12293670;rs12541;rs3802902;rs3802901;rs566732;rs11822545;rs585454;rs11219765;rs36053597	rs12293670
213	rs10791097	11	130718630	130713990	130894131	T	G	0.000361559	0.0530003	0.0087	9.113e-10	-0.00358	0.00286	0.211	RP11-890B15.2	0	ncRNA_intronic	9.185	5	7	15	0	1	1	rs10791097;rs948086;rs3751033;rs11222391;rs7944782;rs10894308	rs10791097
214	rs2509228	11	132397191	132387460	132581442	A	C	0.00112678	-0.0432032	0.0087	6.077e-07	0.0131	0.00286	4.63e-06	OPCML	0	intronic	1.177		7	15	0	0	0	rs2509228;rs3016386	rs2509228;rs3016386
215	rs4936215	11	133852684	133792743	133853665	A	G	8.93404e-08	0.0816998	0.0107	1.868e-14	-0.00944	0.00346	0.0064	IGSF9B	25803	intergenic	2.615	5	5	14	0	1	0	rs4936215;rs558709;rs695134;rs118031494;rs612823;rs12366213	rs4936215;rs12366213
216	rs893949	11	134296384	134245284	134595774	C	T	1.10423e-05	0.0611045	0.0087	1.642e-12	0.00154	0.00288	0.591	RP11-627G23.1	9982	intergenic	1.343		2	15	0	0	0	rs7112912;rs11223774;rs4937882;rs893949;rs7115692;rs11223928;rs1944870;rs12277680	rs7112912;rs893949;rs7115692
217	rs12423277	12	2314319	2285731	2514270	A	C	3.3454e-13	-0.0824038	0.0086	1.306e-21	0.00829	0.00286	0.00379	CACNA1C	0	intronic	4.591	5	5	15	0	1	0	rs12423277;rs11062159;rs2007044;rs882193;rs4765914;rs2283294;rs10848626;rs2238051;rs740417	rs12423277;rs740417
218	rs721617	12	29934586	29905251	29940206	C	T	0.00372841	-0.0482978	0.009	9.109e-08	0.00552	0.00297	0.0629	TMTC1	0	intronic	3.92		1	13	0	1	0	rs721617	rs721617
219	rs1463209	12	39518293	39454630	39533484	C	T	0.00323201	0.0446961	0.0087	2.784e-07	-0.0074	0.00289	0.0104	RP11-554L12.1	31616	intergenic	0.438	5	5	15	0	0	0	rs1463209	rs1463209
220	rs61928263	12	50588659	50581490	51138862	C	T	0.00624333	-0.0477992	0.0101	2.222e-06	0.0096	0.00319	0.00262	LIMA1	0	intronic	0.34	7	4	5	0	1	0	rs61928263	rs61928263
221	rs61928076	12	53730164	53605344	54087705	A	G	0.000267368	0.139802	0.026	7.189e-08	-0.03095	0.00695	8.47e-06	SP7	0	UTR5	14.96	4	1	13	1	1	1	rs3214023;rs4759082;rs61928084;rs2046432;rs12831185;rs61928076;rs3741434;rs12424729	rs3214023;rs61928076;rs12424729
222	rs61937595	12	57682956	57331741	57682956	T	C	8.09381e-09	-0.130098	0.0162	1.147e-15	0.01488	0.0049	0.00238	R3HDM2:RP11-123K3.4	00:00:00	intronic	16.5	6	4	4	1	1	0	rs324017;rs725957;rs841828;rs324019;rs61937595;rs12814239	rs324017;rs61937595
223	rs77492327	12	72294225	72220752	72322443	G	A	0.000585634	0.0874988	0.0145	1.606e-09	-0.00522	0.00481	0.278	TBC1D15	0	intronic	11.16	2b	4	4	0	0	0	rs77492327;rs328737	rs77492327
224	rs1492914	12	89930426	89824040	89940502	T	C	0.00371425	0.0511968	0.0101	3.651e-07	0.00854	0.00331	0.00982	RP11-734K2.4	0	ncRNA_intronic	3.879		5	15	0	1	0	rs11105285;rs1492914	rs11105285;rs1492914
225	rs7953300	12	92254654	92243186	92258265	T	G	0.00527846	0.0473956	0.0089	1.114e-07	-0.00479	0.00295	0.104	RP11-587P21.1	10243	intergenic	2.063	7	5	15	0	0	0	rs7953300	rs7953300
226	rs6538539	12	95195293	95160605	95226811	T	G	8.77735e-05	-0.0567961	0.0086	4.428e-11	-0.00032	0.00287	0.912	KRT19P2	32629	intergenic	1.187	7	5	15	0	0	0	rs6538539;rs10745694	rs6538539
227	rs10777957	12	99500120	99436519	99691448	C	T	0.000125655	-0.0494949	0.0089	2.396e-08	0.01132	0.00295	0.000125	ANKS1B	0	intronic	2.817	7	5	15	0	0	0	rs10777957;rs529486;rs7316448	rs10777957
228	rs10860960	12	103594062	103561799	103611069	C	T	0.00188129	0.0518996	0.0089	6.262e-09	-5e-05	0.00294	0.987	RP11-328J6.1	21608	intergenic	2.324	7	9	15	0	0	0	rs10860960	rs10860960
229	rs10861176	12	104631552	104619689	104646224	A	G	0.00353477	0.0555021	0.0098	1.588e-08	0.00122	0.00322	0.704	TXNRD1	0	intronic	3.753	6	5	15	0	1	0	rs10861176	rs10861176
230	rs4766428	12	110723245	110229434	111273197	C	T	2.66755e-09	-0.0750038	0.0089	3.931e-17	0.00585	0.00291	0.0442	ATP2A2	0	intronic	2.012	5	1	3	0	1	1	rs117145318;rs73205069;rs28764794;rs138107887;rs12579800;rs74869743;rs11064860;rs4766428;rs28555214;rs10161511	rs117145318;rs73205069;rs4766428
231	rs10774563	12	121060780	121055923	121060780	A	G	0.00989014	-0.0366019	0.0087	2.372e-05	0.01363	0.00287	2.07e-06	RP11-728G15.1	7127	intergenic	0.067	1f	5	14	0	0	0	rs10774563	rs10774563
232	rs1727302	12	123632930	123447928	123913433	G	A	2.90924e-08	0.0736036	0.0098	4.923e-14	0.01651	0.0033	5.46e-07	PITPNM2	0	intronic	4.12		2	5	0	1	1	rs1727302;rs1716183;rs10773000;rs28715490;rs940904	rs1727302
233	rs12310367	12	124486678	124399155	124496316	G	A	0.000259135	0.0517039	0.0091	1.214e-08	0.00893	0.00302	0.00307	ZNF664:FAM101A	00:00:00	intronic	5.333	6	4	4	0	1	0	rs12310367	rs12310367
234	rs61955520	13	38324906	38292500	38348306	G	A	0.00202012	-0.0446961	0.0086	2.214e-07	0.00804	0.00286	0.00491	TRPC4	0	intronic	1.738	6	5	15	0	0	0	rs61955520	rs61955520
235	rs2455415	13	38860697	38829616	38868467	T	C	0.00267154	0.0494949	0.0088	1.69e-08	-0.00299	0.00289	0.3	UFM1	63288	intergenic	2.208	7	9	15	0	0	0	rs2455415	rs2455415
236	rs12873099	13	44396247	44239768	44514022	G	A	0.00181688	0.043002	0.0087	8.634e-07	-0.01022	0.00286	0.000352	CCDC122	1797	intergenic	1.988	7	5	15	0	1	1	rs12873099;rs11619756	rs12873099
237	rs4627212	13	58822051	58821057	58851582	A	G	0.00341558	-0.0507987	0.0095	7.503e-08	0.00574	0.00313	0.067	LINC00374	14799	intergenic	3.496	7	5	15	0	0	0	rs4627212	rs4627212
238	rs36106060	13	74319026	74314967	74338215	T	C	0.00066383	-0.0532004	0.0095	2.157e-08	0.00791	0.00311	0.011	KLF12	0	intronic	5.721	7	4	15	0	0	0	rs36106060;rs2325558	rs36106060
239	rs9318627	13	79930079	79856806	80165716	A	C	5.2939e-06	0.0611986	0.0088	4.352e-12	-0.00622	0.0029	0.0319	RBM26	0	intronic	8.308	7	4	5	0	1	0	rs9318627;rs1022891;rs314689	rs9318627
240	rs61973698	13	102023026	102019897	102032478	T	C	0.00843906	0.0544984	0.0101	7.23e-08	6e-05	0.00336	0.986	NALCN	0	intronic	2.648	6	5	15	0	0	0	rs61973698	rs61973698
241	rs277834	13	109710082	109710082	109710082	T	C	0.00207422	-0.0493043	0.0094	1.41e-07	0.00792	0.00307	0.00991	MYO16	0	intronic	3.214		5	15	0	0	0	rs277834	rs277834
242	rs9562129	13	114917152	114897278	114963837	A	G	0.00201472	0.0432989	0.0086	5.164e-07	-0.00923	0.00286	0.00127	RASA3	19065	intergenic	3.992	2b	1	7	0	1	0	rs9562129;rs445307	rs9562129
243	rs1959440	14	30208630	30000405	30343576	G	T	1.70844e-05	-0.0532953	0.0088	1.257e-09	0.01258	0.00288	1.3e-05	PRKD1	0	intronic	0.504	6	5	15	0	0	0	rs1959440;rs61978028;rs34505777;rs17571951;rs28608164;rs2787101;rs10149407;rs2068012;rs75667841	rs1959440;rs75667841
244	rs12883788	14	33303540	33257914	33309293	C	T	4.26982e-07	-0.0613011	0.0087	1.862e-12	0.02042	0.00289	1.51e-12	AKAP6	2972	intergenic	0.59	7	5	15	0	0	0	rs12883788;rs2383377;rs10133551;rs2284901	rs12883788
245	rs912857	14	33657980	33643138	33657980	C	T	0.00670319	0.0399993	0.0087	3.735e-06	-0.00913	0.00286	0.00141	NPAS3	0	intronic	0.377		5	15	0	0	0	rs912857	rs912857
246	rs17118005	14	47540421	47525765	47542996	G	A	0.00920461	-0.0857976	0.018	1.975e-06	-0.01496	0.00566	0.00825	MDGA2:MDGA2	00:00:00	intronic	1.214	5	9	15	0	0	0	rs17118005	rs17118005
247	rs2999392	14	51655145	51652628	51673715	T	C	0.00547422	0.0517987	0.0094	3.05e-08	-0.00077	0.0031	0.803	TMX1	51734	intergenic	17.31	6	5	15	0	1	0	rs2999392	rs2999392
248	rs113562114	14	59875052	59864362	60033892	G	A	0.00576255	-0.0902976	0.0177	3.348e-07	-0.01291	0.00594	0.0297	AL159140.1	8182	intergenic	4.229	5	5	15	0	1	0	rs113562114	rs113562114
249	rs2190864	14	72416219	72387640	72467631	T	C	1.52632e-06	0.064701	0.0087	1.165e-13	-0.00314	0.00289	0.278	RGS6	0	intronic	1.078		4	15	0	1	0	rs2190864;rs7143919;rs17768361;rs2238272;rs35607894;rs17104975	rs2190864;rs17104975
250	rs2765902	14	85281723	85264742	85283933	C	A	0.00940666	0.040201	0.0089	6.785e-06	-0.00943	0.00296	0.00146	RNU6-976P	75326	intergenic	0.365	5	5	15	0	0	0	rs2765902	rs2765902
251	rs34611983	14	99731731	99667179	99750520	A	C	0.00317955	0.0537019	0.0096	2.459e-08	-0.00342	0.00304	0.261	BCL11B	0	intronic	13.3	5	1	14	1	0	0	rs34611983;rs1405238;rs12885251	rs34611983
252	rs12892189	14	104319989	103782176	104537680	C	A	8.96832e-08	-0.0668986	0.0092	3.477e-13	-0.01216	0.00301	5.3e-05	LINC00637	0	ncRNA_intronic	1.945	7	5	15	0	1	0	rs12432904;rs12892189;rs8014294;rs10129899;rs55696130;rs2403197;rs1535099;rs111688512	rs12432904;rs12892189
253	rs7403630	15	34654165	34654165	34654718	G	A	0.000199191	-0.0551005	0.0089	6.166e-10	-0.00475	0.0029	0.101	LPCAT4	0	intronic	2.251	7	4	4	0	0	0	rs7403630	rs7403630
254	rs2917627	15	35072407	35051877	35072407	C	T	0.00923064	0.0623968	0.0122	2.961e-07	-0.00659	0.004	0.0992	RP11-814P5.1	0	ncRNA_intronic	3.394	7	5	15	0	0	0	rs2917627	rs2917627
255	rs56205728	15	40567237	40566759	40602256	G	A	0.000140909	-0.0630037	0.0097	1.007e-10	-0.00159	0.00318	0.618	PAK6:RP11-133K1.2	00:00:00	intronic	5.783	3a	4	14	0	1	1	rs56205728;rs3784397	rs56205728
256	rs62018952	15	44080737	43543258	44307583	C	T	4.17723e-05	0.0584027	0.0097	1.941e-09	-0.01091	0.0032	0.000642	RP11-296A16.1:SERF2	00:00:00	intronic	12.26	5	2	15	0	1	1	rs62018952;rs2929278;rs538238	rs62018952
257	rs11630265	15	59159826	59155050	59227902	C	T	0.005016	-0.0435967	0.0092	2.047e-06	0.00954	0.00303	0.00163	RNF111	0	intronic	0.087	4	3	5	0	0	1	rs11630265	rs11630265
258	rs35351411	15	61872197	61829676	61909712	A	C	4.74015e-07	-0.0635044	0.0087	2.211e-13	0.00762	0.00287	0.00792	RP11-507B12.2	0	ncRNA_intronic	8.574	7	14	15	0	0	0	rs35351411;rs8029085;rs6494286	rs35351411
259	rs2456020	15	78868398	78711803	79004643	T	C	9.20589e-08	-0.0815984	0.0102	1.125e-15	-0.0014	0.00338	0.679	CHRNA5	0	intronic	0.442		5	15	0	1	0	rs2456020;rs12914385;rs12443170;rs3813567;rs12594247;rs12593207;rs2869030;rs12442456;rs958025	rs2456020
260	rs4779050	15	83368738	82436504	83406228	G	T	2.69806e-06	-0.0579953	0.0089	7.274e-11	0.01202	0.00295	4.63e-05	AP3B2	0	intronic	13.98	4	4	15	1	1	0	rs4779050;rs62012044;rs7181761;rs17356528	rs4779050
261	rs11638554	15	85148231	84673030	85415799	G	T	2.47346e-05	-0.065104	0.0095	7.581e-12	0.00249	0.00312	0.425	ZSCAN2	0	intronic	2.041	4	1	5	0	1	1	rs11638554;rs182517;rs34672825	rs11638554
262	rs176648	15	89939528	89939528	89947042	G	T	0.00565369	-0.0419957	0.0087	1.363e-06	0.00819	0.00286	0.00416	LINC00925	56	downstream	0.339	2a	2	13	0	1	1	rs176648;rs182317	rs176648
263	rs4702	15	91426560	91403674	91429287	A	G	7.01463e-12	-0.0843044	0.0089	2.794e-21	0.00256	0.00291	0.38	FURIN	0	UTR3	17.36	5	2	5	1	1	0	rs4702;rs7497418;rs6227	rs4702
264	rs736685	16	4508606	4462619	4596114	T	C	0.00638666	0.045002	0.0093	1.473e-06	-0.00868	0.00309	0.00503	DNAJA3	1829	intergenic	2.612	3a	4	5	0	1	1	rs736685	rs736685
265	rs813913	16	6554253	6525760	6721600	C	A	0.00253536	-0.0408012	0.0087	2.559e-06	0.01133	0.00288	8.13e-05	RP11-420N3.2:RBFOX1	00:00:00	ncRNA_intronic	3.64		5	15	0	0	0	rs813913;rs12931911;rs8054347	rs813913;rs8054347
266	rs9674069	16	7351469	7229376	7364523	G	A	0.00164491	-0.0526968	0.0104	3.754e-07	0.01115	0.00346	0.00126	RBFOX1	0	intronic	0.991	5	5	14	0	0	0	rs10153066;rs9674069	rs10153066;rs9674069
267	rs79478621	16	7750859	7746746	7750859	G	T	0.00892984	-0.116796	0.0217	7.721e-08	-0.00284	0.00686	0.678	RBFOX1	0	intronic	0.46	7	5	15	0	0	0	rs79478621	rs79478621
268	rs7191183	16	9900057	9875513	9960879	T	C	2.12977e-05	-0.0584027	0.0093	3.324e-10	0.00955	0.0031	0.00209	GRIN2A	0	intronic	5.041	4	5	15	0	0	0	rs7191183;rs7199910	rs7191183
269	rs7499750	16	13749265	13616231	13760217	C	A	6.85296e-05	-0.0663026	0.0101	5.94e-11	-0.00396	0.0034	0.244	U95743.1	74728	intergenic	4	7	9	15	0	0	0	rs928963;rs7499750	rs928963;rs7499750
270	rs9932196	16	29983119	29923510	30380486	T	G	1.94125e-07	-0.0661996	0.0087	2.4e-14	0.00639	0.00286	0.0257	TMEM219	0	UTR3	1.049	6	4	5	0	1	1	rs9932196;rs4788219;rs2289292;rs28529403;rs9319584;rs12932403	rs9932196
271	rs1861757	16	50752815	50715185	50766127	C	T	0.00846196	-0.040998	0.0088	3.225e-06	0.00856	0.00292	0.00341	NOD2	0	intronic	6.252	2b	4	15	0	1	0	rs1861757	rs1861757
272	rs149165	16	58659307	58545426	58682616	T	G	0.00390196	0.0481995	0.0087	3.005e-08	-0.00283	0.00286	0.323	CNOT1	0	intronic	3.002	7	4	5	0	1	0	rs149165	rs149165
273	rs61593058	16	68384496	67818254	68409435	T	C	0.00141169	-0.0555973	0.0113	9.309e-07	0.01623	0.00386	2.67e-05	PRMT7	0	intronic	4.887	6	4	4	0	1	0	rs61593058;rs8044995	rs61593058
274	rs6499508	16	71396290	71046522	72895614	G	A	0.00249999	-0.0686955	0.0127	6.834e-08	0.00849	0.00411	0.0391	CALB2	0	intronic	0.231	1f	5	14	0	1	0	rs6499508;rs62055046;rs5475	rs6499508
275	rs11647188	16	82648514	82645527	82655018	A	G	0.00770921	0.0475036	0.0088	7.983e-08	0.00235	0.00292	0.422	CDH13	11893	intergenic	0.394	6	5	15	0	0	0	rs11647188	rs11647188
276	rs2241033	16	90109372	89507995	90112948	T	C	0.000156347	0.0517987	0.0093	3.025e-08	-0.01137	0.003	0.00015	GAS8:URAHP	00:00:00	ncRNA_exonic	0.014		4	4	0	1	1	rs352935;rs464274;rs154665;rs2437956;rs447735;rs9926296;rs9937925;rs2911268;rs2965960;rs60724534;rs2241033;rs7195043	rs352935;rs2241033
277	rs12943566	17	2157774	2096441	2211498	A	G	0.00725069	-0.0496	0.0091	5.125e-08	0.00099	0.003	0.741	SMG6	0	intronic	1.072	6	4	5	0	1	0	rs12943566	rs12943566
278	rs9910403	17	12875945	12849207	12926710	A	G	0.000162168	-0.0654029	0.0109	1.673e-09	0.00852	0.00362	0.0185	ARHGAP44:RN7SL550P	00:00:00	ncRNA_exonic	2.28	7	5	14	0	0	0	rs9910403;rs9889794;rs2051974;rs149048042;rs720049	rs9910403
279	rs11649804	17	17696755	17649172	18030240	C	A	0.00119018	-0.0467038	0.0094	6.663e-07	0.01433	0.00314	5.15e-06	RAI1	0	exonic	23.8	5	2	7	1	1	1	rs11649804;rs1108646;rs8070624;rs2955373;rs11655029	rs11649804
280	rs2013949	17	19142545	19142226	19303493	A	C	0.00125571	-0.0821973	0.0138	2.791e-09	-0.00102	0.00445	0.818	EPN2	0	intronic	2.087		1	5	0	1	0	rs2013949	rs2013949
281	rs216469	17	28862979	28699285	28890203	T	C	0.00354162	-0.0396976	0.0087	4.567e-06	0.0111	0.00288	0.000115	ALOX12P1	0	ncRNA_intronic	1.584	4	5	15	0	1	0	rs216469	rs216469
282	rs11263770	17	34896877	34841617	34952789	A	G	0.00457683	-0.0394995	0.0086	4.834e-06	-0.01773	0.00286	5.88e-10	MYO19	0	intergenic	0.282	5	4	5	0	0	1	rs11263770	rs11263770
283	rs56406355	17	47069688	47002515	47069688	G	T	0.00500328	0.123796	0.0278	8.203e-06	-0.03405	0.0086	7.53e-05	RP11-501C14.5	2939	intergenic	14.39	5	1	13	1	0	0	rs35929648;rs56406355	rs35929648;rs56406355
284	rs34888090	17	55742036	55728224	55756840	G	A	0.0062037	-0.0577033	0.0115	5.651e-07	-0.00934	0.00393	0.0175	MSI2	0	intronic	7.253	5	4	5	0	0	0	rs34888090	rs34888090
285	rs11650710	17	56583547	56462023	56674905	T	C	0.00599127	-0.0511018	0.0111	4.465e-06	0.01255	0.00372	0.000733	MTMR4	0	intronic	4.258	6	4	4	0	1	0	rs11650710	rs11650710
286	rs2916148	17	65482109	65462352	65482109	G	A	0.00259542	-0.0409991	0.0087	2.519e-06	0.01224	0.00287	2.02e-05	PITPNC1	0	intronic	11.85	5	5	15	0	0	0	rs2916148;rs2949915	rs2916148
287	rs62067238	17	78505398	78479278	78639760	A	G	0.0019855	0.0513038	0.0107	1.494e-06	-0.01662	0.00357	3.17e-06	RPL32P31	10604	intergenic	1.724	4	5	14	0	0	0	rs62067238;rs11658698;rs7225476	rs62067238
288	rs9304548	18	27500959	27478182	27815521	C	A	0.00318566	0.0567016	0.01	1.594e-08	0.00211	0.00327	0.519	RP11-784B15.1	372752	intergenic	0.368	7	9	15	0	0	0	rs9304548;rs12960625	rs9304548
289	rs4632195	18	50746748	50555225	51055069	C	T	0.000219916	-0.0471964	0.0086	4.586e-08	0.01505	0.00285	1.28e-07	DCC	0	intronic	0.324	5	9	15	0	0	0	rs4632195;rs35195355;rs4525560	rs4632195
290	rs9636107	18	53200117	52586545	53804156	G	A	2.64838e-08	0.0698969	0.0086	5.115e-16	-0.00438	0.00285	0.124	TCF4	0	intronic	5.047	5	5	15	0	0	0	rs12968622;rs4257287;rs12969453;rs55943003;rs34961470;rs1011339;rs7233277;rs74914300;rs17596974;rs10401120;rs138834542;rs6567210;rs9636107;rs1319637;rs2123392;rs28758902;rs8097498;rs56056732;rs899102;rs3017183;rs624244;rs72934602;rs1993193;rs36059932;rs1985049;rs1792709	rs12968622;rs12969453;rs74914300;rs9636107;rs72934602;rs1985049;rs1792709
291	rs11664298	18	77578986	77481332	77952211	A	G	1.9024e-07	0.0773995	0.0108	8.936e-13	-0.01727	0.00352	9.13e-07	RP11-154H12.3	2620	intergenic	4.359	5	5	15	0	1	0	rs117472063;rs12457876;rs150477527;rs56040937;rs586275;rs7238071;rs11664298;rs8091497;rs76838079;rs12454454;rs12458585	rs117472063;rs586275;rs11664298;rs8091497
292	rs35502362	19	4966041	4944555	5022857	C	T	0.000250612	0.049999	0.0092	6.224e-08	-0.01144	0.00301	0.000143	KDM4B	3083	intergenic	1.209	5	4	5	0	0	1	rs35502362;rs2250982;rs2602692	rs35502362
293	rs322128	19	11402416	11398724	11404370	C	T	0.00936195	-0.0551005	0.0107	2.698e-07	-0.00562	0.00357	0.116	TSPAN16	4407	intergenic	3.013		5	15	0	1	0	rs322128	rs322128
294	rs72986630	19	11849736	11849736	11943697	C	T	0.00029605	-0.112296	0.0179	3.594e-10	-0.0036	0.00577	0.533	ZNF823	0	UTR5	9.9	2a	1	1	0	1	0	rs72986630;rs400106	rs72986630
295	rs2965189	19	19519518	19350103	19744079	T	G	2.3851e-08	0.0730977	0.0089	3.031e-16	-0.00361	0.00299	0.227	GATAD2A	0	intronic	14		2	7	1	1	0	rs2965189;rs10402308;rs8103250;rs4808931;rs56212061	rs2965189
296	rs2053079	19	30987423	30981639	31051857	G	A	0.000304044	0.0598986	0.0101	3.007e-09	-0.00716	0.00331	0.0303	ZNF536	0	intronic	4.627		5	15	0	0	0	rs2053079;rs8102611;rs6510168	rs2053079
297	rs12984380	19	38595491	38594390	38678410	G	A	0.00827622	-0.0374008	0.0087	1.955e-05	-0.01149	0.00288	6.52e-05	SIPA1L3	0	intronic	1.411	6	4	5	0	1	1	rs12984380	rs12984380
298	rs10415576	19	50164390	50067508	50182697	C	T	9.66441e-07	-0.0618004	0.0091	1.085e-11	0.0155	0.00297	1.82e-07	IRF3	0	intronic	2.609	4	3	4	0	1	0	rs10415576;rs2304205;rs12462756;rs6509439;rs2005235;rs34647824;rs73060070	rs10415576
299	rs4812325	20	37485458	37360944	37502637	A	G	6.30861e-08	0.0719042	0.0089	8.96e-16	0.00256	0.00293	0.381	PPP1R16B	0	intronic	7.348	7	5	15	0	1	0	rs4812325;rs56245805;rs208820;rs208810;rs2246672;rs2263747;rs2748663;rs2252541;rs4456761	rs4812325
300	rs926288	20	41814164	41796118	41815941	G	A	0.000726967	0.0613011	0.011	2.495e-08	0.00907	0.00356	0.0109	PTPRT	0	intronic	3.192		5	14	0	0	0	rs926288	rs926288
301	rs7268941	20	43675392	43601653	43717080	A	G	0.00649319	-0.0444952	0.0093	1.906e-06	-0.00911	0.00313	0.00363	STK4	0	intronic	1.917	7	4	5	0	0	1	rs7268941	rs7268941
302	rs6065926	20	44735854	44680853	44749251	G	A	0.00200412	-0.0483996	0.0099	1.001e-06	0.01182	0.00331	0.000357	RPL13P2	7038	intergenic	18.98	1f	5	14	0	1	0	rs6065926	rs6065926
303	rs11696755	20	48105317	48090779	48131649	T	C	0.000120131	-0.0636962	0.011	7.26e-09	0.01203	0.00367	0.00106	KCNB1	6132	intergenic	5.298	6	7	14	0	0	0	rs11696755;rs6019879	rs11696755
304	rs113264400	20	62150128	62127121	62155111	T	C	0.00261955	-0.112296	0.0202	2.865e-08	-0.01006	0.00673	0.135	PPDPF	1948	intergenic	3.111	4	1	14	0	1	1	rs113264400;rs427230;rs1741617;rs57457685	rs113264400
305	rs442972	21	40534757	40520783	40707975	C	T	0.00702865	-0.0378992	0.0087	1.466e-05	0.01155	0.00287	5.78e-05	PCBP2P1	8298	intergenic	4.523	6	5	15	0	1	0	rs442972	rs442972
306	rs5762870	22	29261159	29162506	29358802	T	C	0.00500209	0.0437952	0.0093	2.531e-06	-0.01013	0.00311	0.00113	CTA-292E10.6	16611	intergenic	0.057	2b	2	15	0	1	0	rs5762870	rs5762870
307	rs6001259	22	39247750	39188867	39259626	T	C	0.00541284	0.1915	0.0348	3.696e-08	-0.00708	0.01197	0.554	NPTXR	7762	intergenic	2.632	4	5	14	0	0	0	rs6001259	rs6001259
308	rs5995756	22	40000313	39869209	40091547	T	C	1.66047e-06	0.0574006	0.0086	3.181e-11	-0.01247	0.00288	1.51e-05	CACNA1I	0	intronic	0.733	6	5	14	0	0	0	rs5995756;rs5757746;rs73169382;rs2092179;rs5757764;rs4820378;rs5757717;rs5757730;rs5757736	rs5995756
309	rs5751191	22	42370991	41027819	42730970	C	T	3.43465e-08	0.0655951	0.0086	3.004e-14	-0.02214	0.00286	8.93e-15	2023-09-03	1284	intergenic	1.465	1f	5	14	0	1	0	rs133047;rs80533;rs148825900;rs2413631;rs75066103;rs9623320;rs10854741;rs77339131;rs9611525;rs11090045;rs80094991;rs5758209;rs143426938;rs9620001;rs5996093;rs5751191;rs133298;rs2743467;rs6002655;rs12168969;rs5758487;rs5758504;rs5751182;rs4822076;rs11090082	rs133047;rs9623320;rs143426938;rs5751191;rs11090082
310	rs2673086	22	45579731	45545400	45583898	A	C	0.0094271	-0.0419957	0.0092	4.685e-06	0.00916	0.00305	0.00263	NUP50	0	intronic	1.09		4	4	0	1	0	rs2673086	rs2673086
311	rs5767985	22	48175939	48162131	48175939	C	T	0.00374908	-0.0423984	0.0089	1.8e-06	0.00969	0.00291	0.000859	RP11-191L9.4	0	ncRNA_intronic	1.167	6	7	15	0	0	1	rs5767985	rs5767985
312	rs6520064	22	50294469	50162136	50332242	G	A	0.00328953	0.0584981	0.0106	3.583e-08	0.00494	0.00356	0.165	ALG12	0	UTR3	3.895	5	4	4	0	1	0	rs6520064	rs6520064
313	rs713692	22	51109735	51079220	51109735	G	A	0.00108767	-0.0566021	0.0095	2.666e-09	0.00166	0.00307	0.589	Y_RNA	1405	intergenic	0.763		5	14	0	1	0	rs713692	rs713692

## Sheet: Table S3
Table S3. Distinct genomic loci associated with cognitive performance (CP) at condFDR<0.01 given association with schizophrenia (SCZ)
GenomicLocus	SNP	CHR	BP	start	end	A1	A2	condfdr	BETA.SCZ	SE.SCZ	P.SCZ	BETA.CP	SE.CP	P.CP	nearestGene	dist	func	CADD	RDB	minChrState	commonChrState	posMapFilt	eqtlMapFilt	ciMapFilt	IndSigSNPs	LeadSNPs
1	rs75810319	1	20807073	20771987	20976535	G	T	0.00673394	0.0374018	0.0146	0.01043	-0.02279	0.00466	1.02e-06	CAMK2N1	1810	intergenic	11.88	4	1	14	0	1	1	rs75810319;rs74720529	rs75810319
2	rs2143103	1	22430069	22354327	22485871	A	G	0.000156317	-0.0434043	0.0129	0.0007341	0.02382	0.00415	9.64e-09	RP1-224A6.9	2215	intergenic	8.13		4	5	0	0	0	rs2143103;rs10799733;rs16826658	rs2143103;rs16826658
3	rs7546297	1	32106494	32047632	32143138	A	G	1.75836e-06	0.014997	0.0089	0.09276	-0.02143	0.00296	4.55e-13	PEF1	0	intronic	3.495	5	4	5	0	1	1	rs7546297;rs10914464;rs4949460;rs945213;rs7518151;rs4949448;rs3753614	rs7546297
4	rs875361	1	37865954	37855871	37889172	A	G	0.00137748	0.0145047	0.0086	0.0924	-0.01623	0.00287	1.5e-08	LINC01137	54525	intergenic	0.997	7	5	14	0	0	0	rs875361;rs4233210	rs875361
5	rs2364543	1	41833089	41454959	41851415	G	T	5.77769e-09	-0.0399032	0.009	9.009e-06	-0.02282	0.00293	6.71e-15	FOXO6	0	intronic	6.575	4	2	13	0	1	1	rs1892419;rs56233836;rs1140227;rs12025684;rs12025777;rs2364543	rs1892419;rs2364543
6	rs4314918	1	44377503	43760070	44474802	G	A	9.21842e-06	0.043701	0.011	7.096e-05	-0.02381	0.00378	2.86e-10	ST3GAL3	0	intronic	3.625	6	4	5	0	1	0	rs2819336;rs3001723;rs530373;rs56319043;rs9787240;rs7520981;rs12069733;rs11210850;rs1889588;rs4314918;rs12403025;rs512579;rs586339;rs3011227	rs2819336;rs4314918
7	rs2989868	1	59553662	59515189	59571814	A	G	9.46297e-05	0.0138961	0.0086	0.1074	0.01822	0.00285	1.69e-10	RP11-145M4.3	0	ncRNA_intronic	0.403		5	15	0	0	0	rs2989868	rs2989868
8	rs9436866	1	69427576	69169563	69441920	C	A	1.41686e-05	0.0180011	0.0143	0.2062	0.03309	0.00481	6.01e-12	RP11-424D14.1	94004	intergenic	3.473	7	5	15	0	0	0	rs9436866;rs2048156;rs1492057	rs9436866
9	rs3128341	1	72749848	72461382	73187836	T	C	5.52036e-12	0.0030952	0.0106	0.7673	-0.03343	0.00353	2.52e-21	NEGR1	1430	intergenic	7.445	4	1	1	0	0	0	rs12128707;rs2422136;rs9424976;rs34305371;rs7531118;rs12139692;rs12564163;rs56248439;rs1157072;rs3128341;rs7524249;rs6698502;rs10789340;rs812462;rs17589603	rs12128707;rs1157072;rs3128341
10	rs17622606	1	75593836	75413938	75993228	G	A	0.00941362	-0.0433042	0.0232	0.06166	-0.03325	0.00662	5.14e-07	RP11-510C10.2	0	ncRNA_exonic	5.688	4	5	13	0	1	0	rs17622606	rs17622606
11	rs4300268	1	77047383	77022859	77072414	C	T	0.00297146	-0.0281014	0.0106	0.007863	0.01785	0.00348	3.01e-07	ST6GALNAC3	0	intronic	11.86	7	5	15	0	0	0	rs4300268	rs4300268
12	rs12042107	1	91196176	91189731	91196176	C	T	0.00538775	-0.0344014	0.0087	7.061e-05	0.01281	0.00287	8.21e-06	BARHL2	13381	intergenic	14.31	2b	1	11	0	0	0	rs12042107	rs12042107
13	rs6678734	1	96176563	96151539	96248530	A	G	1.89065e-08	-0.00480151	0.0086	0.5811	0.02342	0.00285	2.24e-16	RP11-286B14.1	0	ncRNA_intronic	1.032	6	7	15	0	0	0	rs6678734;rs1931255	rs6678734
14	rs516902	1	96700020	96685666	96870599	C	T	0.00149327	-0.026498	0.0089	0.003024	0.01536	0.00294	1.75e-07	RNU1-130P	8403	intergenic	6.102	2b	5	15	0	0	0	rs516902	rs516902
15	rs11804556	1	98498441	98087130	98663271	G	A	4.18112e-05	0.0511968	0.0172	0.002872	-0.03354	0.00538	4.5e-10	MIR137HG	0	ncRNA_intronic	1.464	5	2	15	0	0	1	rs11804556;rs10875131;rs7515966;rs1473474;rs115633725	rs11804556;rs1473474
16	rs6577356	1	103586052	103575991	103756707	T	C	0.00107611	0.00609856	0.0086	0.4797	-0.01683	0.00285	3.56e-09	COL11A1	11999	intergenic	0.157	7	5	15	0	0	0	rs6577356;rs11164717	rs6577356
17	rs1144593	1	110030945	109839896	110200360	G	A	1.55945e-06	0.00940408	0.0093	0.3139	0.02276	0.00309	1.82e-13	ATXN7L2	0	intronic	6.136	4	4	4	0	1	1	rs1144593;rs1009437;rs686163;rs7515901;rs7555732;rs10858096	rs1144593
18	rs112780312	1	153797015	153768740	154160885	G	A	2.67137e-06	-0.0377019	0.0097	0.0001028	0.02121	0.00321	3.73e-11	GATAD2B	0	intronic	1.13	7	4	5	0	1	0	rs112780312;rs111689685;rs56193055;rs2494664;rs60633748	rs112780312
19	rs12040251	1	175744280	175727540	175820514	T	G	0.00204673	-0.0358014	0.0118	0.002356	0.01951	0.00383	3.41e-07	TNR	31373	intergenic	5.498	3a	5	15	0	0	0	rs12040251;rs10798417	rs12040251
20	rs78382112	1	181535715	181535715	181740201	A	G	0.00205045	0.00080032	0.0203	0.967	0.03682	0.00639	8.54e-09	CACNA1E	0	intronic	0.348	6	5	15	0	0	0	rs78382112;rs199928	rs78382112;rs199928
21	rs1338379	1	183349557	183320192	183426758	T	C	0.00598884	0.0114958	0.0087	0.1874	0.01534	0.00289	1.07e-07	NMNAT2	0	intronic	5.617		5	15	0	1	0	rs1338379;rs3965889	rs1338379
22	rs12122721	1	200984480	200874728	201024059	G	A	0.00655364	0.0459958	0.0096	1.545e-06	0.01374	0.00311	1.02e-05	KIF21B	0	intronic	0.597	5	2	7	0	1	0	rs12122721	rs12122721
23	rs12028476	1	204476361	204452295	204601875	A	G	0.00187508	0.0377019	0.0109	0.0005456	0.01814	0.00364	6.42e-07	MDM4	9149	intergenic	4.676	4	1	1	0	0	1	rs12028476	rs12028476
24	rs11119017	1	208408890	208386738	208409705	A	G	0.00941281	0.0202045	0.0089	0.02316	-0.01426	0.00292	1.05e-06	PLXNA2	0	intronic	8.145	4	2	7	0	0	0	rs11119017;rs12747458	rs11119017
25	rs7550534	1	216839426	216825980	216883063	A	C	4.27228e-05	-0.0323026	0.0111	0.003465	-0.02241	0.00359	4.14e-10	ESRRG	0	intronic	1.453	5	5	15	0	0	0	rs7550534;rs10779271;rs1953522	rs7550534
26	rs13413965	2	2304829	2294426	2334877	C	T	0.00990152	0.046201	0.0096	1.524e-06	-0.01333	0.00314	2.14e-05	MYT1L	0	intronic	0.308	5	5	15	0	0	0	rs13413965	rs13413965
27	rs6760539	2	7437313	7434265	7461967	G	A	0.009172	0.0107981	0.0094	0.2487	-0.01613	0.00309	1.85e-07	AC010904.1	27565	intergenic	0.576	7	9	15	0	0	0	rs6760539	rs6760539
28	rs1734367	2	10978162	10976827	10986391	G	A	0.00338458	0.0203048	0.0094	0.03024	-0.01628	0.0031	1.48e-07	PDIA6	58	upstream	6.856	5	1	14	0	0	1	rs1734367	rs1734367
29	rs12988940	2	15274571	15274571	15278561	T	G	0.00919844	-0.0212951	0.0087	0.01452	0.01386	0.00287	1.4e-06	NBAS	32460	intergenic	4.27	6	5	15	0	0	0	rs12988940	rs12988940
30	rs12470949	2	23934816	23933356	23950200	C	T	0.00908999	-0.0158044	0.0095	0.09845	0.01612	0.00316	3.44e-07	KLHL29	3334	intergenic	2.045	6	4	5	0	1	0	rs12470949	rs12470949
31	rs10202934	2	25359254	25138040	25387181	T	C	0.00375586	0.0380031	0.0101	0.0001713	-0.01571	0.00339	3.64e-06	EFR3B	0	intronic	0.232	5	4	14	0	0	0	rs10202934;rs11682135	rs10202934
32	rs35538505	2	27126027	27126027	27324751	G	T	0.0090494	0.0377966	0.0089	2.347e-05	-0.0126	0.00295	2e-05	DPYSL5	0	intronic	2.463	7	4	14	0	1	0	rs35538505	rs35538505
33	rs17428810	2	32736043	32499150	32849207	T	C	0.00203058	-0.000700245	0.0093	0.9375	0.01788	0.0031	8.1e-09	BIRC6	0	intronic	7.3	5	4	5	0	0	0	rs17428810	rs17428810
34	rs6708515	2	41606931	41538744	41805820	G	A	0.00155171	-0.0162965	0.0091	0.07469	-0.01671	0.00298	2.11e-08	AC010739.1	216594	intergenic	0.789	5	5	15	0	0	0	rs6708515;rs2217363	rs6708515
35	rs4347883	2	44185129	44116100	44242772	T	C	0.00229252	0.0133998	0.0087	0.1262	-0.01595	0.00287	2.79e-08	LRPPRC	0	intronic	3.831	5	4	4	0	1	0	rs4347883	rs4347883
36	rs58359565	2	53958919	53864496	54379533	A	C	0.00257391	-0.045499	0.0105	1.507e-05	-0.01641	0.00346	2.16e-06	GPR75-ASB3:ASB3	00:00:00	intronic	1.182	6	4	5	0	0	0	rs58359565;rs805373;rs62139336	rs58359565
37	rs13012916	2	57923006	57764604	58168339	G	T	0.000161268	0.034695	0.0089	0.0001022	0.01632	0.00294	2.77e-08	CTD-2026C7.1	59556	intergenic	1.798	6	5	15	0	0	0	rs13012916;rs11885093;rs17810344;rs17049085	rs13012916;rs17049085
38	rs17049820	2	59139507	59139507	59145722	C	T	0.00743497	-0.0329995	0.0138	0.01711	0.02207	0.00448	8.6e-07	LINC01122	0	ncRNA_intronic	13.59	5	5	15	0	0	0	rs17049820	rs17049820
39	rs10189857	2	60713235	60456375	60775820	G	A	2.53861e-09	-0.040902	0.0087	2.532e-06	-0.02289	0.00288	2.03e-15	BCL11A	0	intronic	14.94	4	2	15	1	0	0	rs17017706;rs10189857;rs243015;rs243034;rs243071;rs12464462;rs142258463;rs7599856;rs7570641;rs13019832;rs1427409	rs17017706;rs10189857;rs1427409
40	rs62145950	2	68399104	68359506	68507833	A	C	0.00133113	0.0303046	0.0092	0.0009864	0.01581	0.00307	2.71e-07	RP11-474G23.1:PNO1	00:00:00	intronic	0.918	7	4	4	0	1	1	rs62145950	rs62145950
41	rs62152025	2	70199756	70199756	70488470	C	T	0.00423204	0.0399993	0.0138	0.003839	-0.02017	0.0041	8.73e-07	PCBP1-AS1	0	ncRNA_intronic	1.274	6	5	15	0	0	0	rs62152025	rs62152025
42	rs4852252	2	71539301	71399978	71690235	C	T	1.69734e-05	-0.0355988	0.0087	4.439e-05	0.01774	0.00288	7.39e-10	ZNF638	0	intergenic	11.21	6	5	15	0	0	0	rs4852252;rs10187616;rs12479238;rs12477570;rs13392095;rs2419075	rs4852252
43	rs6732160	2	73387228	73204203	74004071	G	A	1.66582e-05	0.0442968	0.0088	5.378e-07	-0.01818	0.00294	5.84e-10	RAB11FIP5	3378	intergenic	0.184	7	5	14	0	1	0	rs6732160;rs62151843;rs7591768;rs17008608;rs10865397;rs74988688;rs6546856;rs6759452;rs10175529;rs111845822	rs6732160;rs6546856
44	rs77599217	2	80413713	80413713	80463854	C	T	0.00921606	0.0175023	0.0159	0.2706	0.02596	0.00497	1.77e-07	CTNNA2	0	intronic	3.643	6	7	15	0	0	0	rs77599217	rs77599217
45	rs11123820	2	100871186	100165648	101047174	G	A	9.48571e-09	-0.000699755	0.0089	0.9333	0.0243	0.00292	9.17e-17	LINC01104	3239	intergenic	1.167	5	5	15	0	1	0	rs13004493;rs35300735;rs71413877;rs55779933;rs79785879;rs11123820;rs4851278;rs4622752;rs2033748;rs4851300;rs12712072;rs9653442	rs13004493;rs11123820
46	rs1028043	2	101321427	101319712	101338378	A	G	0.00378226	-0.0129952	0.0086	0.1328	-0.01545	0.00285	6.19e-08	AC092168.4	17255	intergenic	2.956		5	15	0	0	0	rs1028043	rs1028043
47	rs1437721	2	117692893	117485029	117725092	A	G	0.00158395	-0.00999983	0.0089	0.2599	0.01697	0.00296	9.64e-09	MTND1P28	88600	intergenic	1.317		7	15	0	0	0	rs1437721	rs1437721
48	rs78358737	2	118627164	118536571	118800229	T	G	0.000396618	0.00019998	0.0209	0.9924	-0.04248	0.00687	6.18e-10	HTR5BP	0	ncRNA_intronic	3.261	6	14	15	0	0	0	rs78358737;rs138829209	rs78358737
49	rs2558096	2	137531830	137223458	137629096	T	G	0.000803687	0.0361005	0.0087	3.69e-05	-0.01495	0.00293	3.37e-07	THSD7B	0	intronic	5.515		5	15	0	0	0	rs2558096;rs1593759;rs1649571;rs10206039;rs1427617;rs35398018	rs2558096
50	rs7594617	2	142557130	142519610	142574608	A	G	0.00847229	0.0227979	0.0086	0.008177	-0.01361	0.00285	1.79e-06	LRP1B	0	intronic	5.277	4	9	15	0	0	0	rs7594617	rs7594617
51	rs13428598	2	144250487	144152539	144272229	T	C	2.0744e-05	-0.0131038	0.0089	0.1436	0.01978	0.00292	1.32e-11	ARHGAP15:RP11-570L15.2	00:00:00	ncRNA_intronic	0.207	7	4	15	0	0	0	rs13428598;rs10200379	rs13428598
52	rs62169190	2	145078775	145023157	145121339	T	C	0.00375006	0.00849599	0.0114	0.4582	-0.02043	0.00368	2.74e-08	GTDC1	0	intronic	4.967	5	5	15	0	0	0	rs62169190;rs10206546	rs62169190
53	rs2652430	2	155731956	155654757	156114425	A	G	0.00139786	-0.00910129	0.0086	0.2888	-0.01652	0.00286	7.38e-09	KCNJ3	17092	intergenic	2.07	6	3	15	0	0	0	rs2652430;rs13000959;rs13011732	rs2652430
54	rs72906064	2	156911600	156871006	156933105	G	T	0.000358673	-0.0409991	0.0134	0.002108	0.02437	0.00435	2.09e-08	AC073551.1	21007	intergenic	0.674	5	5	15	0	1	0	rs72906064;rs72904191	rs72906064
55	rs6436555	2	157488277	157315748	157548367	C	A	4.66757e-05	-0.00380276	0.0087	0.6588	-0.01915	0.00285	1.92e-11	GPD2	18029	intergenic	3.192	6	2	15	0	0	0	rs6436555;rs7579670;rs7590919;rs297588	rs6436555
56	rs7419274	2	161385291	161385291	161434126	C	T	0.00436255	-0.0119005	0.0107	0.2696	0.01914	0.00351	4.89e-08	RBMS1	34985	intergenic	1.796	6	15	15	0	0	0	rs7419274	rs7419274
57	rs11678980	2	162101261	161991197	162101261	G	A	1.0499e-05	-0.0319965	0.0091	0.0004373	0.01855	0.00289	1.43e-10	AC009299.2:AC009299.3	00:00:00	ncRNA_exonic	8.856	2b	1	1	0	0	1	rs11678980;rs17705608	rs11678980
58	rs7604885	2	162806408	162797621	162910403	G	A	2.73617e-07	-0.0484972	0.0087	2.483e-08	0.02042	0.00286	9.99e-13	SLC4A10	0	intronic	2.392	6	5	15	0	0	0	rs7604885;rs2284871;rs12995983;rs4664446;rs76077165	rs7604885;rs76077165
59	rs2389841	2	163973532	163829243	164003374	A	G	0.000960436	-0.0113036	0.0096	0.2387	0.01887	0.00322	4.54e-09	RPL7P61	35228	intergenic	5.911	7	7	15	0	1	0	rs2389841;rs958850	rs2389841
60	rs13413443	2	166672949	166424558	166717582	C	T	0.00018142	-0.015205	0.009	0.08981	-0.01836	0.00296	5.56e-10	AC009495.4	0	ncRNA_intronic	2.424	7	4	15	0	1	0	rs13413443;rs1551337;rs10182272	rs13413443
61	rs872123	2	171671166	171632401	171683107	C	T	0.000389619	0.0147014	0.0103	0.1524	-0.02077	0.00343	1.39e-09	GAD1	0	intronic	0.531		2	13	0	1	0	rs872123	rs872123
62	rs13004345	2	174037347	174015168	174072081	C	T	0.00410814	0.0341985	0.0089	0.00013	-0.01369	0.003	4.87e-06	MLTK:MLK7-AS1	00:00:00	ncRNA_intronic	2.8	4	5	15	0	0	0	rs13004345	rs13004345
63	rs62180970	2	180941171	180880658	180988782	A	G	0.00616244	0.0347975	0.0112	0.00191	0.01702	0.00362	2.49e-06	CWC22	69330	intergenic	6.689	7	7	15	0	0	0	rs62180970	rs62180970
64	rs3754928	2	183388589	183353283	183393680	A	C	0.00927666	-0.0271965	0.0086	0.0016	0.01296	0.00286	5.68e-06	PDE1A	669	intergenic	0.027		1	15	0	0	0	rs3754928	rs3754928
65	rs7599860	2	186243561	185856829	186245402	A	C	0.000462814	-0.0212036	0.0108	0.04844	0.01967	0.00334	3.92e-09	AC080125.1	168300	intergenic	3.301	7	15	15	0	0	0	rs74953884;rs142993177;rs77129532;rs79637125;rs7599860;rs72902780	rs74953884;rs7599860
66	rs11679484	2	198921604	198245965	198954774	A	C	0.000228293	-0.0330962	0.009	0.0002242	-0.01634	0.00296	3.32e-08	PLCL1	0	intronic	6.1	1f	5	15	0	1	0	rs11679484;rs1607375;rs1318867	rs11679484
67	rs9973442	2	199522858	199489760	199581514	C	A	0.000107297	-0.0270013	0.0087	0.001854	0.01709	0.00288	2.96e-09	AC019330.1	0	ncRNA_intronic	0.866	6	5	15	0	0	1	rs9973442	rs9973442
68	rs11890894	2	201072055	200321050	201265691	A	G	0.00332106	-0.0535029	0.01	9.472e-08	0.01565	0.00334	2.82e-06	SPATS2L	98548	intergenic	0.62	7	5	15	0	1	0	rs13014796;rs971326;rs77775343;rs1509833;rs11890894;rs3769472;rs281791;rs34582889	rs13014796;rs77775343;rs11890894
69	rs12471515	2	203287580	203033154	203449437	C	T	0.002106	-0.0344051	0.0126	0.006342	0.02183	0.00419	1.94e-07	BMPR2	0	intronic	0.137	7	4	15	0	1	0	rs12471515	rs12471515
70	rs12465154	2	208918047	208837822	208935747	T	G	0.00983111	-0.0197028	0.0097	0.04153	0.01573	0.00318	7.4e-07	RNA5SP116	837	downstream	3.106	6	5	15	0	0	0	rs12465154	rs12465154
71	rs7556896	2	212590505	212590505	212636271	T	C	0.00342178	0.00389759	0.0094	0.6791	-0.0173	0.00308	1.88e-08	ERBB4	0	intronic	0.075	7	5	15	0	0	1	rs7556896	rs7556896
72	rs73989053	2	213403091	213403091	213413647	A	G	0.000677518	0.0217958	0.0116	0.06065	-0.02211	0.00381	6.31e-09	ERBB4	0	intronic	9.881	4	1	10	0	0	0	rs73989053	rs73989053
73	rs13418577	2	215331864	215264296	215395041	C	T	0.00652066	-0.0572967	0.0124	3.732e-06	0.01805	0.00409	1.04e-05	AC107218.3:VWC2L	00:00:00	ncRNA_intronic	0.521	7	9	15	0	0	0	rs13418577	rs13418577
74	rs79373409	2	220372091	220348751	220384552	G	A	0.00616689	-0.011597	0.0109	0.2853	-0.01899	0.00355	8.48e-08	AC053503.11	0	ncRNA_intronic	0.85	2a	2	5	0	1	1	rs79373409	rs79373409
75	rs4355095	2	225466385	225466385	225466385	T	C	0.00219847	0.0337016	0.009	0.000164	-0.01428	0.00297	1.49e-06	CUL3	16274	intergenic	4.184	7	7	15	0	0	0	rs4355095	rs4355095
76	rs1517480	2	226281992	226251703	226350721	G	T	0.00497861	0.014799	0.0107	0.1688	-0.01911	0.00357	8.35e-08	NYAP2	0	intronic	0.521	7	5	15	0	0	0	rs1517480	rs1517480
77	rs12474196	2	236777883	236770171	236834475	C	T	0.00939368	0.0203025	0.0098	0.03816	0.01555	0.00314	7.25e-07	AGAP1	0	intronic	0.411	7	5	15	0	0	0	rs12474196	rs12474196
78	rs12635303	3	8246179	8246179	8276009	C	T	0.000106957	0.0280042	0.0094	0.002891	-0.01849	0.00309	2.21e-09	LMCD1-AS1	0	ncRNA_intronic	4.892	6	5	15	0	0	0	rs12635303	rs12635303
79	rs34074758	3	9429216	9389577	9438746	A	C	0.00899722	0.0221039	0.0094	0.01841	-0.01504	0.00309	1.14e-06	SETD5-AS1	0	ncRNA_intronic	2.477	3a	4	4	0	0	0	rs34074758	rs34074758
80	rs7626560	3	12475088	12464362	12484985	C	T	0.000276721	0.0162965	0.0119	0.1703	-0.02393	0.00389	7.34e-10	PPARG	0	intronic	2.628	7	4	15	0	1	0	rs7626560;rs13090265;rs4135294	rs7626560
81	rs73139272	3	16858468	16764773	17114036	G	T	0.000336935	-0.0473956	0.0123	0.0001137	0.02196	0.0041	8.48e-08	PLCL2	0	intergenic	0.629	6	5	15	0	0	0	rs73139272;rs2014490;rs9813513	rs73139272
82	rs1113786	3	18149144	18023422	18365786	T	G	0.000444518	0.0325025	0.0087	0.0002047	-0.0153	0.00287	1e-07	TBC1D5	0	intergenic	1.403		5	15	0	0	0	rs1113786;rs7632318;rs2337707;rs34553248	rs1113786
83	rs6550835	3	24062661	23839386	24245239	G	A	3.72001e-09	-0.0252973	0.0092	0.005746	0.02479	0.00304	3.89e-16	NR1D2	40551	intergenic	1.928	7	5	15	0	0	0	rs6550835;rs6801153;rs2360958;rs7645692;rs4858103;rs13320773;rs9851068;rs9857442;rs7633520;rs7631394;rs4858582	rs6550835;rs4858582
84	rs4398388	3	28736622	28736224	28746527	A	G	0.00763598	0.0494949	0.011	7.004e-06	-0.01588	0.00366	1.41e-05	LINC00693	0	ncRNA_intronic	2.43	7	5	15	0	0	0	rs4398388	rs4398388
85	rs1523029	3	35529635	35527409	35702391	C	T	0.000727553	0.0146975	0.0086	0.08789	-0.01663	0.00285	5.51e-09	ARPP21	150801	intergenic	0.035	7	5	15	0	0	0	rs1523029;rs6784162	rs1523029
86	rs9813198	3	41258048	41204974	41308348	G	A	0.00324644	-0.0153023	0.0087	0.07734	0.0154	0.00286	7.01e-08	CTNNB1	0	intronic	1.908	3a	5	5	0	1	0	rs9813198	rs9813198
87	rs2352974	3	49890613	48446237	50552866	T	C	2.06297e-18	-0.0176041	0.0087	0.04313	-0.0319	0.00285	5.19e-29	TRAIP	0	intronic	4.282	6	5	5	0	1	1	rs73078305;rs6774721;rs7623659;rs75654367;rs11716948;rs56306491;rs56116382;rs150399044;rs73079046;rs2624825;rs2298952;rs7631574;rs2352974;rs59357103;rs7613360;rs2014830;rs13100903;rs11714286;rs2526389;rs1046953;rs2236941;rs62259939;rs73077175;rs62260729;rs7613681	rs73078305;rs75654367;rs56306491;rs2352974;rs7613681
88	rs4434138	3	52556890	52241835	53160360	A	G	6.92484e-06	0.0479994	0.0087	3.454e-08	-0.01843	0.00287	1.27e-10	STAB1	0	exonic	15.49	5	4	5	1	1	0	rs4434138;rs3199918;rs9879090;rs2336543;rs3755799;rs41292864;rs4687662;rs6798941;rs9985365;rs62253605;rs353547;rs6772177;rs1010552	rs4434138
89	rs9311507	3	53618357	53613306	53618357	T	C	0.0065587	0.0194987	0.0189	0.304	-0.03018	0.00565	9.05e-08	CACNA1D	0	intronic	0.006	7	5	15	0	0	0	rs9311507	rs9311507
90	rs10446477	3	54313936	54313936	54313936	T	C	0.00849254	0.0260976	0.0096	0.006368	-0.01499	0.00316	2.11e-06	CACNA2D3	0	intronic	1.42	7	5	15	0	0	0	rs10446477	rs10446477
91	rs11720523	3	71545170	71482840	71684845	C	A	0.000141681	0.0467977	0.0088	8.899e-08	-0.01622	0.00288	1.73e-08	FOXP1	0	intronic	3.115	4	2	7	0	0	1	rs11720523;rs6798507;rs62244881;rs59967356;rs844219	rs11720523
92	rs11920096	3	85878711	84902946	85941811	C	A	0.00064855	0.0355988	0.0134	0.00794	-0.02466	0.00442	2.37e-08	CADM2	0	intronic	2.315	6	9	15	0	0	0	rs1248856;rs6770622;rs74599180;rs72903244;rs11920096;rs75892230	rs1248856;rs11920096
93	rs73137384	3	89463290	89394143	89892899	T	C	0.00465695	-0.0160013	0.0101	0.1128	-0.01752	0.00329	9.87e-08	EPHA3	0	intronic	4.969	6	5	15	0	1	0	rs73137384;rs7637670	rs73137384
94	rs3860537	3	108103433	108065574	108182772	T	C	0.00343165	-0.0111014	0.0105	0.2901	0.01861	0.00336	3.14e-08	MYH15	0	intronic	4.453	5	5	15	0	0	0	rs3860537;rs62268046	rs3860537
95	rs4678090	3	123880441	123787982	124043766	C	T	0.00248542	-0.0181029	0.0094	0.05362	0.01675	0.00309	5.8e-08	KALRN	0	intronic	0.129	5	5	15	0	0	0	rs4678090;rs1596648	rs4678090;rs1596648
96	rs4402873	3	136404411	135619585	137221793	T	C	0.00127604	0.0244976	0.0091	0.006832	-0.01612	0.003	8.04e-08	STAG1	0	intronic	8.506	7	5	15	0	1	0	rs4402873;rs66752974;rs56308637;rs9813691;rs13071190;rs7613641;rs11921899	rs4402873;rs13071190
97	rs34903090	3	139703395	139696916	139722034	G	T	0.00114255	-0.0197046	0.0086	0.02264	-0.01588	0.00286	2.93e-08	CLSTN2	0	intronic	5.197	7	5	15	0	0	0	rs34903090	rs34903090
98	rs35494336	3	150069726	150069726	150069726	G	A	0.00546964	0.00640044	0.0087	0.4589	-0.01556	0.00286	5.14e-08	TSC22D2	56395	intergenic	0.051	7	5	15	0	0	0	rs35494336	rs35494336
99	rs34713409	3	180532727	180532727	181011435	T	G	0.00558045	-0.119204	0.0201	2.95e-09	0.02865	0.00635	6.35e-06	CCDC39	0	intronic	0.702	7	9	15	0	0	0	rs34713409	rs34713409
100	rs56296882	3	184067404	184067404	184079960	T	C	0.00567693	0.00509699	0.0099	0.6096	-0.01711	0.00313	4.65e-08	EIF2B5:CLCN2	00:00:00	intronic	1.926	4	4	5	0	1	0	rs56296882	rs56296882
101	rs111770664	3	196046921	195958591	196070282	A	G	0.00364789	0.0534957	0.0124	1.487e-05	-0.0187	0.00405	3.91e-06	TM4SF19:TM4SF19-AS1:TM4SF19	00:00:00	exonic	3.486	5	1	15	0	1	1	rs111770664	rs111770664
102	rs28379067	4	697371	696848	784833	C	T	8.76137e-05	0.0320997	0.0127	0.01164	0.02508	0.00406	6.33e-10	PCGF3	2165	intergenic	4.109	5	5	15	0	1	0	rs28379067;rs75751670	rs28379067
103	rs2295499	4	2717690	2470395	2766410	T	C	6.38384e-05	-0.00179838	0.0087	0.8336	-0.0191	0.00287	2.85e-11	FAM193A	0	intronic	2.061		4	4	0	1	0	rs2295499;rs1203850;rs17824073	rs2295499
104	rs4697781	4	10704867	10702156	10725329	G	A	0.000499943	-0.00479847	0.0089	0.59	0.01803	0.00294	8.94e-10	RP11-61G19.1	5581	intergenic	3.468	2b	5	15	0	1	0	rs4697781	rs4697781
105	rs657754	4	17260554	17251827	17268530	G	A	0.00662738	0.0110982	0.0092	0.2288	-0.01614	0.00304	1.11e-07	SNORA75	61814	intergenic	0.185	7	9	15	0	0	0	rs657754	rs657754
106	rs58854324	4	17864014	17788715	18226053	C	T	5.76223e-05	0.0296039	0.0121	0.01478	-0.02488	0.00394	2.72e-10	LCORL	0	intronic	8.075	6	5	15	0	1	0	rs58854324;rs16895971;rs143903541	rs58854324;rs143903541
107	rs34811474	4	25408838	25342606	25408838	G	A	1.4192e-08	0.0278972	0.0114	0.01446	-0.02761	0.00346	1.42e-15	ANAPC4	0	exonic	23.7	6	4	4	1	1	0	rs34811474	rs34811474
108	rs5015768	4	32774844	32683422	32829164	T	G	0.00592114	-0.0288012	0.0109	0.00821	0.01722	0.00351	9.55e-07	RP11-141P6.1	237725	intergenic	0.569	7	5	15	0	0	0	rs5015768	rs5015768
109	rs3943667	4	65831184	65731224	65900170	T	C	0.0010621	0.00690378	0.0095	0.4638	-0.0185	0.00313	3.56e-09	RP11-707A18.1	0	ncRNA_intronic	0.687	6	9	15	0	0	0	rs3943667;rs12508307	rs3943667
110	rs74944857	4	66496914	66422737	66542754	T	G	0.000501139	0.0316971	0.0093	0.0006752	-0.01642	0.00304	6.75e-08	EPHA5	0	intronic	0.515	7	5	15	0	0	0	rs74944857;rs7655988	rs74944857
111	rs6819372	4	67970101	67801134	68058681	G	A	9.36267e-06	-0.0278972	0.0086	0.001227	0.01865	0.00286	6.57e-11	RNU6-699P	207011	intergenic	18.11	4	5	15	0	0	0	rs6819372;rs2318540;rs1425663	rs6819372
112	rs28452709	4	98131898	98072343	98258036	A	G	0.00761087	0.012599	0.0102	0.2193	0.01738	0.0033	1.45e-07	STPG2	0	intronic	3.339	7	5	15	0	0	0	rs28452709	rs28452709
113	rs13107325	4	103188709	102374875	103388441	C	T	3.49092e-15	-0.158703	0.0168	2.9e-21	0.05434	0.00542	1.09e-23	SLC39A8	0	exonic	23.1	5	4	15	1	0	0	rs76062146;rs17199964;rs13126505;rs4371620;rs13107325;rs63519;rs233822;rs173048;rs13105581;rs12510679;rs230489;rs72686716;rs13101632;rs6855246;rs238449;rs151381;rs978998;rs57957741;rs17032400;rs62327949;rs62322235	rs76062146;rs4371620;rs13107325;rs17032400
114	rs2726513	4	106217358	106034478	106379808	G	T	1.90132e-11	0.0232965	0.0089	0.008448	0.02615	0.00291	2.37e-19	RN7SL89P	2257	intergenic	0.974		5	15	0	0	0	rs2726513;rs1603705;rs2636699;rs2713871;rs4698931;rs2903385;rs2007403;rs2726518;rs2647249	rs2726513
115	rs9683947	4	137479869	137428396	137528075	G	A	0.00577639	0.0107981	0.0094	0.2469	-0.01658	0.00309	8.35e-08	AC093875.1	148463	intergenic	0.247	5	5	15	0	0	0	rs9683947	rs9683947
116	rs4863516	4	140773770	140725750	140808139	T	C	0.000108518	-0.0361973	0.0092	8.979e-05	-0.01718	0.00304	1.51e-08	MAML3	0	intronic	0.085	7	5	15	0	1	1	rs4863516;rs72712511;rs795988	rs4863516
117	rs10034043	4	147818113	147766118	147945733	T	G	0.00378316	-0.0161981	0.0088	0.06725	0.01564	0.00294	1e-07	TTC29	0	intronic	3.269	6	5	15	0	0	0	rs10034043	rs10034043
118	rs6535809	4	152592933	152256290	152752413	G	A	4.04537e-06	0.0232993	0.0086	0.006884	-0.01956	0.00285	6.9e-12	PET112	0	intronic	0.901	4	4	5	0	1	0	rs6535809;rs62328980;rs11735310	rs6535809
119	rs17842697	4	166157229	166142783	166250224	G	T	0.00228098	0.033805	0.0089	0.0001385	-0.01397	0.00292	1.71e-06	KLHL2	0	intronic	5.041	7	5	5	0	0	0	rs17842697	rs17842697
120	rs6553899	4	176922278	176911225	176970155	A	G	0.00430926	0.0392976	0.0096	4.068e-05	-0.0144	0.00317	5.42e-06	GPM6A	0	intronic	10.06	4	1	13	0	0	0	rs6553899;rs13111629	rs6553899
121	rs17826816	5	7519298	7493177	7544038	G	A	0.00702456	0.0178992	0.01	0.07346	-0.01692	0.00329	2.73e-07	ADCY2	0	intronic	8.184	5	5	15	0	0	0	rs17826816	rs17826816
122	rs1840847	5	13100175	13013947	13109750	A	G	0.00918466	0.014596	0.0092	0.1108	0.01546	0.00303	3.22e-07	RP11-419C19.2	67176	intergenic	0.022	7	9	15	0	0	0	rs1840847	rs1840847
123	rs75973558	5	26880925	26880925	26882085	G	A	0.00181108	0.00839514	0.015	0.5771	-0.02463	0.00426	7.38e-09	CDH9	0	UTR3	15.72	5	9	15	1	0	0	rs75973558	rs75973558
124	rs6860626	5	59636727	59581239	59703601	T	C	0.00162088	-0.0141001	0.0114	0.2171	-0.02149	0.00376	1.11e-08	PDE4D	0	intronic	3.75	4	5	15	0	0	0	rs6860626	rs6860626
125	rs36033	5	60960727	60939019	60969943	T	C	0.000771049	-0.0275048	0.0087	0.001507	0.0154	0.00288	8.91e-08	C5orf64:RP11-2O17.2	00:00:00	ncRNA_intronic	9.923	7	5	15	0	0	0	rs36033;rs36072	rs36033
126	rs1812587	5	62991802	62991802	63040773	G	T	0.00185819	0.0155977	0.0088	0.07453	0.01594	0.00287	2.84e-08	RP11-158J3.2	261917	intergenic	1.041		5	15	0	0	0	rs1812587	rs1812587
127	rs80170948	5	64020316	64020316	64020316	T	G	3.13181e-05	-0.0542978	0.0237	0.02168	0.04589	0.00706	7.99e-11	SREK1IP1	0	exonic	23	6	4	5	1	0	0	rs80170948	rs80170948
128	rs658912	5	81612479	81276087	81648417	G	A	0.000132127	0.0333961	0.0089	0.0001864	0.01667	0.00294	1.5e-08	ATP6AP1L	0	intronic	1.48		2	15	0	1	0	rs658912;rs2406911	rs658912
129	rs13163336	5	87943710	87936379	88223420	C	A	1.44228e-08	-0.0203048	0.0118	0.08422	-0.0317	0.00391	5.04e-16	LINC00461	0	ncRNA_intronic	0.63	7	5	15	0	0	1	rs13163336;rs35267052;rs115827339;rs6882046;rs254781;rs12655172;rs1422189;rs10070734;rs41352752;rs12054920;rs304132;rs409645;rs664366	rs13163336;rs41352752;rs12054920
130	rs1645412	5	89407917	89252602	89407917	T	G	0.0011743	-0.0323026	0.0113	0.004291	0.02004	0.00376	9.5e-08	RP11-61G23.1	46238	intergenic	15.9		1	15	0	0	0	rs1645412	rs1645412
131	rs2913450	5	91099474	91091485	91114584	T	C	0.00386345	-0.014799	0.009	0.09941	-0.01592	0.00297	7.86e-08	PCBP2P3	40029	intergenic	5.815		5	15	0	0	0	rs2913450	rs2913450
132	rs4342312	5	92477890	92322427	92574385	C	A	0.000446885	0.00860289	0.0089	0.3364	0.01793	0.00294	1.05e-09	CTD-2091N23.1	73514	intergenic	16.7	5	1	15	0	0	0	rs4342312;rs11742251	rs4342312
133	rs248215	5	96370879	96220087	96373750	A	G	0.00118753	0.0230025	0.0087	0.008137	0.01541	0.00285	6.32e-08	LNPEP	0	UTR3	4.131	6	4	5	0	1	0	rs248215	rs248215
134	rs1479073	5	101105998	101100605	101111179	C	T	0.00295849	0.00740253	0.0095	0.4345	0.01731	0.00308	1.92e-08	OR7H2P	46180	intergenic	2.82	6	9	15	0	0	0	rs1479073	rs1479073
135	rs74944275	5	102726073	102034612	102754950	C	T	0.000105254	0.0183997	0.0232	0.4276	-0.0445	0.00686	8.47e-11	CTD-2154H6.1	18568	intergenic	13.6	5	1	15	0	1	1	rs74944275;rs35658696;rs148257233	rs74944275
136	rs62361080	5	107251468	107145324	107708152	C	A	0.000829198	-0.0408949	0.0129	0.001497	0.0217	0.00407	1e-07	FBXL17	0	intronic	10.27	5	2	15	0	0	0	rs62361080;rs55876360;rs62358087;rs286768	rs62361080;rs286768
137	rs2301013	5	109137920	109034615	109207832	A	G	0.00847234	-0.0179971	0.0092	0.05035	-0.01513	0.00301	4.96e-07	MAN2A1	0	intronic	0.51	7	4	5	0	1	0	rs2301013	rs2301013
138	rs26046	5	111010072	110984283	111057475	T	C	8.00246e-06	-0.0107025	0.0088	0.225	-0.02044	0.00292	2.44e-12	STARD4-AS1:NREP	00:00:00	ncRNA_intronic	4.909	5	5	15	0	0	0	rs113431;rs1673758;rs684555;rs6885593;rs26046;rs27757	rs113431;rs26046
139	rs7733551	5	126298622	126212382	126546059	T	C	0.00837454	-0.0364959	0.0086	2.358e-05	0.01227	0.00286	1.73e-05	2023-03-03	0	intronic	1.913	6	5	15	0	1	0	rs7733551	rs7733551
140	rs421211	5	139581773	139468267	140341499	G	A	2.14009e-07	-0.0158042	0.0086	0.06747	-0.02181	0.00286	2.62e-14	CYSTM1:CTB-131B5.2	00:00:00	ncRNA_exonic	0.076	2b	4	5	0	0	0	rs421211;rs10079286;rs141074724;rs60601725;rs2074613;rs4150196;rs269776;rs2530241;rs111909591;rs251353;rs111998037;rs778603	rs421211;rs2530241
141	rs286597	5	154385294	154369436	154390439	T	G	0.00818796	-0.0128965	0.0094	0.1682	0.01599	0.00307	1.97e-07	KIF4B	7965	intergenic	12.47		5	15	1	1	0	rs286597	rs286597
142	rs11135202	5	155851311	155755752	155868442	G	T	0.0014376	-0.0418998	0.0089	2.452e-06	0.01452	0.00294	7.7e-07	SGCD	0	intronic	4.299	5	5	15	0	0	0	rs11135202	rs11135202
143	rs830383	5	165473194	165366703	165512267	A	G	4.84167e-05	-0.0108992	0.0089	0.2211	0.01952	0.00295	3.73e-11	RPL7P20	16877	intergenic	5.861		5	15	0	0	0	rs830383;rs31773;rs10475772;rs26443;rs79425404;rs4868960	rs830383
144	rs72822056	5	166105749	166070223	166118315	T	G	0.00293412	-0.0295005	0.0131	0.02412	0.0228	0.00433	1.36e-07	CTB-7E3.1	226477	intergenic	1.817	5	5	15	0	0	0	rs72822056	rs72822056
145	rs1158822	5	166827490	166803485	166846744	T	C	0.00741524	-0.0186019	0.0086	0.0316	0.01442	0.00288	5.52e-07	TENM2	0	intronic	1.291	6	5	15	0	0	0	rs1158822	rs1158822
146	rs335426	5	176908731	176848019	176909800	C	A	1.57991e-05	-0.0114047	0.0089	0.1978	-0.01973	0.00288	7.24e-12	PDLIM7	1663	intergenic	10.25		3	5	0	1	1	rs335426;rs7711038	rs335426
147	rs620729	6	11508671	11470694	11614620	A	C	2.79075e-05	0.0285	0.0092	0.001819	-0.01912	0.00304	3.05e-10	RP11-716O23.2	0	ncRNA_intronic	6.131	6	14	15	0	0	0	rs620729;rs586105;rs12204597;rs563605;rs6899820;rs35516085	rs620729
148	rs6459098	6	13775907	13758579	13780570	C	T	0.00475179	-0.0198048	0.0092	0.03227	0.01578	0.00306	2.52e-07	MCUR1	10881	intergenic	3.454	5	5	15	0	1	0	rs6459098	rs6459098
149	rs9350296	6	20875582	20790808	20921411	C	T	0.00228783	-0.0267004	0.0087	0.002056	0.01451	0.00287	4.45e-07	CDKAL1	0	intronic	0.505	4	5	15	0	0	0	rs9350296	rs9350296
150	rs6903716	6	21956404	21952064	21956404	G	A	0.00111849	-0.00890027	0.0095	0.3451	-0.01842	0.00314	4.62e-09	CASC15	0	ncRNA_intronic	0.464	7	4	15	0	0	0	rs6903716	rs6903716
151	rs7751357	6	24625398	24586173	24650731	C	A	0.00590071	0.0270995	0.0091	0.002753	-0.01417	0.00297	1.88e-06	KIAA0319	0	intronic	0.644	7	5	15	0	1	1	rs7751357	rs7751357
152	rs6930924	6	50790633	50597378	50931059	A	G	0.00219743	-0.0258042	0.0141	0.06766	0.02566	0.00467	3.99e-08	TFAP2B	0	intronic	4.876	5	1	13	0	0	0	rs6930924;rs76092382	rs6930924
153	rs56135595	6	51690108	51676999	51690108	T	G	0.00402676	-0.0082955	0.012	0.486	-0.02216	0.004	2.97e-08	PKHD1	0	intronic	2.952	5	5	15	0	0	0	rs56135595	rs56135595
154	rs6927575	6	71498986	71362022	71577803	G	A	0.00645374	0.0270995	0.0086	0.001725	-0.01339	0.00286	2.86e-06	SMAP1	0	intronic	1.157	7	5	15	0	1	0	rs6927575	rs6927575
155	rs7739433	6	73795200	73789481	73802914	A	C	0.00273556	0.0492007	0.0136	0.0003092	-0.02158	0.0045	1.59e-06	KCNQ5	0	intronic	5.392	3a	2	15	0	0	0	rs7739433	rs7739433
156	rs10943616	6	79823541	79427089	79857900	G	A	0.00910051	0.00039992	0.0088	0.9613	0.01565	0.00294	9.76e-08	PHIP	35587	intergenic	8.76	5	14	15	0	1	0	rs10943616	rs10943616
157	rs6910273	6	97403783	97374850	97429208	A	C	0.00616794	0.0379988	0.0111	0.0006328	-0.01665	0.00363	4.5e-06	KLHL32	0	intronic	5.09	7	5	15	0	0	0	rs6910273	rs6910273
158	rs9401593	6	98549801	98204498	98797708	A	C	4.0313e-18	-0.0320997	0.0086	0.000189	-0.0307	0.00285	4.68e-27	RP11-436D23.1	0	ncRNA_intronic	1.204	7	9	15	0	0	0	rs77418166;rs11153822;rs75541746;rs1933720;rs1338549;rs9401458;rs17814604;rs62422687;rs6928545;rs12211582;rs9490542;rs6931604;rs9401593;rs12196849;rs4587178;rs9375138	rs77418166;rs6928545;rs9401593
159	rs9385616	6	99532265	99273688	99532265	A	G	0.000902243	0.000700245	0.0198	0.9721	0.03853	0.00645	2.31e-09	RP3-364H10.1	1627	intergenic	0.189	7	9	15	0	0	0	rs1869642;rs2294405;rs7738097;rs2144241;rs9385616	rs1869642;rs2144241;rs9385616
160	rs9384679	6	108864419	108855086	109020634	T	C	5.57482e-13	0.0203048	0.0089	0.0222	-0.02822	0.00295	1.14e-21	RP11-697G4.4	7801	intergenic	6.618	4	5	15	0	0	1	rs9384679;rs6927268;rs12198276;rs3813498;rs4946935;rs557544;rs4946938;rs9486900;rs9480861	rs9384679
161	rs79254826	6	114769955	114679619	114769955	G	A	0.00205673	-0.0707981	0.017	3.135e-05	0.02579	0.00537	1.53e-06	RP3-399L15.3	0	ncRNA_intronic	0.92	7	5	15	0	0	0	rs79254826	rs79254826
162	rs287879	6	157143339	157143339	157226044	G	A	0.00159898	-0.00129916	0.0096	0.8925	0.01818	0.00311	5.26e-09	ARID1B	0	intronic	7.565		1	5	0	1	0	rs287879	rs287879
163	rs39302	7	21467190	21454711	21467190	C	T	0.00052679	-0.0209001	0.0109	0.05496	0.02088	0.00356	4.49e-09	SP4	461	upstream	8.205	2b	1	1	0	0	0	rs39302	rs39302
164	rs10950995	7	24174865	24154785	24244627	C	T	5.23116e-05	-0.0168964	0.0086	0.05023	0.01844	0.00286	1.07e-10	RNA5SP228	2408	intergenic	3.867	5	5	15	0	0	0	rs10950995;rs115062	rs10950995
165	rs1466147	7	32486262	32259273	33269665	C	T	0.000210554	-0.0248051	0.0092	0.007387	0.01806	0.00306	3.78e-09	AC018641.7	10312	intergenic	0.681		9	15	0	0	0	rs215603;rs1466147;rs2290210;rs2278820;rs17470890;rs3750086	rs215603;rs1466147;rs2278820
166	rs3735478	7	44800176	44591277	44973379	T	G	9.55532e-07	-0.0222995	0.0095	0.01903	0.02279	0.00315	4.85e-13	ZMIZ2	0	exonic	24.1	1f	4	4	1	1	1	rs217399;rs4720476;rs3735478;rs1050331;rs62460557;rs10227940;rs73102105	rs217399;rs3735478;rs73102105
167	rs34701787	7	69264273	68791969	70043067	C	T	7.19757e-06	-0.0460963	0.0135	0.000668	0.0294	0.0045	6.15e-11	AUTS2	0	intronic	0.257	4	5	15	0	0	0	rs10225320;rs11771719;rs7798382;rs2271032;rs34701787;rs7801117;rs75773641;rs12112638;rs193171962;rs11766392;rs13247777;rs35748153;rs2006810;rs11767893;rs3094903;rs3113263;rs2007481	rs10225320;rs34701787;rs2006810
168	rs1978102	7	71750298	71414167	72399120	C	T	1.04799e-06	0.0475036	0.0086	3.381e-08	0.01957	0.00285	6.99e-12	CALN1	0	intronic	1.082	7	5	15	0	0	0	rs7795273;rs7787176;rs1978102;rs11773659;rs10227076;rs78193153;rs61553902;rs145470583	rs7795273;rs1978102;rs61553902
169	rs12705483	7	78109702	78097299	78117548	A	C	0.00766539	-0.013298	0.011	0.2258	0.01878	0.00357	1.44e-07	MAGI2	0	intronic	8.867	6	5	15	0	0	0	rs12705483	rs12705483
170	rs7809847	7	105058488	104599968	105088693	A	G	0.000111925	-0.058401	0.0092	2.214e-10	0.01742	0.00304	9.64e-09	SRPK2	18732	intergenic	0.838	6	14	15	0	1	0	rs7809847;rs2891812;rs28450469;rs13307225;rs73415512;rs34180096;rs6977994	rs7809847
171	rs37672	7	111027399	110840236	111236477	T	C	0.00886694	-0.0535976	0.0087	6.018e-10	0.01241	0.00286	1.41e-05	IMMP2L	0	intronic	11.98	7	5	15	0	1	0	rs37672	rs37672
172	rs6968240	7	121942674	121942674	121950965	C	A	0.00254861	0.0377966	0.0092	3.704e-05	-0.01386	0.00293	2.2e-06	FEZF1	0	intronic	5.813	4	1	13	0	0	0	rs6968240	rs6968240
173	rs17151739	7	127733822	126945510	127806173	A	C	9.67868e-07	0.025605	0.0095	0.007076	0.02214	0.0031	8.54e-13	SND1	1160	intergenic	1.077	5	4	4	0	1	0	rs4731365;rs10282411;rs4731366;rs2582717;rs759843;rs2402857;rs17862355;rs17151739;rs111528598;rs10954160;rs327508;rs35660964;rs79001439	rs4731365;rs17151739
174	rs1043595	7	128410012	128373609	128425768	G	A	1.02546e-05	0.0278972	0.0098	0.004305	-0.02097	0.00317	3.68e-11	CALU	0	UTR3	15.86	7	4	4	1	1	0	rs1043595;rs1799922	rs1043595
175	rs6947991	7	132483938	132478633	132520192	T	C	0.00863511	-0.00649884	0.0091	0.4716	0.01586	0.00299	1.11e-07	CHCHD3	0	intronic	3.224	5	5	5	0	0	0	rs6947991	rs6947991
176	rs12532950	7	133434286	132806864	133733917	T	C	6.73201e-08	-0.0274984	0.0086	0.001377	0.0215	0.00285	4.86e-14	EXOC4	0	intronic	1.708	7	5	15	0	0	0	rs4728280;rs1986896;rs6959288;rs6467482;rs1149557;rs12532950;rs6954207;rs3823572;rs7792010;rs2346449;rs13235319;rs73436916;rs35792732;rs35284403;rs12707093;rs17658042;rs12707111;rs11761945;rs75976953	rs4728280;rs12532950;rs75976953
177	rs2293259	7	154739231	154724654	154819924	G	A	0.00111316	-0.0305004	0.0093	0.001008	0.01613	0.0031	2e-07	PAXIP1-AS2:PAXIP1	00:00:00	intronic	1.459	7	4	4	0	1	0	rs2293259	rs2293259
178	rs77530563	7	157508056	157465014	157536990	C	T	1.42005e-05	-0.034105	0.0093	0.0002363	0.01882	0.003	3.33e-10	PTPRN2	0	intronic	2.637	4	5	15	0	0	0	rs77530563;rs2366832;rs1009950;rs75478675;rs10949656	rs77530563
179	rs13253386	8	14002020	13948496	14158080	T	G	1.11855e-05	0.0295005	0.0087	0.0006537	-0.01836	0.00285	1.26e-10	SGCZ	0	intronic	3.567	6	9	15	0	0	0	rs13253386;rs7010173;rs34972118	rs13253386;rs34972118
180	rs1473634	8	20915316	20909740	20915316	A	G	0.000462843	0.00740253	0.0096	0.4411	-0.01906	0.00311	9.39e-10	RP11-421P23.2	28746	intergenic	3.006		5	15	0	0	0	rs1473634	rs1473634
181	rs2737339	8	31013470	30837459	31027314	G	A	0.000258494	-0.00840458	0.0089	0.3476	0.01827	0.00292	4.14e-10	WRN	0	intronic	3.701	7	4	5	0	0	0	rs2737339;rs2725377;rs3024239	rs2737339
182	rs59713267	8	33786395	33551744	33982235	C	T	0.000875328	-0.0767947	0.0162	2.063e-06	0.02681	0.00526	3.43e-07	RP11-317N12.1	0	ncRNA_intronic	1.468	7	5	15	0	0	0	rs59713267;rs2729989;rs1390118;rs75292817	rs59713267
183	rs28542151	8	64658276	64540485	64779013	T	G	0.00390738	0.0461963	0.0101	4.32e-06	-0.01497	0.00325	4.23e-06	RP11-32K4.1:RP11-579E24.2	00:00:00	ncRNA_intronic	5.647	7	5	15	0	0	0	rs28542151	rs28542151
184	rs62507575	8	66478721	66470962	66667850	T	C	0.00623028	0.0194989	0.0086	0.02437	0.01437	0.00286	4.91e-07	CTD-3025N20.2	3705	intergenic	0.239	5	13	15	0	1	0	rs62507575	rs62507575
185	rs3812429	8	71101719	71013928	71338720	C	T	0.00370505	0.0337016	0.0127	0.007949	-0.02173	0.0043	4.36e-07	NCOA2	0	intronic	0.378		4	5	0	0	0	rs3812429;rs77365498	rs3812429
186	rs34531385	8	84490118	84320282	84575084	G	A	0.00195792	-0.0142973	0.0087	0.09821	0.01588	0.00285	2.55e-08	RP11-51M18.1	168982	intergenic	3.274	7	9	15	0	0	0	rs34531385;rs147955641	rs34531385
187	rs6989136	8	93164139	92976563	93182601	T	G	4.82666e-06	-0.00390238	0.0102	0.6996	0.02426	0.00337	6.06e-13	RP11-777J24.1	7475	intergenic	0.019	6	5	15	0	0	0	rs6989136;rs2920939	rs6989136
188	rs2111490	8	104561723	104561723	105058602	G	A	0.00531457	0.00859685	0.0087	0.3228	-0.01547	0.00286	6.09e-08	RIMS2	0	intronic	0.332	6	9	15	0	0	0	rs2111490;rs6986683	rs2111490
189	rs994082	8	115557887	115485119	115793196	C	T	0.00897949	-0.0377953	0.01	0.0001467	0.01435	0.00335	1.87e-05	RP11-393K19.1	226746	intergenic	1.612	6	15	15	0	0	0	rs994082	rs994082
190	rs298600	8	130934925	130934925	130953573	C	T	0.00584026	-0.0421012	0.0098	1.621e-05	0.01424	0.00321	8.95e-06	FAM49B	0	intronic	0.294		5	15	0	0	0	rs298600	rs298600
191	rs4909561	8	137079366	137022220	137091947	T	C	0.00581584	0.0259016	0.0087	0.003014	-0.01379	0.00288	1.75e-06	RP11-149P24.1	0	ncRNA_intronic	2.241	5	9	15	0	0	0	rs4909561	rs4909561
192	rs2977464	8	141545193	141537406	141547712	T	C	0.000912415	-0.0205964	0.0111	0.06356	0.02091	0.00365	9.86e-09	AGO2	0	intronic	1.245	4	4	4	0	0	1	rs2977464	rs2977464
193	rs4976976	8	143311653	143309504	143573558	A	G	1.8941e-06	-0.0600974	0.0088	1.01e-11	0.01978	0.00292	1.24e-11	TSNARE1	0	intronic	0.369	5	5	15	0	0	0	rs4976976;rs13262595;rs12675715;rs13279697	rs4976976;rs13279697
194	rs2721173	8	145744429	145674469	145903077	C	T	0.000689873	-0.0158957	0.0087	0.06628	0.01661	0.00286	6.13e-09	LRRC14	0	intronic	3.86		1	7	0	1	0	rs2721173	rs2721173
195	rs646058	9	3974811	3971358	3978233	A	G	0.00946944	0.0275048	0.0113	0.01502	-0.01801	0.00374	1.44e-06	GLIS3	0	intronic	5.201		5	15	0	0	0	rs646058	rs646058
196	rs10217561	9	6396245	6348355	6409874	A	G	0.00322347	0.0239956	0.0087	0.005905	0.01458	0.00288	4.19e-07	UHRF2	16905	intergenic	11.47	6	14	15	0	1	0	rs10217561	rs10217561
197	rs11793831	9	23362311	23342211	23422484	T	G	6.43054e-12	-0.0173978	0.0088	0.04814	0.02693	0.0029	1.69e-20	SUMO2P2	269792	intergenic	1.131	6	9	15	0	0	0	rs11793831;rs1360380;rs1360382;rs4291350;rs944426;rs17780168;rs4557790;rs1330936	rs11793831
198	rs702222	9	23805569	23804284	23860811	C	T	3.44256e-05	0.00809713	0.0089	0.3629	0.02002	0.00297	1.66e-11	ELAVL2	0	intronic	0.009	6	5	15	0	0	0	rs702222;rs10811980	rs702222
199	rs11789226	9	34975508	34942545	35098008	T	C	0.000847758	-0.036104	0.0087	3.124e-05	0.01452	0.00285	3.63e-07	KIAA1045	0	intronic	2.992	3a	5	14	0	1	0	rs11789226	rs11789226
200	rs3897757	9	72075130	72038283	72163388	A	G	0.00066088	-0.034105	0.0086	7.959e-05	0.01473	0.00286	2.56e-07	APBA1	0	intronic	1.451		4	15	0	0	1	rs3897757;rs11138947;rs2991692	rs3897757
201	rs982081	9	83197354	83188135	83249384	G	T	0.00315315	-0.0201007	0.0086	0.01924	0.01489	0.00285	1.8e-07	MTND2P9	16476	intergenic	5.719		9	15	0	0	0	rs982081;rs12378543	rs982081
202	rs4744250	9	96271752	96157754	96465331	A	G	1.92192e-05	-0.0358014	0.0091	7.814e-05	0.01834	0.003	9.34e-10	FAM120A	0	intronic	0.5	7	4	5	0	0	0	rs4744250;rs10992783;rs10821184;rs11534279;rs10120798;rs10761224	rs4744250
203	rs1355620	9	98270168	98216876	98281825	G	A	0.00266486	-0.00370313	0.0092	0.6908	0.01738	0.00305	1.24e-08	PTCH1	0	intronic	12.3		1	1	0	0	1	rs1355620	rs1355620
204	rs10990610	9	99100713	99084793	99279508	T	C	4.24001e-05	0.0243023	0.0119	0.04082	-0.02498	0.00385	8.69e-11	SLC35D2	0	intronic	1.14	6	5	5	0	1	0	rs10990610;rs7870106;rs10820727;rs10990529	rs10990610
205	rs701343	9	102119013	102089088	102139750	T	C	0.00933534	-0.0150955	0.0095	0.1113	-0.01625	0.00318	3.3e-07	NAMA	0	ncRNA_intronic	10.39	4	2	14	0	0	0	rs701343	rs701343
206	rs2439649	9	111875463	111772918	111875463	G	A	0.000137618	0.0332026	0.0086	0.0001212	-0.01605	0.00286	1.98e-08	TMEM245	0	intronic	7.709	5	1	5	0	1	1	rs2439649	rs2439649
207	rs2005078	9	131942676	131838821	131948373	G	A	3.98314e-05	0.0248975	0.0093	0.007083	0.01924	0.00304	2.35e-10	RP11-247A12.2	0	ncRNA_intronic	1.718		5	15	0	1	0	rs2005078;rs10819462;rs10988209	rs2005078
208	rs7044246	9	134866271	134802170	134946805	T	C	0.00154432	-0.0161981	0.0093	0.08182	0.01748	0.00311	1.96e-08	MED27	0	intronic	2.476	5	5	5	0	1	0	rs7044246	rs7044246
209	rs11259678	10	15498525	15479116	15498525	G	A	0.00388049	0.0239034	0.0089	0.007351	-0.0148	0.00294	4.96e-07	ITGA8	57422	intergenic	1.552	7	5	14	0	1	0	rs11259678	rs11259678
210	rs7085843	10	33689922	33676619	33689922	G	A	0.00369815	-0.0315956	0.0092	0.0005557	0.01435	0.00302	1.98e-06	RP11-90B22.1	59088	intergenic	9.155	7	14	15	0	0	0	rs7085843	rs7085843
211	rs7896910	10	65016721	64936361	65297720	G	A	0.00295496	-0.00959589	0.0094	0.3047	-0.01718	0.00308	2.38e-08	JMJD1C	0	intronic	0.478	5	2	7	0	1	0	rs7896910	rs7896910
212	rs10996426	10	67206761	67148103	67316008	G	A	0.00028475	0.0127003	0.0101	0.2095	0.0205	0.00332	6.73e-10	RP11-222A11.1	123334	intergenic	8.274	7	14	15	0	0	0	rs10996426	rs10996426
213	rs2256218	10	70754160	70607861	70778566	A	C	0.00352954	0.0226026	0.0087	0.008932	-0.01457	0.00287	3.7e-07	KIAA1279	0	intronic	6.158	7	5	5	0	1	1	rs2256218	rs2256218
214	rs72821233	10	93349867	93340686	93720144	T	G	0.000285884	-0.00939572	0.0099	0.3464	-0.0201	0.00323	4.88e-10	PPP1R3C	38331	intergenic	3.097	5	2	7	0	0	1	rs72821233;rs4933677;rs1891273;rs72823192	rs72821233
215	rs10883451	10	101924418	101912064	102039187	T	C	0.000149753	0.0260965	0.0087	0.002641	-0.01679	0.00286	4.18e-09	ERLIN1	0	intronic	0.786	6	4	5	0	1	0	rs10883451	rs10883451
216	rs11191116	10	103555611	103418325	104201598	T	C	3.33053e-09	-0.0044003	0.0091	0.6258	-0.02538	0.00298	1.84e-17	MGEA5	0	intronic	1.791	5	4	4	0	0	0	rs11191116;rs76134290;rs138770956;rs61873658;rs61874768;rs4919624;rs2485371;rs749694;rs2735421;rs12772375;rs74606364	rs11191116;rs12772375;rs74606364
217	rs7082288	10	104995486	104697781	105155645	T	C	0.00158325	-0.0391047	0.0087	7.261e-06	0.01417	0.00289	9.4e-07	RPEL1	10157	intergenic	2.737	6	5	15	0	1	0	rs7082288;rs12414777	rs7082288
218	rs1490182	10	106582029	106417957	107028666	T	C	0.000762845	-0.0323994	0.0102	0.001502	0.01789	0.00334	8.76e-08	SORCS3	0	intronic	2.205	5	5	15	0	0	0	rs61867294;rs11192193;rs4537697;rs3896224;rs1490182;rs7895991	rs61867294;rs1490182;rs7895991
219	rs11200629	10	124198585	124127990	124198585	G	A	0.0097521	-0.0225049	0.0087	0.00958	0.01355	0.00285	2.06e-06	PLEKHA1	6717	intergenic	3.066	7	5	15	0	1	1	rs11200629	rs11200629
220	rs35608616	10	125429549	125429549	125459587	A	G	0.0049484	0.00900038	0.009	0.3177	-0.01608	0.00296	5.46e-08	GPR26	0	intronic	3.734	5	7	14	0	0	0	rs35608616	rs35608616
221	rs2799399	10	130113462	130107316	130160936	G	T	0.00479126	0.00750179	0.0087	0.3886	0.01572	0.00288	4.55e-08	RP11-264E18.1	1083	intergenic	19.67		5	15	0	0	0	rs2799399	rs2799399
222	rs4636654	11	28642653	28591587	28693531	A	G	0.00471881	-0.0483043	0.0089	4.892e-08	0.0133	0.00292	5.1e-06	RP11-960D24.1	58076	intergenic	2.194	5	5	15	0	0	0	rs4636654	rs4636654
223	rs2271845	11	45935253	45916436	45949201	T	C	0.00385403	-0.034498	0.0095	0.0002667	-0.01467	0.00314	3.06e-06	PEX16	0	intronic	4.729	5	3	4	0	0	0	rs2271845;rs17847253	rs2271845
224	rs11605348	11	47606483	47290759	48059091	G	A	0.000125892	0.0150955	0.0091	0.09527	0.01884	0.00299	2.93e-10	NDUFS3	368	downstream	0.095	7	4	4	0	1	1	rs2242511;rs4753000;rs2869532;rs10838708;rs11605348;rs2856650	rs2242511;rs11605348
225	rs10750866	11	57404779	57369013	57654991	G	A	0.00832354	0.0507987	0.0096	1.348e-07	-0.01395	0.00322	1.45e-05	AP000662.4	717	upstream	5.29	5	5	14	0	1	1	rs10750866	rs10750866
226	rs7943167	11	61288357	61286692	61610750	C	T	0.00070782	-0.0168003	0.021	0.4238	0.0415	0.00691	1.94e-09	SYT7	0	intronic	0.174	5	4	14	0	0	0	rs7943167;rs77128898;rs117186302;rs102275	rs7943167;rs117186302;rs102275
227	rs7941785	11	63861317	63858714	64009879	G	A	0.00086945	0.0367988	0.0091	5.162e-05	-0.01499	0.00295	3.86e-07	MACROD1:RP11-21A7A.2	00:00:00	ncRNA_intronic	3.851	5	5	7	0	1	1	rs7941785;rs4672;rs34098043	rs7941785;rs4672
228	rs1225124	11	76519102	76518550	76732746	A	G	0.00298795	-0.0217038	0.0097	0.02468	0.01657	0.00314	1.38e-07	RP11-21L23.2	3502	intergenic	2.046	7	5	15	0	0	0	rs1225124;rs1149577	rs1225124
229	rs12279260	11	79172018	79165928	79190304	T	C	0.00107667	-0.0340016	0.0102	0.0008349	-0.01732	0.00334	2.1e-07	TENM4	20025	intergenic	7.933	7	5	15	0	0	0	rs12279260	rs12279260
230	rs2852931	11	90566513	90050965	90784031	A	G	0.000146119	0.005103	0.0137	0.7104	0.02842	0.0044	1.08e-10	DISC1FP1	0	ncRNA_intronic	1.08	7	5	15	0	0	0	rs2852931;rs12293940;rs2514100;rs12792720;rs7937910;rs10765384;rs6483075	rs2852931
231	rs602512	11	95561682	95490754	95677821	G	A	4.22776e-05	-0.010505	0.0089	0.2354	-0.01948	0.00293	2.92e-11	CEP57	0	intronic	0.293		4	5	0	1	0	rs602512;rs542509;rs10831423	rs602512
232	rs2885208	11	112965156	112917111	112994681	C	T	0.00527965	0.0492953	0.0109	5.874e-06	-0.01663	0.00371	7.22e-06	NCAM1	0	intronic	3.373	7	5	15	0	0	0	rs2885208	rs2885208
233	rs1784973	11	115557967	115533707	115566126	A	G	0.0094958	-0.0010994	0.0089	0.8982	-0.01576	0.00296	9.76e-08	AP000797.3	0	ncRNA_intronic	9.43		9	15	0	0	0	rs1784973	rs1784973
234	rs7119651	11	132406986	132387460	132422389	G	A	0.00339064	0.0421979	0.0087	1.138e-06	-0.01332	0.00286	3.16e-06	OPCML	0	intronic	0.493	4	9	15	0	0	0	rs7119651	rs7119651
235	rs4937860	11	133814713	133811072	133851412	G	A	0.00148162	0.0278029	0.0145	0.05546	-0.02588	0.00464	2.4e-08	IGSF9B	0	intronic	7.712	5	2	14	0	0	1	rs4937860;rs12273435;rs73036062	rs4937860;rs73036062
236	rs7299037	12	14595456	14483481	14645428	G	A	0.00245294	0.0189984	0.0087	0.028	0.01528	0.00286	9e-08	ATF7IP	0	intronic	0.082	4	4	5	0	1	0	rs7299037	rs7299037
237	rs10875914	12	49422094	49385679	49661715	G	A	1.82126e-08	0.00999983	0.0088	0.2572	0.02373	0.00291	3.45e-16	KMT2D	0	intronic	4.577	5	4	4	0	1	0	rs10875914;rs12298884;rs3741619;rs11168951	rs10875914;rs11168951
238	rs2278070	12	49943840	49939645	50165207	T	C	0.0055894	-0.0619038	0.0154	5.719e-05	0.02246	0.00505	8.71e-06	KCNH3	0	intronic	3.646		5	13	0	1	1	rs2278070	rs2278070
239	rs4761976	12	51880827	51800511	51919819	C	T	0.00619798	-0.0217958	0.0088	0.01297	0.01425	0.00288	7.62e-07	SLC4A8	0	intronic	3.781	7	4	15	0	1	0	rs4761976	rs4761976
240	rs3741434	12	53605344	53605344	53780633	C	T	0.000243935	0.0625991	0.0135	3.379e-06	-0.02242	0.0041	4.68e-08	RARG	0	UTR3	16.15		3	4	1	0	1	rs3741434;rs61928076	rs3741434
241	rs10876864	12	56401085	56369506	56482180	G	A	0.00102869	-0.011597	0.0088	0.1854	0.01679	0.00289	5.95e-09	IKZF4	357	upstream:downstream	0.254	1f	1	1	0	1	0	rs10876864	rs10876864
242	rs841828	12	57460682	57428353	57460682	T	C	0.004225	-0.0511986	0.0105	9.827e-07	0.01525	0.00333	4.59e-06	TMEM194A	0	intronic	4.491		4	5	0	0	1	rs841828	rs841828
243	rs4628718	12	58301600	58288793	58302436	A	C	0.00674418	0.00880116	0.0088	0.3171	0.01554	0.00291	9.25e-08	RP11-620J15.2	11334	intergenic	0.438	6	5	15	0	1	0	rs4628718	rs4628718
244	rs7963801	12	79685226	79538633	79747487	C	T	8.21882e-09	0.0305004	0.0091	0.0007882	-0.02296	0.00292	3.46e-15	SYT1	0	intronic	21.6	6	4	15	1	0	0	rs7963801;rs1732664;rs71463810	rs7963801
245	rs56276755	12	92958027	92916725	93325426	A	G	0.00345726	0.0213994	0.0099	0.02966	0.0168	0.0032	1.55e-07	snoU13	19263	intergenic	10.26	5	5	15	0	0	0	rs56276755;rs17790358	rs56276755
246	rs61940242	12	99681672	99527778	99691448	G	T	0.00508246	-0.0469027	0.0104	6.561e-06	0.01517	0.00337	6.77e-06	ANKS1B	0	intronic	2.461	7	5	15	0	0	0	rs61940242	rs61940242
247	rs1426371	12	108629780	108609634	108629780	A	G	0.00359671	0.0411033	0.01	3.687e-05	0.01512	0.00328	3.95e-06	WSCD2	0	intronic	0.467	5	2	14	0	0	1	rs1426371	rs1426371
248	rs148526428	12	110507991	110115286	111278708	T	C	0.000605932	-0.0677988	0.0159	1.911e-05	0.02618	0.00504	2.09e-07	C12orf76	0	intronic	6.803	6	1	15	0	1	1	rs7977614;rs148526428;rs12313068;rs10849903;rs112623737;rs11068984	rs7977614;rs148526428
249	rs10849770	12	121055923	121055923	121471931	G	A	0.00049977	0.0366951	0.0087	2.444e-05	-0.01502	0.00286	1.56e-07	RP11-728G15.1	11984	intergenic	12.14	6	5	14	0	1	0	rs10849770;rs4767921;rs555379;rs66947454;rs11065394	rs10849770;rs11065394
250	rs28618294	12	121995181	121995181	121995181	T	C	0.00664036	-0.00989883	0.0092	0.2855	0.01563	0.00293	9.66e-08	KDM2B	0	intronic	1.353	7	4	5	0	1	1	rs28618294	rs28618294
251	rs4275659	12	123447928	123447928	123908948	C	T	0.000457284	-0.054403	0.0094	7.462e-09	-0.01681	0.00316	1.01e-07	ABCB9	0	intronic	8.385	1d	5	5	0	1	0	rs4275659;rs2851437;rs1790105	rs4275659
252	rs9597451	13	57406326	56440703	57523619	G	A	0.00266883	-0.0704976	0.0196	0.000332	0.02902	0.00603	1.47e-06	RN7SKP6	53091	intergenic	1.829	6	9	15	0	0	0	rs9597451	rs9597451
253	rs7998050	13	58473866	58257165	58712638	A	G	0.000858255	-0.00150113	0.0094	0.8747	-0.01876	0.00312	1.89e-09	RNA5SP30	91617	intergenic	6.452	7	5	15	0	0	0	rs7998050;rs7997462;rs61957651	rs7998050;rs61957651
254	rs944875	13	59212452	59212121	59214304	C	T	0.00648041	0.0281014	0.0087	0.001263	-0.01332	0.00287	3.41e-06	CTAGE16P	107291	intergenic	1.91		9	15	0	0	0	rs944875	rs944875
255	rs2478281	13	106640324	106568016	106648270	G	A	1.43469e-05	-0.00399798	0.0099	0.6872	0.02273	0.00326	3.1e-12	SNORA25	90331	intergenic	4.194		5	15	0	0	0	rs7999524;rs4771515;rs7992190;rs2478281;rs2248179;rs9558650;rs942353	rs7999524;rs2478281
256	rs61966973	13	107570782	107561332	107621460	T	C	0.0048069	0.0165031	0.0094	0.08013	-0.0161	0.00305	1.33e-07	AL162574.1	23779	intergenic	6.074	3a	1	1	0	0	0	rs61966973	rs61966973
257	rs2180111	14	27177910	26918468	27181521	A	G	0.00166361	0.0142973	0.0097	0.1394	0.01812	0.0032	1.55e-08	NOVA1-AS1	0	ncRNA_intronic	4.614		5	15	0	0	0	rs2180111;rs1245214	rs2180111
258	rs1022785	14	29571653	29487653	29662737	G	A	0.00840689	-0.0328022	0.0123	0.007723	-0.01949	0.00409	1.84e-06	RP11-148E17.1	73683	intergenic	15.99	5	5	15	0	0	0	rs1022785	rs1022785
259	rs1108732	14	30072382	30064026	30208630	T	C	0.00021316	0.036301	0.0088	3.766e-05	-0.01608	0.00293	4.21e-08	PRKD1	0	intronic	8.308		5	15	0	0	0	rs1108732	rs1108732
260	rs2239647	14	33292743	33259064	33309293	A	C	1.89152e-07	0.0565032	0.0087	8.998e-11	-0.02093	0.00289	4.71e-13	AKAP6	0	exonic	1.301	6	4	15	0	0	0	rs2239647;rs10133265;rs7146202;rs8016504;rs1988801;rs2300849;rs10148694;rs10133551;rs2284901;rs2007669	rs2239647
261	rs72664544	14	34191525	34175791	34192834	C	T	0.00812847	-0.0278	0.0106	0.008803	0.01659	0.00346	1.58e-06	NPAS3	0	intronic	14.43	6	5	15	1	0	0	rs72664544	rs72664544
262	rs35760956	14	41134168	40910680	41134168	A	G	0.000219895	0.00279609	0.0089	0.7495	0.01853	0.00291	2.02e-10	RP11-662J14.2	275823	intergenic	2.129	7	9	15	0	0	0	rs35760956;rs7158120	rs35760956
263	rs7160477	14	48261428	48260949	48272458	T	C	0.00726078	-0.00170145	0.0104	0.8671	0.01895	0.0035	5.96e-08	LINC00648	0	ncRNA_intronic	4.859	6	5	15	0	1	0	rs7160477	rs7160477
264	rs7144723	14	53595646	53483779	53692090	T	C	0.00282892	-0.0214995	0.0119	0.07212	-0.02076	0.00383	5.83e-08	DDHD1	0	intronic	4.405	4	5	15	0	1	0	rs7144723	rs7144723
265	rs1952033	14	60152245	60141532	60167110	G	A	0.00211801	-0.0347975	0.0099	0.0004185	-0.01617	0.00329	8.95e-07	RTN1	0	intronic	7.964	7	5	15	0	1	0	rs1952033	rs1952033
266	rs17106817	14	69716957	69702328	69717962	T	C	0.000329868	-0.0248974	0.0096	0.00936	0.01854	0.0032	6.88e-09	RP11-363J20.2	0	ncRNA_intronic	0.686	5	1	15	0	0	1	rs17106817	rs17106817
267	rs2806048	14	73529094	73343577	73958812	A	G	2.67211e-05	0.0246048	0.0091	0.006914	-0.01897	0.00295	1.25e-10	RBM25	0	intronic	7.5		1	5	0	0	1	rs2806048;rs8012614;rs17182055	rs2806048
268	rs17698580	14	98546911	98531606	98670849	C	T	0.000338749	0.0187038	0.01	0.06049	-0.01975	0.00329	2.03e-09	RP11-61O1.1	0	ncRNA_intronic	2.352	5	5	15	0	0	0	rs17698580;rs10143433;rs7152530;rs12435486;rs10136290	rs17698580
269	rs10129426	14	104018455	103859232	104324183	G	A	2.95927e-06	-0.0303974	0.0087	0.0004854	-0.01926	0.00287	1.87e-11	RP11-894P9.2	1302	intergenic	3.235	1f	1	5	0	1	0	rs10129426;rs752624;rs729438;rs4900600;rs911552	rs10129426
270	rs75322822	15	41356439	40642877	41764701	A	G	0.000651164	-0.0271968	0.0317	0.3922	-0.05316	0.00884	1.78e-09	INO80	0	intronic	2.985	6	4	4	0	0	0	rs2289328;rs75322822;rs117159862	rs2289328;rs75322822
271	rs1035738	15	52196830	51691279	52442976	T	C	7.34585e-05	0.00599795	0.026	0.816	0.05092	0.00769	3.47e-11	TMOD3	0	intronic	0.65	5	4	4	0	0	0	rs8033234;rs1456297;rs72730918;rs1035738;rs17612706	rs8033234;rs1035738
272	rs72741249	15	66016019	65712291	66120830	G	A	0.00137758	-0.0220002	0.0181	0.2243	-0.03367	0.00585	8.39e-09	DENND4A	0	intronic	0.636	7	4	5	0	1	0	rs72741249;rs12914495;rs138329002	rs72741249
273	rs56299741	15	78588972	78535050	78602774	C	T	0.00676642	-0.0349953	0.0103	0.00066	0.01572	0.00345	5.22e-06	WDR61	0	intronic	2.582	7	5	5	0	1	0	rs56299741	rs56299741
274	rs12439619	15	82546946	82436504	83403726	G	T	4.50529e-06	-0.0430978	0.0093	3.818e-06	0.01994	0.00307	7.94e-11	EFTUD1	0	intronic	0.406	7	4	5	0	1	0	rs12439619;rs17507216;rs2871011;rs3914699;rs7163848;rs2134046	rs12439619
275	rs11259916	15	84361518	84281488	84425263	G	A	0.000521793	-0.0288984	0.0095	0.002438	0.01744	0.00316	3.53e-08	ADAMTSL3	0	intronic	1.621	5	1	15	0	1	0	rs11259916;rs979543	rs11259916
276	rs1369429	15	88430934	88396186	88451765	T	C	0.0031494	0.0156962	0.0093	0.09079	0.01668	0.00308	5.92e-08	NTRK3	0	intronic	7.704		5	15	0	0	0	rs1369429	rs1369429
277	rs11645742	16	367516	357140	418429	C	T	0.00694704	-0.0164953	0.0095	0.08393	0.01622	0.00314	2.42e-07	AXIN1	0	intronic	0.902	4	4	5	0	1	0	rs11645742;rs71378512	rs11645742
278	rs34890332	16	5834813	5788192	5841170	C	A	0.00129336	-0.0267977	0.0097	0.005463	-0.01679	0.00315	9.55e-08	RP11-420N3.2	0	ncRNA_intronic	0.099	7	9	15	0	0	0	rs34890332	rs34890332
279	rs12924222	16	7254601	7210882	7265070	C	T	0.000474909	-0.0353992	0.0095	0.0002062	0.01652	0.00311	1.11e-07	RBFOX1	0	intronic	0.182	7	5	15	0	0	0	rs12924222;rs12443552	rs12924222
280	rs1507010	16	7657373	7654082	7673255	G	A	0.000547102	0.00869772	0.0087	0.317	0.01728	0.00286	1.52e-09	RBFOX1	0	intronic	4.84		5	15	0	0	0	rs1507010;rs11646221	rs1507010
281	rs72776048	16	10221419	10091594	10267237	C	T	0.00741639	-0.0389034	0.0139	0.005177	0.02102	0.00441	1.91e-06	GRIN2A	0	intronic	0.686	6	5	15	0	1	0	rs72776048	rs72776048
282	rs68135515	16	12180519	12158825	12243915	G	A	0.00828576	0.0141987	0.0091	0.1176	-0.01517	0.00294	2.58e-07	SNX29	0	intronic	1.167	6	4	5	0	0	1	rs68135515;rs168407	rs68135515
283	rs1846900	16	13027924	13026793	13157205	A	G	0.00310508	-0.0260965	0.0101	0.00987	-0.01698	0.00331	2.78e-07	SHISA9	0	intronic	1.74		5	15	0	0	0	rs1846900;rs276626	rs1846900;rs276626
284	rs72773563	16	13641264	13630944	13641264	G	A	0.00367241	-0.0271965	0.0118	0.0214	0.0201	0.00388	2.16e-07	U91319.1	0	ncRNA_intronic	4.269	7	5	15	0	0	0	rs72773563;rs4781500;rs1894379	rs72773563
285	rs1862451	16	24803620	24705947	24832693	A	G	0.000155006	-0.0131967	0.0097	0.1713	-0.02025	0.00321	2.81e-10	TNRC6A	0	intronic	0.328		4	5	0	1	0	rs1862451;rs11863729;rs7188873	rs1862451
286	rs72793812	16	28840381	28298418	29008079	A	G	3.51549e-11	-0.0242005	0.0088	0.006088	0.02584	0.00291	6.79e-19	ATXN2L	0	intronic	0.847	7	4	4	0	1	0	rs72793812;rs7501203;rs7140;rs62037428;rs112223196;rs2726032;rs28374519;rs56354901;rs149278;rs11648192;rs750155;rs4788061;rs28472312	rs72793812
287	rs4785480	16	50951373	50913464	51009198	C	T	0.00125887	-0.00190181	0.0106	0.8564	0.02061	0.00349	3.44e-09	RP11-883G14.1	16410	intergenic	1.394	5	5	15	0	0	0	rs4785480	rs4785480
288	rs2647995	16	51577196	51574598	51617064	C	T	0.0014948	0.00409839	0.0096	0.6697	0.01861	0.00318	4.99e-09	HNRNPA1P48	102470	intergenic	5.936		2	15	0	0	0	rs2647995	rs2647995
289	rs112494684	16	53455043	53395441	53551310	C	T	9.89776e-09	0.00299551	0.0093	0.7507	-0.02554	0.00306	7.78e-17	RBL2	12845	intergenic	2.102	6	9	15	0	1	0	rs112494684;rs28661428;rs11640533;rs2192868;rs3095635	rs112494684;rs3095635
290	rs4784125	16	61591442	61579190	61639773	A	G	0.00645144	-0.0162005	0.0088	0.06645	-0.01492	0.00289	2.52e-07	CDH8	89703	intergenic	2.564	6	9	15	0	0	0	rs4784125	rs4784125
291	rs7201179	16	62055746	62038196	62194176	T	C	5.61031e-05	-0.022399	0.0087	0.01005	0.01812	0.00288	3.31e-10	CDH8	0	intronic	0.161	6	1	15	0	0	0	rs7201179	rs7201179
292	rs112086775	16	68310917	67699948	68409435	C	A	0.000439479	0.0467981	0.0137	0.0006454	-0.02548	0.00469	5.58e-08	SLC7A6	0	intronic	0.203	6	4	5	0	0	0	rs9888796;rs112086775;rs2863973;rs8048364	rs9888796;rs112086775
293	rs4985445	16	69867835	69547741	69913996	A	G	0.00898692	0.00620074	0.0087	0.4757	-0.01515	0.00286	1.18e-07	WWP2	0	intronic	6.874	4	4	5	0	1	0	rs4985445	rs4985445
294	rs62047970	16	70756181	70700712	70756181	T	G	0.000142467	-0.00260339	0.0091	0.7735	-0.01879	0.00291	9.9e-11	VAC14	0	intronic	4.216	5	4	5	0	0	1	rs62047970;rs11075777;rs55900782;rs4985417	rs62047970
295	rs9921412	16	71988106	71579667	72021767	T	C	0.00160331	-0.0009995	0.0098	0.9203	0.01883	0.00323	5.45e-09	PKD1L3	0	ncRNA_exonic	14.07	5	5	15	0	1	0	rs310333;rs9921412;rs8052910	rs310333;rs9921412
296	rs11649260	16	87409288	87386517	87443734	A	G	0.00784809	-0.018704	0.0087	0.03187	0.01437	0.00288	6.08e-07	FBXO31	0	intronic	12.37	1f	2	5	1	1	0	rs11649260	rs11649260
297	rs34652781	16	89646023	89645437	90010303	C	T	0.00370339	-0.0358034	0.0111	0.001256	0.01736	0.00359	1.31e-06	CPNE7	0	intronic	8.493	3a	4	14	0	1	0	rs34652781;rs2239359;rs7205758	rs34652781
298	rs4925114	17	17711270	17649172	18035019	G	A	0.000509466	-0.0441987	0.009	8.898e-07	0.01578	0.003	1.41e-07	RAI1	0	intronic	0.546	4	2	5	0	1	1	rs4925114;rs4321247;rs2955373;rs854764;rs11655029	rs4925114
299	rs62066617	17	27800446	27667411	27884605	A	G	0.00546537	-0.0344014	0.0109	0.001554	0.01664	0.00352	2.28e-06	TAOK1	0	intronic	12.13	7	4	5	0	0	0	rs62066617	rs62066617
300	rs78274378	17	28372572	28372572	28372572	A	G	0.00684377	0.0204005	0.0173	0.236	0.02667	0.00503	1.15e-07	EFCAB5	0	intronic	11.78	7	14	15	0	0	0	rs78274378	rs78274378
301	rs35258073	17	34952789	34841617	34961051	T	C	4.4478e-06	-0.032203	0.0086	0.0001955	-0.01877	0.00287	5.76e-11	DHRS11	0	intronic	1.972	6	4	5	0	0	0	rs35258073	rs35258073
302	rs17576688	17	35918854	35910735	36011707	T	C	0.00270797	-0.0206007	0.0087	0.01763	-0.01509	0.00287	1.48e-07	SYNRG	0	intronic	2.395	7	4	4	0	0	0	rs17576688	rs17576688
303	rs11079849	17	47090785	47060322	47207658	C	T	2.85619e-05	0.0205964	0.0093	0.02765	-0.01996	0.00305	5.96e-11	IGF2BP1:RP11-501C14.6	00:00:00	ncRNA_intronic	0.087	2b	1	13	0	1	1	rs11079849;rs1916295	rs11079849
304	rs74370218	17	57095212	56420163	57229716	T	C	0.000569521	0.00120072	0.0089	0.8885	-0.018	0.00295	9.81e-10	TRIM37	0	intronic	1.128	6	5	5	0	1	0	rs74370218;rs2526374;rs8070135;rs6503863	rs74370218
305	rs72843166	17	61098296	61043405	61420822	G	T	0.00224404	0.0148985	0.011	0.1725	-0.02049	0.00366	2.19e-08	TANC2	0	intronic	1.416	5	4	15	0	1	0	rs72843166	rs72843166
306	rs2364972	17	65475332	65468798	65482109	G	A	0.00484148	0.0352956	0.0087	4.983e-05	-0.01291	0.00287	6.71e-06	PITPNC1	0	intronic	4.297		2	7	0	1	0	rs2364972	rs2364972
307	rs9916785	17	78499975	78479278	78590588	A	G	0.0021625	0.0507987	0.0107	2.082e-06	-0.01723	0.00358	1.5e-06	CTD-2526A2.6	10362	intergenic	6.224	5	5	14	0	0	0	rs9916785	rs9916785
308	rs34224566	17	79382416	79373962	79382416	C	T	0.00797567	-0.0326988	0.012	0.006584	0.01583	0.00332	1.86e-06	RP11-1055B8.7	0	intronic	0.219	5	4	5	0	0	1	rs34224566	rs34224566
309	rs12953610	18	5288695	5243567	5294323	A	G	0.00250532	-0.0196008	0.0088	0.02627	-0.01527	0.00286	9.76e-08	ZBTB14	322	downstream	4.754	1d	4	5	0	0	0	rs12953610	rs12953610
310	rs11662271	18	50907365	50555225	51061399	T	C	1.71991e-09	-0.0293979	0.0087	0.0006871	0.0232	0.00285	4.39e-16	DCC	0	intronic	4.29	6	15	15	0	0	0	rs11662271;rs11663156;rs9807529;rs8090945;rs72917329;rs12454116;rs7231178;rs17411548;rs12458143	rs11662271
311	rs12957576	18	52539134	52527299	52547057	G	A	0.0089228	0.034498	0.0093	0.0002159	-0.01326	0.00307	1.53e-05	RAB27B	0	intronic	4.981	5	5	15	0	0	0	rs12957576	rs12957576
312	rs71367545	18	77576337	77551586	77580712	A	G	0.00179515	0.0766003	0.0108	1.403e-12	-0.01742	0.00352	7.25e-07	RP11-154H12.3	0	ncRNA_exonic	0.02	5	5	15	0	0	0	rs71367545	rs71367545
313	rs34802460	19	713148	710852	713441	C	T	0.00426576	0.0147999	0.0129	0.2513	-0.01917	0.00351	4.94e-08	PALM	0	intronic	4.038		4	5	0	0	1	rs34802460;rs2283578	rs34802460
314	rs17002025	19	12530177	12519774	12625451	A	G	3.7356e-05	-0.018596	0.0134	0.1663	0.02886	0.00434	2.96e-11	CTD-3105H18.16	0	intronic	9.659	6	4	15	0	1	0	rs17002025;rs36058989	rs17002025
315	rs10411958	19	13113641	12971933	13194772	T	C	0.00250377	0.0109004	0.0087	0.2112	0.01599	0.00286	2.29e-08	NFIX	0	intronic	2.817	5	1	2	0	0	1	rs10411958;rs1017180;rs56160517	rs10411958
316	rs34068189	19	18466840	18213360	18466840	C	T	0.00237252	-0.0289037	0.0089	0.00124	0.01439	0.00289	6.23e-07	PGPEP1	0	intronic	0.566	5	4	4	0	0	0	rs11669624;rs34068189	rs11669624;rs34068189
317	rs7256776	19	31952890	31829903	32208909	G	A	0.000462972	0.00699547	0.0093	0.4503	0.01864	0.00304	9.28e-10	CTD-2050I18.2	3668	intergenic	2.392	4	7	15	0	0	0	rs116931822;rs7256776;rs67361341;rs8102851	rs116931822;rs7256776;rs8102851
318	rs10402747	19	45815248	45814908	45815248	C	T	0.00952197	0.0166986	0.0088	0.05905	-0.01442	0.00288	5.41e-07	CKM	0	intronic	5.16	5	2	14	0	0	1	rs10402747	rs10402747
319	rs889169	19	47548678	47548678	47560230	A	G	0.000570025	-0.0193025	0.0095	0.04175	0.01743	0.003	6.13e-09	NPAS1	0	exonic	5.348	5	4	5	0	0	0	rs889169	rs889169
320	rs10411771	19	50176686	50067508	50182697	A	G	0.000464554	0.0632001	0.0101	4.185e-10	-0.01775	0.00333	9.45e-08	BCL2L12	0	intronic	0.363	5	2	5	0	1	1	rs10411771;rs12462756;rs10426151;rs2005235;rs10415576	rs10411771
321	rs10413690	19	51018126	51018103	51164803	A	G	0.00457128	0.0198966	0.0088	0.02413	-0.01477	0.00288	2.89e-07	ASPDH	178	upstream	4.498	4	1	14	0	1	0	rs10413690;rs8111072;rs78642714	rs10413690;rs78642714
322	rs1415802	20	22245008	22195065	22305823	T	G	0.000535562	0.0171029	0.0088	0.0522	-0.01718	0.00293	4.76e-09	RP5-828K20.1	7681	intergenic	0.616	7	5	15	0	0	0	rs1415802;rs804688	rs1415802
323	rs159428	20	31099311	30725648	31177187	T	C	0.00170978	-0.00559563	0.0091	0.5408	0.01676	0.00289	6.97e-09	C20orf112	0	intronic	2.958	4	1	7	0	1	0	rs159428;rs293566	rs159428
324	rs755587	20	47720957	47411456	48003053	T	C	7.32012e-12	0.0307038	0.0088	0.000458	0.02589	0.0029	3.96e-19	CSE1L	7467	intergenic	2.221	4	4	4	0	1	0	rs34417222;rs112852122;rs6090919;rs3092566;rs6012558;rs13037557;rs8116693;rs237725;rs2208590;rs6066861;rs745086;rs755587;rs6067025;rs6067053;rs4810951;rs6125486;rs2024594;rs112340361;rs112458900	rs34417222;rs755587;rs112458900
325	rs6070330	20	56565396	56558403	56580947	T	C	0.00926706	0.0280042	0.0093	0.002713	-0.01416	0.00308	4.19e-06	AL354984.3	14246	intergenic	3.828	6	5	14	0	0	0	rs6070330	rs6070330
326	rs6123924	20	58219764	58218888	58232736	A	G	0.00569016	-0.00900038	0.0119	0.4485	0.02145	0.00395	5.58e-08	PHACTR3	0	intronic	0.27	7	7	15	0	0	0	rs6123924	rs6123924
327	rs11911149	21	40528375	40512918	40719027	C	T	0.000429011	0.0308007	0.0091	0.0007017	-0.01611	0.00296	5.14e-08	PCBP2P1	14680	intergenic	4.628	5	5	15	0	1	0	rs11911149;rs117143374	rs11911149
328	rs136551	22	27253905	27245222	27259889	T	G	0.00192031	0.0203966	0.0089	0.02183	0.01585	0.00294	7.13e-08	RP1-90L6.2	691	upstream	3.571	7	5	15	0	0	0	rs136551	rs136551
329	rs5997320	22	28270372	28270372	28328241	T	G	0.00888023	-0.0329985	0.0106	0.001916	0.01583	0.00346	4.72e-06	PITPNB	0	intronic	5.579	5	2	5	0	0	1	rs5997320	rs5997320
330	rs5757675	22	39838892	39764824	40015657	T	G	1.57054e-06	-0.0301023	0.0097	0.001811	0.02261	0.00325	3.61e-12	TAB1	5826	intergenic	7.16	3a	2	15	0	1	0	rs5757675;rs9611177;rs5757676;rs738290;rs1984662;rs9611164;rs2899319;rs4821904;rs738288;rs5757717;rs7288455;rs5750853;rs132582;rs5750854	rs5757675;rs2899319;rs5750854
331	rs5751191	22	42370991	40816749	42814027	C	T	1.33936e-08	0.0655951	0.0086	3.004e-14	-0.02214	0.00286	8.93e-15	2023-09-03	1284	intergenic	1.465	1f	5	14	0	1	0	rs139064;rs4821995;rs2273085;rs139481;rs139526;rs11703813;rs2413631;rs5758181;rs62238681;rs62236533;rs2267440;rs2267442;rs6002561;rs58874647;rs5751245;rs62238251;rs4822112;rs62238259;rs148537066;rs2267443;rs9611749;rs5751191;rs5751239;rs6002655;rs12170228;rs2413685;rs1041879;rs73169193;rs5996139	rs139064;rs4821995;rs62236533;rs148537066;rs5751191;rs2413685
332	rs12165965	22	48150076	48032306	48188194	C	A	0.00735967	0.0369026	0.0156	0.01774	-0.02476	0.00502	8.26e-07	RP11-191L9.4	0	ncRNA_intronic	0.393	7	5	15	0	0	0	rs12165965	rs12165965

## Sheet: Table S4
Table S4. Distinct genomic loci shared between schizophrenia (SCZ) and cognitive performance (CP) at conjFDR<0.05
GenomicLocus	SNP	CHR	BP	start	end	A1	A2	conjfdr	BETA.SCZ	SE.SCZ	P.SCZ	BETA.CP	SE.CP	P.CP	Cor	is_in_SCZ	is_in_CP	is_novel	nearestGene	dist	func	CADD	RDB	minChrState	commonChrState	posMapFilt	eqtlMapFilt	ciMapFilt	IndSigSNPs	LeadSNPs
1	rs301805	1	8481016	8431607	8505058	G	T	0.03868	0.0486022	0.0087	2.735e-08	-0.01063	0.00289	0.000231	-	TRUE	FALSE	FALSE	RERE	0	intronic	6.56		1	1	0	1	0	rs301805	rs301805
2	rs10218712	1	41832297	41832297	41851415	T	G	0.00247522	0.0461008	0.0095	1.263e-06	0.02395	0.00309	9.65e-15	+	FALSE	TRUE	FALSE	FOXO6	0	intronic	3.209	4	1	1	0	0	1	rs10218712;rs10749805	rs10218712
3	rs3001723	1	44037685	43760070	44474802	A	G	6.91137e-05	0.0635044	0.0093	7.724e-12	-0.0183	0.00311	4.01e-09	-	TRUE	TRUE	FALSE	PTPRF	0	intronic	2.712	5	4	4	0	1	1	rs2275180;rs6954;rs2842198;rs12069733;rs673253;rs618678;rs3001723;rs530373;rs588657;rs803679;rs2819332;rs12401813;rs4660262	rs2275180;rs3001723;rs12401813;rs4660262
4	rs72677177	1	72120034	72120034	72171902	G	A	0.0174867	-0.039604	0.0088	7.329e-06	-0.01165	0.00291	6.36e-05	+	TRUE	FALSE	FALSE	NEGR1	0	intronic	1.411	6	5	15	0	0	0	rs72677177	rs72677177
5	rs341029	1	77072414	77072414	77072414	A	G	0.0495323	0.0361973	0.0104	0.0004871	-0.01317	0.00341	0.000113	-	FALSE	FALSE	TRUE	ST6GALNAC3	0	intronic	0.926		5	15	0	0	0	rs341029	rs341029
6	rs12089815	1	91189933	91189731	91196176	G	A	0.0179898	0.0344014	0.0087	7.044e-05	-0.01274	0.00287	9.07e-06	-	FALSE	FALSE	TRUE	BARHL2	7138	intergenic	9.696	2b	5	13	0	0	0	rs12089815	rs12089815
7	rs324864	1	96719892	96700073	96852354	A	G	0.0427073	0.0343048	0.0096	0.0003491	-0.01334	0.00316	2.41e-05	-	FALSE	FALSE	TRUE	RP5-898J17.1	0	ncRNA_exonic	5.672		2	15	0	0	0	rs324864	rs324864
8	rs72737820	1	98578205	98246494	98651987	G	A	0.00962328	-0.0799012	0.0188	2.206e-05	0.03074	0.00629	1.01e-06	-	FALSE	TRUE	FALSE	NFU1P2	35180	intergenic	4.351	5	5	15	0	0	0	rs76593957;rs2154402;rs75497903;rs72737820;rs10493900	rs76593957;rs75497903;rs72737820
9	rs111689685	1	153847116	153759687	154149240	G	A	0.00279329	-0.0499048	0.0106	2.529e-06	0.01706	0.00345	7.78e-07	-	TRUE	TRUE	FALSE	GATAD2B	0	intronic	0.456	6	4	5	0	1	0	rs111689685;rs11586075;rs2790690;rs60633748;rs6690619	rs111689685
10	rs6688257	1	154783579	154776886	154786262	C	T	0.0352298	0.0579009	0.0158	0.0002562	0.01915	0.005	0.000127	+	FALSE	FALSE	TRUE	KCNN3	0	intronic	0.234	5	5	5	0	0	0	rs6688257	rs6688257
11	rs10798417	1	175801732	175727540	175820514	G	A	0.00557076	-0.045102	0.0102	9.064e-06	0.01476	0.0033	7.77e-06	-	FALSE	FALSE	TRUE	RP11-222A5.1	44746	intergenic	1.845	3a	5	15	0	0	0	rs10798417;rs485526	rs10798417
12	rs9970167	1	177759149	177758118	177759149	A	G	0.0165018	-0.0419957	0.0102	4.147e-05	0.01346	0.00335	6.03e-05	-	FALSE	FALSE	TRUE	RP11-63B19.1	79683	intergenic	3.326	5	5	15	0	0	0	rs9970167	rs9970167
13	rs12122721	1	200984480	200874728	201024059	G	A	0.00655364	0.0459958	0.0096	1.545e-06	0.01374	0.00311	1.02e-05	+	TRUE	FALSE	FALSE	KIF21B	0	intronic	0.597	5	2	7	0	1	0	rs12122721;rs296547	rs12122721
14	rs9729959	1	204601875	204452295	204601875	C	T	0.00887517	-0.0435967	0.0102	2.033e-05	-0.01537	0.0034	6.38e-06	+	FALSE	FALSE	TRUE	LRRN2	0	intronic	1.005	7	5	14	0	0	1	rs9729959;rs11240748	rs9729959
15	rs12747458	1	208386738	208386738	208390469	A	G	0.0371507	-0.0404987	0.0111	0.000265	0.01545	0.00358	1.57e-05	-	FALSE	FALSE	TRUE	PLXNA2	0	intronic	0.228	7	4	5	0	0	0	rs12747458	rs12747458
16	rs72769124	1	239210058	239210058	239210058	C	A	0.0154077	-0.103895	0.0147	1.859e-12	0.01991	0.0048	3.42e-05	-	TRUE	FALSE	FALSE	RP11-307O1.1	5989	intergenic	0.464	7	9	15	0	0	0	rs72769124	rs72769124
17	rs13413965	2	2304829	2294426	2334877	C	T	0.00990152	0.046201	0.0096	1.524e-06	-0.01333	0.00314	2.14e-05	-	FALSE	FALSE	TRUE	MYT1L	0	intronic	0.308	5	5	15	0	0	0	rs13413965	rs13413965
18	rs76076331	2	10977585	10915958	10988588	C	T	0.0298664	0.0481042	0.0129	0.000186	-0.01701	0.0043	7.65e-05	-	FALSE	FALSE	TRUE	PDIA6	0	intronic	11.37	5	1	14	0	0	1	rs76076331;rs75734548	rs76076331
19	rs4557006	2	22443840	22430795	22466171	G	A	0.0299513	-0.0340016	0.0086	8.399e-05	0.01077	0.00288	0.000181	-	FALSE	FALSE	TRUE	AC068490.2	0	ncRNA_intronic	11.02	7	7	15	0	0	0	rs4557006	rs4557006
20	rs4233702	2	23929181	23926659	24227450	T	G	0.0167926	-0.0371994	0.0086	1.571e-05	0.01145	0.00285	6.03e-05	-	FALSE	FALSE	TRUE	KLHL29	0	intronic	2.612	2b	4	4	0	1	0	rs4233702	rs4233702
21	rs192230289	2	25454104	25328703	25454104	C	T	0.0171549	-0.141702	0.0356	6.853e-05	0.04232	0.01036	4.39e-05	-	FALSE	FALSE	TRUE	DNMT3A	1740	intergenic	9.983	2b	4	5	0	0	0	rs12233132;rs10202934;rs192230289	rs12233132;rs192230289
22	rs35538505	2	27126027	26961166	27345484	G	T	0.00943386	0.0377966	0.0089	2.347e-05	-0.0126	0.00295	2e-05	-	FALSE	FALSE	TRUE	DPYSL5	0	intronic	2.463	7	4	14	0	1	0	rs35538505;rs10207670;rs7582361;rs12470752;rs12467466;rs12475388	rs35538505
23	rs1506536	2	28182006	28182006	28182006	T	C	0.0289536	-0.0325025	0.0086	0.0001697	0.01083	0.00285	0.000147	-	TRUE	FALSE	FALSE	MRPL33:BRE	00:00:00	intronic	18.95		2	7	1	0	0	rs1506536	rs1506536
24	rs62139336	2	54212233	53864496	54379533	A	G	0.00263182	-0.0452984	0.0095	1.633e-06	-0.01487	0.00313	2.07e-06	+	FALSE	FALSE	TRUE	ACYP2	0	intronic	11.64	6	5	5	0	0	1	rs62139336;rs6720080;rs56001939;rs62139775;rs2009144;rs2008082;rs2692533	rs62139336
25	rs35577149	2	57931347	57905132	57987593	C	T	0.00658629	0.0386992	0.0088	1.183e-05	0.01346	0.00291	3.62e-06	+	TRUE	TRUE	FALSE	CTD-2026C7.1	51215	intergenic	11.39	7	4	15	0	0	0	rs35577149;rs1380703;rs11682175;rs820781	rs35577149
26	rs72621506	2	58593321	58580782	58615488	C	T	0.0454895	-0.041497	0.0117	0.0003975	-0.0161	0.00385	2.87e-05	+	FALSE	FALSE	TRUE	LINC01122	61612	intergenic	1.303	6	5	15	0	0	0	rs72621506	rs72621506
27	rs6731791	2	59157370	59146423	59172847	G	A	0.023282	0.0372958	0.0087	1.686e-05	-0.01112	0.00287	0.000109	-	FALSE	FALSE	TRUE	LINC01122	0	ncRNA_intronic	3.179	7	4	15	0	0	0	rs6731791	rs6731791
28	rs17329014	2	60299921	60295736	60299921	G	A	0.0209048	0.0418998	0.0099	2.482e-05	-0.01265	0.00323	9.12e-05	-	TRUE	FALSE	FALSE	RP11-444A22.1	0	ncRNA_intronic	1.293	7	5	15	0	0	0	rs17329014	rs17329014
29	rs7599488	2	60718347	60713235	60723672	C	T	0.00232371	0.0425038	0.0087	1.12e-06	0.02253	0.00289	6.36e-15	+	TRUE	TRUE	FALSE	BCL11A	0	intronic	1.668	4	4	15	0	0	0	rs7599488;rs6729815	rs7599488
30	rs17035173	2	68507833	68386900	68507833	A	G	0.03062	-0.0350988	0.0093	0.000169	-0.01527	0.00307	6.86e-07	+	FALSE	FALSE	TRUE	CNRIP1	3469	intergenic	14.98	5	5	15	1	1	1	rs17035173	rs17035173
31	rs4852257	2	71678520	71443645	71678520	T	G	0.0123927	0.0366983	0.0088	3.074e-05	-0.01624	0.00289	1.92e-08	-	FALSE	TRUE	FALSE	DYSF	2331	intergenic	5.978	4	1	14	0	0	0	rs4852257;rs3755335;rs4241245	rs4852257
32	rs6546856	2	73837751	73129974	73907578	C	T	0.000158424	0.0586996	0.01	5.259e-09	-0.01871	0.00333	1.86e-08	-	TRUE	TRUE	FALSE	ALMS1	0	downstream	0.001	5	4	5	0	1	0	rs61152410;rs6732160;rs62151843;rs6546811;rs61164794;rs10865397;rs6546856;rs62151562;rs10175529;rs111845822	rs61152410;rs6732160;rs6546856
33	rs2558096	2	137531830	137527705	137563519	T	G	0.0131637	0.0361005	0.0087	3.69e-05	-0.01495	0.00293	3.37e-07	-	FALSE	TRUE	FALSE	THSD7B	0	intronic	5.515		5	15	0	0	0	rs2558096;rs1593759	rs2558096
34	rs10206546	2	145121339	145121339	145121339	G	A	0.0155127	0.0369971	0.0092	5.45e-05	0.01303	0.00295	9.93e-06	+	TRUE	TRUE	FALSE	ZEB2	20308	intergenic	1.114	5	5	15	0	0	1	rs10206546	rs10206546
35	rs13011732	2	155987729	155821661	156114425	A	G	0.0084138	0.0523043	0.0103	4.25e-07	0.01485	0.00343	1.53e-05	+	FALSE	TRUE	FALSE	RNU6-1001P	41678	intergenic	1.761	7	9	15	0	1	0	rs13011732	rs13011732
36	rs59209978	2	157554520	157365593	157554520	G	A	0.0466382	-0.0568984	0.0161	0.0004222	-0.01914	0.0047	4.63e-05	+	FALSE	TRUE	FALSE	RPLP0P7	79697	intergenic	2.235	6	5	15	0	0	0	rs59209978;rs2568816;rs17268308	rs59209978
37	rs2909457	2	162845855	162797621	162910403	A	G	0.000128587	-0.0489997	0.0087	1.482e-08	0.01993	0.00286	3.32e-12	-	TRUE	TRUE	FALSE	DPP4	2895	intergenic	5.408	6	4	15	0	0	0	rs2909457;rs12995983;rs11900409;rs4664446;rs76077165	rs2909457;rs76077165
38	rs13004345	2	174037347	173943081	174072081	C	T	0.0257051	0.0341985	0.0089	0.00013	-0.01369	0.003	4.87e-06	-	FALSE	FALSE	TRUE	MLTK:MLK7-AS1	00:00:00	ncRNA_intronic	2.8	4	5	15	0	0	0	rs13004345;rs6758859	rs13004345
39	rs77307992	2	185916995	185469866	186230419	G	T	0.0247937	-0.110002	0.0285	0.0001165	0.04252	0.00869	9.98e-07	-	FALSE	FALSE	TRUE	ZNF804A	112775	intergenic	2.497	7	9	15	0	0	0	rs77307992;rs142993177;rs75482695;rs79637125	rs77307992
40	rs2196171	2	198889807	198144539	198954774	T	G	0.000622775	0.0489997	0.0086	1.187e-08	0.01491	0.00285	1.67e-07	+	TRUE	TRUE	FALSE	PLCL1	0	intronic	8.447	6	5	15	0	0	0	rs2196171;rs787988;rs150261359;rs1607375	rs2196171
41	rs11890894	2	201072055	200442061	201265691	A	G	0.00332106	-0.0535029	0.01	9.472e-08	0.01565	0.00334	2.82e-06	-	TRUE	FALSE	FALSE	SPATS2L	98548	intergenic	0.62	7	5	15	0	1	0	rs971326;rs77775343;rs17445774;rs11890894;rs6739563;rs3769472;rs717915;rs2949006;rs34582889	rs971326;rs77775343;rs11890894
42	rs13418577	2	215331864	215264296	215403685	C	T	0.00652066	-0.0572967	0.0124	3.732e-06	0.01805	0.00409	1.04e-05	-	FALSE	FALSE	TRUE	AC107218.3:VWC2L	00:00:00	ncRNA_intronic	0.521	7	9	15	0	0	0	rs13418577;rs13400040;rs12612233	rs13418577
43	rs13432739	2	225278522	225263170	225466385	C	T	0.0171915	0.0451961	0.0105	1.606e-05	-0.01382	0.00346	6.31e-05	-	FALSE	FALSE	TRUE	FAM124B	11719	intergenic	1.882	7	5	15	0	0	0	rs13432739;rs4355095	rs13432739
44	rs12694734	2	228332559	228291092	228416712	T	C	0.0171017	0.042197	0.0096	1.153e-05	0.01278	0.00319	6.18e-05	+	FALSE	FALSE	TRUE	MIR5703	4288	intergenic	2.993	6	5	15	0	0	0	rs12694734	rs12694734
45	rs28878499	2	241354713	241313795	241373531	T	C	0.0254779	-0.0349021	0.0092	0.0001417	0.01179	0.00306	0.000117	-	FALSE	FALSE	TRUE	GPC1	20374	intergenic	0.106	6	5	15	0	0	0	rs28878499	rs28878499
46	rs13068536	3	2435916	2435916	2436014	C	A	0.0367784	-0.0414993	0.0108	0.0001138	-0.01283	0.00352	0.000265	+	TRUE	FALSE	FALSE	CNTN4	0	intronic	2.421	7	9	15	0	0	0	rs13068536	rs13068536
47	rs2648539	3	9400424	9400424	9437461	T	C	0.0362185	-0.0366017	0.0089	3.928e-05	0.01079	0.00295	0.000249	-	FALSE	FALSE	TRUE	SRGAP3:RP11-380O24.1:SETD5-AS1	00:00:00	ncRNA_intronic	0.115		5	15	0	0	1	rs2648539	rs2648539
48	rs9813513	3	16856682	16764773	17114036	T	C	0.000404658	-0.0517987	0.0089	5.471e-09	0.01584	0.00295	8.21e-08	-	FALSE	FALSE	TRUE	PLCL2	0		1.166	5	5	15	0	1	0	rs9813513;rs2347655;rs1441037;rs2014490;rs115128303;rs76653237;rs9866541	rs9813513
49	rs7647968	3	18240610	18023422	18385798	A	C	0.0041938	0.0414993	0.0087	1.864e-06	-0.01316	0.00287	4.63e-06	-	FALSE	FALSE	TRUE	TBC1D5	0		1.286	6	5	15	0	0	0	rs7647968;rs12714955;rs6577639;rs4688914;rs9310545	rs7647968
50	rs1799888	3	24168329	23895979	24219521	G	T	0.00696175	-0.0411033	0.0094	1.233e-05	0.01555	0.00312	5.95e-07	-	FALSE	TRUE	FALSE	THRB	0	intronic	4.306		4	15	0	0	0	rs78133613;rs7612158;rs9844739;rs1799888;rs6797410;rs11716543;rs4858582	rs78133613;rs1799888
51	rs4398388	3	28736622	28736224	28746527	A	G	0.00763598	0.0494949	0.011	7.004e-06	-0.01588	0.00366	1.41e-05	-	FALSE	FALSE	TRUE	LINC00693	0	ncRNA_intronic	2.43	7	5	15	0	0	0	rs4398388;rs1461824	rs4398388
52	rs7639353	3	35460247	35417397	35464694	T	C	0.0107988	0.0434043	0.0103	2.735e-05	-0.01435	0.00342	2.77e-05	-	FALSE	FALSE	TRUE	RNU6-243P	161808	intergenic	12.29	6	5	15	0	0	0	rs7639353;rs960544	rs7639353
53	rs9878063	3	48678971	48446237	50552866	G	T	0.00435628	0.0620031	0.0136	5.002e-06	0.02515	0.00458	3.9e-08	+	FALSE	FALSE	TRUE	CELSR3	0	intronic	13.26	4	4	15	1	1	1	rs9878063;rs55921200;rs1134043;rs56116382;rs13078949;rs4855835;rs73080977;rs6765484	rs9878063;rs13078949;rs73080977
54	rs7623199	3	52605974	52217088	53251807	T	C	1.64275e-05	-0.0605964	0.0088	6.256e-12	0.01832	0.00292	3.77e-10	-	TRUE	TRUE	FALSE	SMIM4:PBRM1	00:00:00	intronic	7.202	7	4	5	0	1	0	rs7623199;rs9879090;rs41292864;rs4687662;rs6798941;rs9985365;rs62253605;rs7641212;rs352161;rs6802320;rs353547;rs730050;rs6778735;rs3199918;rs147975364	rs7623199;rs147975364
55	rs62244884	3	71583383	71387724	71679664	G	A	0.0002022	0.0483043	0.0088	3.842e-08	-0.01603	0.00288	2.67e-08	-	FALSE	TRUE	FALSE	FOXP1	0	intronic	1.193	6	4	15	0	0	0	rs7648218;rs62244884;rs62244891;rs830626;rs62244881;rs7626335	rs7648218;rs62244884
56	rs1157326	3	80538408	80451627	80856409	C	T	0.032322	-0.0369026	0.0092	6.587e-05	-0.01141	0.00308	0.000206	+	TRUE	FALSE	FALSE	RP11-481N16.1	46952	intergenic	0.042		9	15	0	0	0	rs1157326	rs1157326
57	rs74370311	3	85523261	85506121	85523261	T	C	0.036231	0.0641009	0.0175	0.0002442	-0.02504	0.00548	5.01e-06	-	FALSE	TRUE	FALSE	CADM2	0	intronic	0.363	7	5	15	0	0	0	rs74370311	rs74370311
58	rs28447555	3	107385668	107239783	107514688	T	C	0.0213999	-0.0526968	0.0116	5.331e-06	-0.01458	0.00372	9.04e-05	+	TRUE	FALSE	FALSE	BBX	0	intronic	6.953	6	5	15	0	1	0	rs28447555	rs28447555
59	rs6769732	3	107858443	107820619	107924340	T	C	0.0344402	0.0355988	0.0087	4.549e-05	-0.0106	0.00288	0.000229	-	FALSE	FALSE	TRUE	RP11-861A13.4	985	downstream	4.765	7	4	15	0	1	0	rs6769732	rs6769732
60	rs7647524	3	124088816	124047094	124120599	T	C	0.0380282	-0.0336959	0.0087	0.0001144	0.0105	0.00289	0.000282	-	FALSE	FALSE	TRUE	KALRN	0	intronic	1.517	6	5	15	0	0	0	rs7647524	rs7647524
61	rs9873519	3	124921457	124919777	124921457	C	T	0.0479669	-0.0316042	0.0086	0.0002491	0.01029	0.00287	0.00033	-	FALSE	FALSE	TRUE	SLC12A8	0	intronic	0.206	5	5	15	0	0	0	rs9873519	rs9873519
62	rs7651736	3	136760598	135979698	136760598	A	G	0.030481	0.0325025	0.0087	0.000191	-0.01159	0.00288	5.59e-05	-	TRUE	TRUE	FALSE	IL20RB	30670	intergenic	14.91	5	4	15	0	1	0	rs7651736;rs589092;rs2117008	rs7651736
63	rs6769079	3	170628132	170610316	170727351	A	G	0.0419021	-0.0318003	0.0089	0.0003432	0.01203	0.00295	4.56e-05	-	FALSE	FALSE	TRUE	EIF5A2	1649	intergenic	0.581	5	5	9	0	1	0	rs6769079	rs6769079
64	rs34713409	3	180532727	180338746	181195316	T	G	0.00558045	-0.119204	0.0201	2.95e-09	0.02865	0.00635	6.35e-06	-	TRUE	FALSE	FALSE	CCDC39	0	intronic	0.702	7	9	15	0	0	0	rs4854982;rs34713409;rs13092432;rs111814399	rs4854982;rs34713409
65	rs16860342	3	185652947	185623175	185679423	C	T	0.0335394	0.0395956	0.0089	7.927e-06	-0.01074	0.00289	0.000207	-	FALSE	FALSE	TRUE	TRA2B	0	intronic	7.809	4	1	1	0	0	1	rs16860342	rs16860342
66	rs75728031	3	196037993	195958591	196070282	T	C	0.00634656	0.0509039	0.0116	1.142e-05	-0.01713	0.00384	8.28e-06	-	FALSE	FALSE	TRUE	RP11-447L10.1:TCTEX1D2	00:00:00	intronic	2.691	5	5	5	0	1	1	rs75728031	rs75728031
67	rs11941127	4	30741492	30727233	30792302	T	C	0.0276531	-0.0353961	0.0094	0.0001652	0.01182	0.00308	0.000126	-	FALSE	FALSE	TRUE	PCDH7	0	intronic	0.788	6	5	15	0	0	0	rs11941127;rs28420079	rs11941127
68	rs13132098	4	66541112	66362487	66541112	G	A	0.0110015	0.0372035	0.0089	3.033e-05	-0.01252	0.00289	1.45e-05	-	FALSE	FALSE	TRUE	RP11-807H7.1	0	ncRNA_intronic	4.102	6	5	15	0	0	0	rs13132098;rs6815080	rs13132098
69	rs13132936	4	90935105	90875910	91091770	C	T	0.0395748	-0.0317021	0.0088	0.000316	0.01138	0.00291	9.42e-05	-	FALSE	FALSE	TRUE	MMRN1	59324	intergenic	0.286	7	9	15	0	0	0	rs13132936	rs13132936
70	rs1905718	4	94417237	94415014	94426942	C	T	0.0317808	-0.0361005	0.0096	0.0001689	-0.01168	0.00312	0.000181	+	FALSE	FALSE	TRUE	GRID2	0	intronic	9.772	6	5	15	0	0	0	rs1905718	rs1905718
71	rs13107325	4	103188709	102374875	103388441	C	T	3.29807e-13	-0.158703	0.0168	2.9e-21	0.05434	0.00542	1.09e-23	-	TRUE	TRUE	FALSE	SLC39A8	0	exonic	23.1	5	4	15	1	0	0	rs72682927;rs17199964;rs13136118;rs13109404;rs13101632;rs72686716;rs1348024;rs10031823;rs170871;rs448195;rs233815;rs13107325;rs34333163;rs12510679;rs230489;rs6855246;rs151422	rs72682927;rs13136118;rs1348024;rs13107325
72	rs2903386	4	106099809	106071064	106106709	C	T	0.0476594	0.0313978	0.0088	0.0003845	0.01497	0.00294	3.68e-07	+	FALSE	TRUE	FALSE	TET2	0	intronic	3.416	7	5	15	0	0	0	rs2903386	rs2903386
73	rs11726931	4	140497312	140493455	140502645	C	T	0.0339951	0.039604	0.0089	7.58e-06	-0.01083	0.00292	0.000212	-	FALSE	FALSE	TRUE	SETD7	0	intronic	1.821	5	5	15	0	0	1	rs11726931	rs11726931
74	rs72712503	4	140781442	140753103	140804901	C	T	0.0217107	-0.036498	0.0093	8.346e-05	-0.01685	0.00304	2.93e-08	+	FALSE	TRUE	FALSE	MAML3	0	intronic	2.721	5	4	15	0	1	0	rs72712503	rs72712503
75	rs3733390	4	156289900	156133221	156289900	C	T	0.0190418	-0.0385018	0.0091	2.278e-05	0.01192	0.00301	7.65e-05	-	TRUE	FALSE	FALSE	AC097467.2:MAP9	00:00:00	exonic	4.675	6	4	5	0	0	0	rs3733390;rs2341893	rs3733390
76	rs116215522	4	166193693	166142783	166250224	G	A	0.0195043	-0.0355028	0.009	8.185e-05	0.01309	0.00298	1.09e-05	-	TRUE	FALSE	FALSE	KLHL2	0	intronic	6.858	5	5	5	0	0	0	rs116215522	rs116215522
77	rs13111629	4	176957145	176893603	176970155	C	A	0.00584778	-0.0497997	0.0102	1.037e-06	0.01535	0.00344	8.17e-06	-	FALSE	FALSE	TRUE	AC110794.1	2088	intergenic	1.337	5	5	15	0	0	1	rs13111629;rs7681853;rs6553899	rs13111629
78	rs6887075	5	51135630	51105360	51154602	A	C	0.0316184	-0.034498	0.0087	6.829e-05	0.01067	0.00287	0.000198	-	FALSE	FALSE	TRUE	RNA5SP182	46891	intergenic	10.83	5	14	15	0	0	0	rs6887075	rs6887075
79	rs11959784	5	57722288	57689875	57766031	A	C	0.0396306	0.036498	0.0101	0.0003138	0.01308	0.00329	7.02e-05	+	FALSE	FALSE	TRUE	PLK2	27520	intergenic	4.447	6	7	15	0	0	0	rs11959784;rs13166103	rs11959784
80	rs56219078	5	60508492	60083275	60844213	T	C	0.0189385	0.0648978	0.0087	6.62e-14	-0.01165	0.00286	4.67e-05	-	TRUE	FALSE	FALSE	CTC-436P18.1:CTC-436P18.3	00:00:00	ncRNA_intronic	3.537	6	7	15	0	1	0	rs56219078;rs6890684;rs13179617;rs4700393;rs62367862	rs56219078
81	rs11747966	5	81067667	81067667	81173265	G	A	0.034095	-0.0390007	0.0106	0.0002316	-0.0142	0.00343	3.52e-05	+	FALSE	FALSE	TRUE	SSBP2	20050	intergenic	0.561	7	5	15	0	0	0	rs11747966;rs12521503;rs139247691	rs11747966
82	rs658912	5	81612479	81571846	81618057	G	A	0.0339817	0.0333961	0.0089	0.0001864	0.01667	0.00294	1.5e-08	+	FALSE	TRUE	FALSE	ATP6AP1L	0	intronic	1.48		2	15	0	1	0	rs658912	rs658912
83	rs190438	5	88026902	88004101	88055761	C	T	0.0252564	-0.0366017	0.0095	0.0001283	0.01397	0.00314	8.87e-06	-	FALSE	FALSE	TRUE	MEF2C	0	intronic	4.067		4	15	0	0	1	rs190438	rs190438
84	rs12519773	5	92464416	92439320	92493318	C	T	0.0333341	-0.0318959	0.0087	0.0002249	-0.0116	0.00286	4.87e-05	+	FALSE	TRUE	FALSE	CTD-2091N23.1	60040	intergenic	0.39	6	5	15	0	0	0	rs12519773	rs12519773
85	rs11746232	5	96363459	96358320	96363459	A	G	0.0419775	-0.0505041	0.0141	0.0003554	-0.01867	0.00486	0.000122	+	FALSE	FALSE	TRUE	LNPEP	0	exonic	22	7	4	4	1	1	0	rs11746232	rs11746232
86	rs79918343	5	102495642	102114119	102495642	T	C	0.0278236	0.0850025	0.0199	1.867e-05	0.02245	0.00592	0.000151	+	FALSE	FALSE	TRUE	PPIP5K2	0	intronic	7.725	7	4	4	0	1	0	rs79918343	rs79918343
87	rs2463027	5	106241751	106225790	106241751	C	T	0.045387	-0.0330962	0.0087	0.0001395	0.01017	0.00286	0.000381	-	FALSE	FALSE	TRUE	CTC-254B4.1	0	ncRNA_intronic	2.926		5	15	0	0	0	rs2463027	rs2463027
88	rs152599	5	106779305	106767346	106779305	G	T	0.0391211	-0.0393023	0.009	1.134e-05	-0.01069	0.00294	0.000277	+	TRUE	FALSE	FALSE	EFNA5	0	intronic	2.097	5	5	15	0	0	0	rs152599	rs152599
89	rs7708343	5	107205182	107145324	107251468	G	A	0.0448541	-0.0484027	0.0135	0.0003479	0.02181	0.00438	6.36e-07	-	FALSE	FALSE	TRUE	FBXL17	0	intronic	15.44	5	5	15	1	0	0	rs7708343	rs7708343
90	rs1145124	5	111027410	111027410	111034953	T	C	0.00924017	-0.0518047	0.0122	2.037e-05	-0.01976	0.004	7.89e-07	+	FALSE	FALSE	TRUE	STARD4-AS1:NREP	00:00:00	ncRNA_intronic	2.569	5	2	15	0	0	0	rs1145124	rs1145124
91	rs10060747	5	126327954	126212382	126546059	T	C	0.00887716	0.0366983	0.0086	2.11e-05	-0.01222	0.00286	1.88e-05	-	FALSE	FALSE	TRUE	2023-03-03	0	intronic	2.126	7	5	15	0	1	0	rs10060747	rs10060747
92	rs801174	5	140112712	139729152	140341499	T	C	0.0008086	0.0442968	0.0087	3.121e-07	-0.01557	0.00288	6.19e-08	-	TRUE	TRUE	FALSE	RP11-515C16.7	263	upstream	0.081		9	15	0	1	0	rs801174;rs2878996;rs57724449;rs251353;rs34507975;rs2163786	rs801174
93	rs78924036	5	154149065	154140442	154308701	G	A	0.0436336	-0.0941019	0.0252	0.0001914	0.02799	0.00776	0.00031	-	FALSE	FALSE	TRUE	LARP1	0	intronic	5.066	5	5	7	0	1	1	rs78924036	rs78924036
94	rs4502803	5	155850864	155729890	155868442	G	A	0.00239772	0.0423025	0.0089	1.963e-06	-0.01441	0.00294	9.31e-07	-	TRUE	FALSE	FALSE	SGCD	0	intronic	0.22	5	5	15	0	0	0	rs4502803;rs1580927;rs34201599	rs4502803
95	rs350934	5	165836374	165795363	165858382	T	C	0.0234533	-0.040998	0.01	4.39e-05	0.01252	0.00325	0.000114	-	FALSE	FALSE	TRUE	CTB-63M22.1	26769	intergenic	0.812	7	9	15	0	0	0	rs350934	rs350934
96	rs4713593	6	11490723	11471306	11532260	A	C	0.0352209	-0.032203	0.0087	0.0002271	0.01356	0.00288	2.51e-06	-	FALSE	TRUE	FALSE	RP11-716O23.2	0	ncRNA_intronic	2.855	5	5	15	0	0	0	rs4713593	rs4713593
97	rs521606	6	18992379	18988104	19263968	T	C	0.0455284	-0.0553022	0.0147	0.0001762	0.01637	0.00457	0.000347	-	FALSE	FALSE	TRUE	RP11-254A17.1	151546	intergenic	2.886	4	5	15	0	1	0	rs521606;rs72830515	rs521606;rs72830515
98	rs13194407	6	20630953	20630160	20666457	G	T	0.0403944	0.0411036	0.0113	0.0002806	-0.01384	0.00371	0.000194	-	FALSE	FALSE	TRUE	CDKAL1	0	intronic	3.329	5	4	15	0	0	0	rs13194407	rs13194407
99	rs7759417	6	24649718	24630137	24650731	C	A	0.0195106	0.0347975	0.0089	8.606e-05	-0.01183	0.00291	4.93e-05	-	FALSE	FALSE	TRUE	TDP2	486	downstream	0.068	6	4	5	0	1	0	rs7759417;rs3756821	rs7759417
100	rs77386029	6	24998665	24998665	25115586	C	T	0.0117182	0.118698	0.0278	1.961e-05	-0.03027	0.00727	3.16e-05	-	FALSE	FALSE	TRUE	FAM65B	0	intronic	1.831	6	5	15	0	1	0	rs77386029;rs1665820	rs77386029
101	rs75591122	6	43205363	43107744	43227141	T	C	0.0144822	-0.0635005	0.0157	5.056e-05	0.02063	0.00497	3.37e-05	-	TRUE	FALSE	FALSE	TTBK1	6054	intergenic	2.675	6	5	14	0	1	0	rs75591122;rs6916141;rs6938026;rs2756179	rs75591122
102	rs6915681	6	69879389	69607909	69936152	C	A	0.0205804	-0.0399032	0.0102	9.534e-05	0.0133	0.00333	6.39e-05	-	FALSE	FALSE	TRUE	BAI3	0	intronic	1.447	6	5	15	0	0	0	rs72902999;rs1415034;rs6915681	rs72902999;rs6915681
103	rs12195583	6	73797865	73789481	73802914	T	C	0.0394347	0.0496	0.0137	0.0002873	-0.02054	0.0045	5.08e-06	-	FALSE	FALSE	TRUE	KCNQ5	0	intronic	3.901	6	5	15	0	0	0	rs12195583	rs12195583
104	rs12190758	6	93148341	93044855	93176175	G	A	0.0170834	0.0630037	0.0099	1.779e-10	-0.01328	0.00326	4.58e-05	-	TRUE	FALSE	FALSE	RP1-149C7.1	49795	intergenic	3.463	6	9	15	0	0	0	rs12190758;rs72918692	rs12190758
105	rs2388334	6	98591622	98549801	98591622	G	A	0.0476795	0.0322959	0.0086	0.0001801	0.03036	0.00285	1.77e-26	+	FALSE	TRUE	FALSE	RP11-436D23.1	0	ncRNA_intronic	5.756	7	5	15	0	0	0	rs2388334	rs2388334
106	rs2153960	6	108988184	108871964	109020032	G	A	0.00236003	0.0452984	0.0093	1.218e-06	-0.02349	0.00314	7.84e-14	-	TRUE	TRUE	FALSE	FOXO3	0	intronic	7.289	4	2	5	0	0	1	rs2153960;rs61192764;rs9486916;rs71558326	rs2153960
107	rs79445585	6	114679619	114679177	114769955	C	A	0.00459612	0.0751978	0.0166	6.188e-06	-0.02362	0.00521	5.68e-06	-	FALSE	FALSE	TRUE	RP3-399L15.3	0	ncRNA_intronic	3.58	6	5	15	0	0	0	rs79445585;rs1548225	rs79445585
108	rs62427469	6	155907483	155907483	156009420	G	A	0.0223921	-0.0435957	0.0113	0.0001086	-0.01422	0.00367	0.000108	+	FALSE	FALSE	TRUE	RNU7-152P	68613	intergenic	21.2	3a	1	15	0	0	0	rs62427469	rs62427469
109	rs9397969	6	157119508	157089510	157119508	A	G	0.0304195	-0.0392015	0.0097	5.151e-05	-0.01188	0.00317	0.000183	+	FALSE	TRUE	FALSE	ARID1B	0	intronic	0.442	4	4	5	0	0	0	rs9397969	rs9397969
110	rs6912294	6	162692570	162692570	162692570	G	A	0.0430683	0.0387975	0.01	0.0001047	-0.0117	0.00328	0.000353	-	FALSE	FALSE	TRUE	PARK2	0	intronic	0.011	6	5	15	0	0	0	rs6912294	rs6912294
111	rs74428361	7	6277609	6023222	6325070	C	T	0.0215291	-0.123298	0.0307	6.095e-05	0.03936	0.01011	9.88e-05	-	FALSE	FALSE	TRUE	CYTH3	0	intronic	0.112	2b	5	15	0	0	0	rs74428361	rs74428361
112	rs6461567	7	21497971	21476132	21548961	T	C	0.0476363	0.040998	0.0094	1.244e-05	-0.01098	0.0031	0.0004	-	TRUE	TRUE	FALSE	SP4	0	intronic	0.323	5	3	5	0	1	0	rs6461567	rs6461567
113	rs3750086	7	32535437	32535437	32965040	C	A	0.0289931	-0.0641013	0.017	0.000168	0.02328	0.00541	1.65e-05	-	FALSE	FALSE	TRUE	AVL9	0	intronic	11.08		1	1	0	1	0	rs3750086	rs3750086
114	rs217370	7	44615161	44378014	44710331	G	A	0.0102346	0.036301	0.0087	2.715e-05	-0.0122	0.00286	1.96e-05	-	FALSE	FALSE	TRUE	DDX56	510	upstream	0.349		1	5	0	1	0	rs217370;rs306994;rs217402	rs217370
115	rs6953849	7	69251692	69070666	69793347	A	G	0.0110262	0.050704	0.012	2.531e-05	-0.02232	0.00403	3.17e-08	-	FALSE	TRUE	FALSE	AUTS2	0	intronic	1.913	5	5	15	0	0	0	rs6953849;rs6974716	rs6953849
116	rs2944839	7	71770703	71428765	71866194	C	T	0.000149623	0.0485044	0.0086	1.95e-08	0.01916	0.00285	1.87e-11	+	TRUE	TRUE	FALSE	CALN1	0	intronic	1.429		5	15	0	0	0	rs9647948;rs2189846;rs2944839;rs2968512;rs2944809;rs11764286;rs74587518;rs11763937	rs9647948;rs2944839;rs11764286
117	rs7809847	7	105058488	104461230	105074302	A	G	0.000111925	-0.058401	0.0092	2.214e-10	0.01742	0.00304	9.64e-09	-	TRUE	TRUE	FALSE	SRPK2	18732	intergenic	0.838	6	14	15	0	1	0	rs2470932;rs7809847;rs2891812;rs55993604;rs66905828;rs916705;rs6466030;rs34180096;rs6977994	rs2470932;rs7809847
118	rs147391142	7	110009145	109943929	110028559	T	C	0.016137	-0.0426954	0.0104	3.963e-05	-0.01378	0.00343	5.78e-05	+	TRUE	FALSE	FALSE	AC003088.1	63150	intergenic	1.417	6	5	15	0	0	0	rs147391142	rs147391142
119	rs37672	7	111027399	110840236	111236477	T	C	0.00886694	-0.0535976	0.0087	6.018e-10	0.01241	0.00286	1.41e-05	-	TRUE	FALSE	FALSE	IMMP2L	0	intronic	11.98	7	5	15	0	1	0	rs37672	rs37672
120	rs7779018	7	121950965	121942674	121950965	G	A	0.00310987	-0.042197	0.0091	3.181e-06	0.01372	0.00292	2.61e-06	-	FALSE	FALSE	TRUE	FEZF1	219	upstream:downstream	16.72	4	1	13	1	0	0	rs7779018	rs7779018
121	rs17862355	7	126970135	126970135	127046383	T	G	0.0452168	-0.0313049	0.0087	0.0003489	0.01459	0.00287	3.8e-07	-	FALSE	TRUE	FALSE	ZNF800	16708	intergenic	4.129	6	1	15	0	0	0	rs17862355	rs17862355
122	rs62484034	7	127802621	127790172	127806173	A	G	0.00994249	0.0425005	0.01	2.081e-05	0.01373	0.00325	2.35e-05	+	FALSE	TRUE	FALSE	MIR129-1	45302	intergenic	0.165	5	5	14	0	0	0	rs62484034	rs62484034
123	rs35792732	7	132929804	132811386	133622287	T	C	0.000256912	-0.060201	0.0111	5.305e-08	0.01923	0.00351	4.35e-08	-	TRUE	TRUE	FALSE	EXOC4	8024	intergenic	0.614	7	14	15	0	1	0	rs35792732;rs13239635;rs1345938;rs76063392;rs12707100;rs35531336;rs28375034;rs75877758;rs73436916	rs35792732
124	rs10808291	7	137103534	137098085	137130450	G	A	0.0198532	-0.0371994	0.009	3.767e-05	-0.01165	0.00296	8.4e-05	+	FALSE	FALSE	TRUE	DGKI	0	intronic	3.089	5	5	15	0	0	0	rs10808291	rs10808291
125	rs73171093	7	154802657	154728136	154868044	G	A	0.0260427	0.0356997	0.0094	0.0001353	-0.01191	0.00312	0.000138	-	FALSE	FALSE	TRUE	PAXIP1-AS1	5243	intergenic	0.713	6	5	15	0	1	0	rs73171093	rs73171093
126	rs1263548	7	157467232	157467232	157535977	T	G	0.00769117	-0.0383043	0.0089	1.536e-05	0.01352	0.00288	2.66e-06	-	FALSE	FALSE	TRUE	PTPRN2	0	intronic	2.58	5	3	14	0	0	0	rs1263548;rs7778429;rs2159470	rs1263548
127	rs7010173	8	13969304	13958882	14024264	T	C	0.0106972	-0.0374018	0.0088	2.175e-05	0.01806	0.00293	6.95e-10	-	FALSE	TRUE	FALSE	SGCZ	0	intronic	0.687	6	9	15	0	0	0	rs7010173;rs4492379;rs61594930	rs7010173
128	rs138811059	8	33734709	33551744	34499840	C	T	0.00168381	-0.080798	0.0163	7.619e-07	0.02584	0.00527	9.59e-07	-	TRUE	FALSE	FALSE	RP11-317N12.1	0	ncRNA_intronic	4.782	6	9	15	0	0	0	rs138811059;rs10107220;rs79445414;rs1390118	rs138811059
129	rs11997938	8	61046648	61033905	61046648	A	G	0.0404972	-0.0414993	0.0116	0.0003231	0.01575	0.00389	5.1e-05	-	FALSE	FALSE	TRUE	SLC2A13P1	7731	intergenic	3.241	7	5	15	0	0	1	rs11997938	rs11997938
130	rs28542151	8	64658276	64540485	64779013	T	G	0.00390738	0.0461963	0.0101	4.32e-06	-0.01497	0.00325	4.23e-06	-	FALSE	FALSE	TRUE	RP11-32K4.1:RP11-579E24.2	00:00:00	ncRNA_intronic	5.647	7	5	15	0	0	0	rs28542151	rs28542151
131	rs147955641	8	84422192	84322036	84453966	T	C	0.00748839	-0.040395	0.0093	1.542e-05	0.01356	0.00309	1.15e-05	-	FALSE	TRUE	FALSE	RP11-51M18.1	101056	intergenic	4.374	7	1	15	0	0	0	rs147955641	rs147955641
132	rs6986683	8	104932271	104912601	105011664	T	C	0.0207518	0.0390007	0.01	9.108e-05	-0.01478	0.00335	1.04e-05	-	FALSE	FALSE	TRUE	RIMS2	0	intronic	0.227	7	5	15	0	0	0	rs6986683	rs6986683
133	rs1390810	8	115532356	115527148	115589625	T	C	0.0220818	-0.0377953	0.0098	0.0001069	0.01332	0.00329	5.19e-05	-	FALSE	FALSE	TRUE	RP11-393K19.1	201215	intergenic	2.943		5	15	0	0	0	rs1390810	rs1390810
134	rs298600	8	130934925	130855070	130953573	C	T	0.00775158	-0.0421012	0.0098	1.621e-05	0.01424	0.00321	8.95e-06	-	FALSE	FALSE	TRUE	FAM49B	0	intronic	0.294		5	15	0	0	0	rs298600;rs2086641;rs1979477	rs298600
135	rs4909450	8	135921706	135916873	135941168	A	C	0.0498099	0.0312952	0.0087	0.0003138	-0.01031	0.00286	0.000321	-	FALSE	FALSE	TRUE	RP11-1057B8.2	27563	intergenic	0.775	5	5	15	0	0	0	rs4909450	rs4909450
136	rs4976976	8	143311653	143309504	143358316	A	G	1.8941e-06	-0.0600974	0.0088	1.01e-11	0.01978	0.00292	1.24e-11	-	TRUE	TRUE	FALSE	TSNARE1	0	intronic	0.369	5	5	15	0	0	0	rs4976976;rs13262595;rs12675715;rs72687362	rs4976976
137	rs3088305	9	34982343	34974974	35098008	A	G	0.00463809	-0.0389995	0.0086	6.258e-06	0.01366	0.00286	1.75e-06	-	FALSE	FALSE	TRUE	KIAA1045	0	UTR3	4.162		2	15	0	1	1	rs3088305;rs546982	rs3088305
138	rs1757961	9	72068932	72068932	72103314	T	C	0.0129985	-0.0358034	0.0087	3.649e-05	0.0144	0.00286	4.91e-07	-	FALSE	TRUE	FALSE	APBA1	0	intronic	0.007	5	4	15	0	0	0	rs1757961	rs1757961
139	rs10453249	9	83249863	83199302	83252566	T	G	0.0388609	0.0366951	0.0102	0.0003073	-0.01294	0.00334	0.000108	-	FALSE	FALSE	TRUE	MTND2P9	68985	intergenic	0.015	5	5	15	0	0	0	rs10453249	rs10453249
140	rs10821132	9	96228952	96157754	96458338	A	G	0.00675122	-0.041497	0.0095	1.267e-05	0.01399	0.00313	7.59e-06	-	FALSE	TRUE	FALSE	FAM120A	0	intronic	0.898	5	2	7	0	1	0	rs10821132;rs10761245;rs1351117	rs10821132
141	rs646234	9	111807394	111671700	111907803	A	G	0.00253165	-0.0409991	0.0086	2.083e-06	0.01466	0.00286	3.09e-07	-	FALSE	TRUE	FALSE	TMEM245	0	intronic	1.418	6	4	4	0	1	0	rs646234;rs12377869;rs10979614	rs646234
142	rs4295766	9	131838821	131838821	131940865	C	T	0.0190851	-0.0432032	0.0109	7.526e-05	-0.01654	0.00352	2.62e-06	+	TRUE	TRUE	FALSE	FAM73B	4459	intergenic	4.349	5	5	5	0	1	0	rs4295766;rs12346996	rs4295766
143	rs1750732	10	11166027	11166027	11166027	A	G	0.0443242	0.0322959	0.0091	0.0003817	-0.01109	0.00292	0.000144	-	FALSE	FALSE	TRUE	CELF2	0	intronic	3.752		5	15	0	0	0	rs1750732	rs1750732
144	rs2148185	10	18652575	18635187	18672295	G	A	0.01352	-0.0426988	0.0086	7.766e-07	-0.01177	0.00285	3.7e-05	+	FALSE	FALSE	TRUE	CACNB2	0	intronic	3.037		5	15	0	0	0	rs2148185;rs118042763	rs2148185
145	rs74606483	10	23816627	23794051	23830314	T	G	0.0468694	0.117602	0.0318	0.0002188	0.03647	0.01017	0.000334	+	FALSE	FALSE	TRUE	OTUD1	85318	intergenic	0.085	6	14	15	0	0	0	rs74606483	rs74606483
146	rs2804459	10	33676619	33676619	33689922	G	T	0.0455421	0.032203	0.0091	0.0003916	-0.0129	0.00299	1.62e-05	-	FALSE	FALSE	TRUE	RP11-90B22.1	45785	intergenic	0.315	7	5	15	0	0	0	rs2804459	rs2804459
147	rs10998457	10	70602856	70602856	70602856	A	G	0.0373179	-0.0323026	0.0089	0.0002794	0.01152	0.00288	6.49e-05	-	FALSE	FALSE	TRUE	STOX1	0	intronic	3.224	6	5	15	0	1	0	rs10998457	rs10998457
148	rs10219048	10	77228788	77227763	77236617	G	A	0.0395176	-0.0335981	0.0091	0.0002048	0.01105	0.00302	0.000249	-	FALSE	FALSE	TRUE	RP11-399K21.10	37441	intergenic	15.01	4	2	7	0	1	0	rs10219048	rs10219048
149	rs78403501	10	88015837	87993119	88090916	C	T	0.0385867	-0.0778967	0.0214	0.0002763	0.02749	0.0073	0.000164	-	FALSE	FALSE	TRUE	GRID1	0	intronic	1.179	5	5	15	0	0	0	rs78403501	rs78403501
150	rs7082288	10	104995486	104571436	105155645	T	C	0.00509234	-0.0391047	0.0087	7.261e-06	0.01417	0.00289	9.4e-07	-	FALSE	FALSE	TRUE	RPEL1	10157	intergenic	2.737	6	5	15	0	1	0	rs4919683;rs12414777;rs7082288;rs4917386	rs4919683;rs7082288
151	rs2491388	10	106578636	106419699	106768514	G	T	0.00448118	0.043701	0.0096	5.99e-06	-0.01484	0.00316	2.7e-06	-	TRUE	FALSE	FALSE	SORCS3	0	intronic	0.482		5	15	0	0	0	rs61867294;rs11192193;rs2491388;rs78911933;rs1873304	rs61867294;rs2491388
152	rs1833482	10	107415023	107291612	107534077	G	T	0.0356102	-0.0411995	0.0113	0.0002611	0.01424	0.00372	0.000131	-	FALSE	FALSE	TRUE	RP11-45P22.2	30117	intergenic	1.828		5	15	0	0	0	rs1833482;rs10736180;rs7099722	rs1833482
153	rs60253270	11	1450435	1445362	1454428	A	G	0.0339809	-0.0366019	0.0097	0.0001489	0.01134	0.00307	0.000216	-	FALSE	FALSE	TRUE	BRSK2	0	intronic	0.899	5	2	15	0	0	0	rs60253270	rs60253270
154	rs7928810	11	17372443	17372443	17412960	C	A	0.017366	-0.0366017	0.0089	3.939e-05	0.0117	0.00293	6.63e-05	-	FALSE	FALSE	TRUE	NCR3LG1	829	upstream	0.214	5	1	15	0	1	0	rs7928810;rs71484767	rs7928810
155	rs4636654	11	28642653	28591587	28741185	A	G	0.00471881	-0.0483043	0.0089	4.892e-08	0.0133	0.00292	5.1e-06	-	TRUE	FALSE	FALSE	RP11-960D24.1	58076	intergenic	2.194	5	5	15	0	0	0	rs4636654;rs11529859;rs7940384;rs11030414	rs4636654
156	rs3789023	11	45922690	45916781	45949201	A	G	0.0299052	-0.0371994	0.0099	0.000171	-0.01499	0.00328	4.8e-06	+	FALSE	FALSE	TRUE	MAPK8IP1	0	intronic	17.09	4	1	13	1	1	0	rs3789023;rs884668	rs3789023
157	rs7945548	11	46900280	46368559	47441513	A	G	0.0160424	-0.101103	0.015	1.55e-11	0.02072	0.00503	3.85e-05	-	TRUE	FALSE	FALSE	LRP4	0	intronic	4.145	7	4	4	0	1	0	rs7945548;rs145125576;rs10838613;rs57739486;rs10838708;rs2291119	rs7945548;rs10838708
158	rs10750866	11	57404779	57329466	57681828	G	A	0.00832354	0.0507987	0.0096	1.348e-07	-0.01395	0.00322	1.45e-05	-	TRUE	FALSE	FALSE	AP000662.4	717	upstream	5.29	5	5	14	0	1	1	rs10750866;rs674094;rs12364489	rs10750866
159	rs7941785	11	63861317	63810565	63865209	G	A	0.015903	0.0367988	0.0091	5.162e-05	-0.01499	0.00295	3.86e-07	-	FALSE	FALSE	TRUE	MACROD1:RP11-21A7A.2	00:00:00	ncRNA_intronic	3.851	5	5	7	0	1	1	rs34445666;rs7941785	rs34445666;rs7941785
160	rs2885208	11	112965156	112917111	112994681	C	T	0.00527965	0.0492953	0.0109	5.874e-06	-0.01663	0.00371	7.22e-06	-	TRUE	FALSE	FALSE	NCAM1	0	intronic	3.373	7	5	15	0	0	0	rs2885208	rs2885208
161	rs681418	11	124552537	124552537	124586492	A	G	0.0428006	-0.0326027	0.009	0.0002847	-0.01064	0.0029	0.000243	+	TRUE	FALSE	FALSE	SIAE:SPA17	00:00:00	intronic	1.511		4	15	0	0	0	rs681418	rs681418
162	rs7119651	11	132406986	132387460	132422389	G	A	0.00339064	0.0421979	0.0087	1.138e-06	-0.01332	0.00286	3.16e-06	-	FALSE	FALSE	TRUE	OPCML	0	intronic	0.493	4	9	15	0	0	0	rs7119651	rs7119651
163	rs73036062	11	133828187	133822133	133851412	A	G	0.00641723	-0.073204	0.0108	1.146e-11	0.016	0.00356	7.09e-06	-	TRUE	FALSE	FALSE	IGSF9B	1306	intergenic	0.145	2b	2	13	0	1	1	rs73036062	rs73036062
164	rs2388062	12	39303102	39299553	39303102	G	A	0.0313375	-0.047103	0.0127	0.0002066	0.01617	0.00422	0.000126	-	TRUE	FALSE	FALSE	RP11-396F22.1	0	ncRNA_intronic	5.142	6	5	15	0	0	0	rs2388062	rs2388062
165	rs2278070	12	49943840	49939645	50159712	T	C	0.0159787	-0.0619038	0.0154	5.719e-05	0.02246	0.00505	8.71e-06	-	FALSE	FALSE	TRUE	KCNH3	0	intronic	3.646		5	13	0	1	1	rs2278070	rs2278070
166	rs12829833	12	51046224	50898728	51138862	G	A	0.0407505	0.0382972	0.0096	6.601e-05	-0.01112	0.00309	0.000315	-	TRUE	FALSE	FALSE	DIP2B	0	intronic	9.607	7	5	5	0	1	0	rs12829833	rs12829833
167	rs3741434	12	53605344	53605344	54087705	C	T	0.00347607	0.0625991	0.0135	3.379e-06	-0.02242	0.0041	4.68e-08	-	TRUE	TRUE	FALSE	RARG	0	UTR3	16.15		3	4	1	0	1	rs3741434;rs61928076;rs4759082;rs10876434;rs61928084;rs4759282;rs12313155	rs3741434;rs4759082
168	rs841828	12	57460682	57293436	57490100	T	C	0.004225	-0.0511986	0.0105	9.827e-07	0.01525	0.00333	4.59e-06	-	FALSE	FALSE	TRUE	TMEM194A	0	intronic	4.491		4	5	0	0	1	rs841828;rs324015;rs1846400;rs1098740	rs841828
169	rs2066955	12	82090616	82075294	82135613	C	A	0.0338171	-0.037297	0.0101	0.0002095	-0.0127	0.00338	0.000175	+	FALSE	FALSE	TRUE	PPFIA2	0	intronic	9.445	6	5	15	0	0	0	rs2066955	rs2066955
170	rs797266	12	89783985	89783985	89783985	C	T	0.0497478	-0.034105	0.0097	0.000464	-0.01388	0.00323	1.74e-05	+	FALSE	FALSE	TRUE	RP11-1109F11.5	17848	intergenic	19.63		2	15	0	0	0	rs797266	rs797266
171	rs61940242	12	99681672	99436519	99691448	G	T	0.00508246	-0.0469027	0.0104	6.561e-06	0.01517	0.00337	6.77e-06	-	TRUE	FALSE	FALSE	ANKS1B	0	intronic	2.461	7	5	15	0	0	0	rs61940242;rs6538896;rs7979741;rs1552759	rs61940242
172	rs3764002	12	108618630	108609634	108629780	C	T	0.0116071	-0.0406033	0.0098	3.335e-05	-0.01413	0.00325	1.42e-05	+	TRUE	FALSE	FALSE	WSCD2	0	exonic	28.1	7	4	15	1	0	0	rs3764002	rs3764002
173	rs7953794	12	111081197	110323951	111273197	A	G	0.00251977	0.0660031	0.0139	2.16e-06	-0.02193	0.00451	1.18e-06	-	TRUE	FALSE	FALSE	TCTN1:HVCN1	00:00:00	intronic	0.954		5	5	0	1	0	rs7953794;rs2339524;rs148615094;rs12322770;rs12313068;rs61940949	rs7953794
174	rs10774563	12	121060780	121055923	121471931	A	G	0.00989014	-0.0366019	0.0087	2.372e-05	0.01363	0.00287	2.07e-06	-	FALSE	FALSE	TRUE	RP11-728G15.1	7127	intergenic	0.067	1f	5	14	0	0	0	rs10774563;rs2859263;rs1151874;rs7138861;rs55834942	rs10774563;rs55834942
175	rs4275659	12	123447928	123296204	123908948	C	T	0.000457284	-0.054403	0.0094	7.462e-09	-0.01681	0.00316	1.01e-07	+	TRUE	FALSE	FALSE	ABCB9	0	intronic	8.385	1d	5	5	0	1	0	rs4275659;rs2851437;rs1790105;rs138062324	rs4275659
176	rs3768	12	124499839	124499839	124499839	T	C	0.0425752	0.0467981	0.011	2.163e-05	0.01295	0.00361	0.000329	+	FALSE	FALSE	TRUE	ZNF664:FAM101A	00:00:00	UTR3	19.92		4	5	1	1	1	rs3768	rs3768
177	rs7325022	13	38765396	38765396	38765396	G	A	0.0451954	-0.0712969	0.0167	1.96e-05	-0.01823	0.00512	0.000367	+	FALSE	FALSE	TRUE	LINC00571	48026	intergenic	0.804	6	9	15	0	0	0	rs7325022	rs7325022
178	rs7984393	13	44484361	44391936	44524613	T	C	0.0146327	-0.0385018	0.0087	1.055e-05	0.01175	0.00289	4.65e-05	-	TRUE	FALSE	FALSE	LINC00284	0	ncRNA_intronic	7.015	5	5	15	0	1	1	rs7984393;rs823886	rs7984393
179	rs35472053	13	50142643	50142500	50187113	A	G	0.044641	-0.0380965	0.0106	0.0003355	0.01362	0.00366	0.000201	-	FALSE	FALSE	TRUE	RCBTB1	0	intronic	6.851	6	5	5	0	1	0	rs35472053	rs35472053
180	rs9597451	13	57406326	56641898	57523619	G	A	0.0433494	-0.0704976	0.0196	0.000332	0.02902	0.00603	1.47e-06	-	FALSE	FALSE	TRUE	RN7SKP6	53091	intergenic	1.829	6	9	15	0	0	0	rs9597451	rs9597451
181	rs9538160	13	59254159	59220560	59254159	G	A	0.0497454	0.0339955	0.0089	0.0001397	-0.01036	0.00295	0.000453	-	FALSE	FALSE	TRUE	DNAJA1P1	71021	intergenic	1.151	7	7	15	0	0	0	rs9538160	rs9538160
182	rs73219258	13	62543712	62351100	62659249	A	G	0.0423493	0.0411995	0.0113	0.0002777	0.0138	0.00376	0.000245	+	FALSE	FALSE	TRUE	LINC00358	34513	intergenic	3.984	7	9	15	0	0	0	rs73219258	rs73219258
183	rs9583842	13	91509309	91509309	91509309	T	C	0.0379526	-0.0353992	0.0093	0.0001447	0.01132	0.00311	0.000268	-	FALSE	FALSE	TRUE	LINC00410	33898	intergenic	9.271	7	5	15	0	0	0	rs9583842	rs9583842
184	rs367312	13	114930195	114917152	114956773	G	A	0.0467049	0.0350968	0.0087	5.085e-05	-0.01015	0.00287	0.000403	-	FALSE	FALSE	TRUE	RASA3	32108	intergenic	1.998	5	5	14	0	1	1	rs367312	rs367312
185	rs28522221	14	27094808	26926358	27127889	T	C	0.0437881	-0.0743034	0.0209	0.0003853	-0.02512	0.00652	0.000117	+	FALSE	TRUE	FALSE	NOVA1-AS1	0	ncRNA_intronic	4.151	6	5	15	0	0	0	rs28522221	rs28522221
186	rs17115113	14	30105010	30064026	30285410	C	T	0.00274351	0.0425005	0.009	2.366e-06	-0.0154	0.00299	2.59e-07	-	TRUE	TRUE	FALSE	PRKD1	0	intronic	4.974	5	4	15	0	0	1	rs17115113;rs1959431;rs2068012;rs9888616;rs3783297	rs17115113
187	rs12883788	14	33303540	33282232	33309293	C	T	4.73639e-07	-0.0613011	0.0087	1.862e-12	0.02042	0.00289	1.51e-12	-	TRUE	TRUE	FALSE	AKAP6	2972	intergenic	0.59	7	5	15	0	0	0	rs12883788;rs11623036;rs10133551;rs2284901	rs12883788
188	rs1013822	14	60149910	60141532	60168672	A	G	0.0473992	-0.0349037	0.0098	0.0003936	-0.01587	0.00329	1.36e-06	+	FALSE	FALSE	TRUE	RTN1	0	intronic	1.638	6	5	15	0	1	1	rs1013822	rs1013822
189	rs1004552	14	73298350	73294999	73298350	G	A	0.0457918	0.0325025	0.0092	0.0003947	-0.01302	0.00301	1.51e-05	-	FALSE	TRUE	FALSE	DPF3	0	intronic	6.647		1	15	0	0	0	rs1004552	rs1004552
190	rs8003971	14	74887598	74874540	74895354	G	A	0.0444483	0.0305001	0.0086	0.0003926	-0.01122	0.00285	8.27e-05	-	FALSE	FALSE	TRUE	SYNDIG1L	0	intronic	0.905	5	5	14	0	1	0	rs8003971	rs8003971
191	rs1383772	14	85266681	85264742	85281723	T	C	0.0449835	-0.0324962	0.0088	0.0002139	0.01048	0.00291	0.000313	-	FALSE	FALSE	TRUE	RNU6-976P	60284	intergenic	0.748	6	9	15	0	0	0	rs1383772	rs1383772
192	rs10142890	14	102950420	102950219	102995536	T	C	0.0347072	0.0320993	0.0087	0.0002257	-0.01078	0.00286	0.000166	-	FALSE	FALSE	TRUE	TECPR2	0	intronic	4.018	6	4	5	0	1	1	rs10142890	rs10142890
193	rs4900600	14	104291839	104017953	104363528	A	G	0.00113506	-0.0577033	0.0088	4.476e-11	-0.01473	0.0029	3.74e-07	+	TRUE	TRUE	FALSE	PPP1R13B	0	intronic	7.124	4	1	15	0	1	0	rs10141157;rs729438;rs4900600;rs761985	rs10141157;rs4900600
194	rs4779861	15	31630352	31630352	31630352	C	T	0.0364922	-0.0350988	0.0091	0.0001238	-0.01095	0.003	0.000262	+	FALSE	FALSE	TRUE	KLF13	0	intronic	4.157	2b	2	7	0	1	0	rs4779861	rs4779861
195	rs17355071	15	47448022	47381208	47480528	T	C	0.0395898	0.0313978	0.0087	0.0003182	-0.01112	0.00288	0.000114	-	FALSE	FALSE	TRUE	FKSG62	21701	intergenic	0.441	5	9	15	0	0	0	rs17355071	rs17355071
196	rs62002482	15	59279441	59279441	59464428	A	G	0.0267279	0.0874005	0.0231	0.0001512	-0.02947	0.00735	6.15e-05	-	FALSE	FALSE	TRUE	RNF111	0	intronic	11.81	2c	1	1	0	0	1	rs62002482	rs62002482
197	rs62012044	15	82521580	82436504	83403726	A	G	0.00205405	-0.0465973	0.0097	1.419e-06	0.0168	0.00318	1.28e-07	-	TRUE	TRUE	FALSE	EFTUD1	0	intronic	6.734	7	4	5	0	1	0	rs62012044;rs803687;rs28493687;rs17158413;rs17158396	rs62012044
198	rs6496421	15	88016218	87950861	88016218	C	T	0.019615	-0.0437952	0.011	6.571e-05	0.01429	0.00363	8.37e-05	-	FALSE	FALSE	TRUE	RP11-648K4.2	0	ncRNA_intronic	0.076	7	9	15	0	0	0	rs6496421	rs6496421
199	rs4325555	16	5813524	5804392	5822456	T	C	0.0281298	-0.0333961	0.0089	0.0001694	-0.01133	0.00292	0.000105	+	FALSE	FALSE	TRUE	RP11-420N3.2	0	ncRNA_intronic	1.439	6	7	15	0	0	0	rs4325555	rs4325555
200	rs12919303	16	6567717	6525760	6567747	C	T	0.0137498	0.0437968	0.0097	6.362e-06	-0.01276	0.00311	4.07e-05	-	FALSE	FALSE	TRUE	RP11-420N3.2:RBFOX1	00:00:00	ncRNA_intronic	1.838	7	5	15	0	0	0	rs12919303;rs810609	rs12919303
201	rs8051543	16	7261568	7219925	7388630	G	A	0.0259659	-0.0355028	0.0093	0.0001257	0.01495	0.00303	8.05e-07	-	FALSE	TRUE	FALSE	RBFOX1	0	intronic	4.894	6	5	15	0	0	0	rs8051543;rs12691058;rs4786996	rs8051543;rs4786996
202	rs1894379	16	13638747	13638747	13638747	T	C	0.0325599	0.0367988	0.0099	0.000207	-0.01424	0.00327	1.36e-05	-	FALSE	FALSE	TRUE	U91319.1	0	ncRNA_intronic	2.657	7	5	15	0	0	0	rs1894379	rs1894379
203	rs1833194	16	52917922	52917922	52918219	A	C	0.022413	-0.0341985	0.0088	0.0001103	-0.01154	0.00287	5.93e-05	+	FALSE	FALSE	TRUE	RP11-467J12.1	50802	intergenic	0.632	7	9	15	0	0	0	rs1833194	rs1833194
204	rs8044995	16	68189340	67818254	68409435	A	G	0.00258587	0.0540022	0.0114	2.278e-06	-0.0187	0.00389	1.49e-06	-	TRUE	FALSE	FALSE	NFATC3	0	intronic	4.256	6	4	5	0	1	0	rs8044995;rs2305810;rs2863973	rs8044995
205	rs5475	16	72094348	71046522	72895614	A	G	0.0109269	-0.100904	0.0214	2.492e-06	0.02604	0.00619	2.61e-05	-	FALSE	FALSE	TRUE	TXNL4B:HP:HPR	00:00:00	exonic	18.4	7	4	15	1	0	0	rs8058188;rs4788553;rs5475;rs62055044	rs8058188;rs5475
206	rs352935	16	89648580	89645437	90112226	T	C	0.014681	0.0478046	0.0087	3.548e-08	-0.01174	0.00286	3.96e-05	-	FALSE	FALSE	TRUE	CPNE7	0	intronic	1.1		2	15	0	1	0	rs352935;rs464274;rs409170;rs12930346;rs6500456;rs369230;rs2241033;rs8060848;rs7205758	rs352935;rs2241033
207	rs4925114	17	17711270	17649172	18030240	G	A	0.00154293	-0.0441987	0.009	8.898e-07	0.01578	0.003	1.41e-07	-	FALSE	FALSE	TRUE	RAI1	0	intronic	0.546	4	2	5	0	1	1	rs4925114;rs1108646;rs12951376;rs8070624;rs3935505;rs2955373;rs11655029	rs4925114
208	rs216478	17	28867035	28699285	28893678	G	A	0.0205991	0.0391047	0.0087	6.258e-06	-0.01129	0.00287	8.51e-05	-	FALSE	FALSE	TRUE	ALOX12P1	0	ncRNA_intronic	0.514	7	5	15	0	1	0	rs216478;rs216456	rs216478
209	rs8065246	17	30682274	30653063	30820176	T	C	0.0298217	0.0330962	0.0088	0.0001684	-0.01106	0.00293	0.000161	-	FALSE	FALSE	TRUE	RP11-227G15.3:ZNF207	00:00:00	ncRNA_intronic	1.065	3a	2	6	0	1	0	rs8065246	rs8065246
210	rs11263770	17	34896877	34831226	34961051	A	G	0.00457683	-0.0394995	0.0086	4.834e-06	-0.01773	0.00286	5.88e-10	+	TRUE	TRUE	FALSE	MYO19	0	intergenic	0.282	5	4	5	0	0	1	rs11263770;rs35989249	rs11263770
211	rs7221126	17	47042162	47000110	47069688	A	C	0.0173793	-0.040998	0.0098	2.881e-05	0.01277	0.0032	6.57e-05	-	FALSE	TRUE	FALSE	GIP	0	intronic	8.394	7	5	14	0	1	0	rs7221126;rs62078385;rs73988931	rs7221126;rs73988931
212	rs2916142	17	65482064	65468798	65482109	C	T	0.00649174	-0.0403013	0.0087	3.611e-06	0.01266	0.00287	1.03e-05	-	FALSE	FALSE	TRUE	PITPNC1	0	intronic	13.96	5	5	15	1	0	0	rs2916142	rs2916142
213	rs4075979	17	78502408	78479278	78590588	C	T	0.00245066	-0.0511038	0.0107	1.708e-06	0.01704	0.00357	1.84e-06	-	TRUE	FALSE	FALSE	CTD-2526A2.6	12795	intergenic	0.514	5	5	14	0	0	0	rs4075979	rs4075979
214	rs4632195	18	50746748	50526533	51055069	C	T	0.000512151	-0.0471964	0.0086	4.586e-08	0.01505	0.00285	1.28e-07	-	TRUE	TRUE	FALSE	DCC	0	intronic	0.324	5	9	15	0	0	0	rs4632195;rs62098013;rs12956187;rs869224;rs35195355;rs34569535;rs72917329;rs4525560	rs4632195
215	rs11660554	18	52796510	52527465	52827668	A	G	0.0129939	0.0490012	0.0094	1.673e-07	-0.01283	0.00309	3.3e-05	-	FALSE	FALSE	TRUE	CTD-2171N6.1	4972	intergenic	0.031	7	14	15	0	0	0	rs68021739;rs28687557;rs11660554	rs68021739;rs11660554
216	rs2628100	18	72539849	72441802	72561703	G	A	0.0400696	0.0549994	0.0144	0.0001303	-0.0169	0.00469	0.000312	-	FALSE	FALSE	TRUE	ZNF407	0	intronic	1.863		5	15	0	0	0	rs2628100	rs2628100
217	rs71367545	18	77576337	77551586	77580712	A	G	0.00179515	0.0766003	0.0108	1.403e-12	-0.01742	0.00352	7.25e-07	-	FALSE	FALSE	TRUE	RP11-154H12.3	0	ncRNA_exonic	0.02	5	5	15	0	1	0	rs71367545;rs34945223	rs71367545
218	rs35502362	19	4966041	4951851	5049483	C	T	0.0294722	0.049999	0.0092	6.224e-08	-0.01144	0.00301	0.000143	-	FALSE	FALSE	TRUE	KDM4B	3083	intergenic	1.209	5	4	5	0	0	1	rs35502362;rs10426930;rs2602692	rs35502362
219	rs62109895	19	13116521	13025703	13194772	C	T	0.0174345	-0.036303	0.0091	6.302e-05	-0.01181	0.00296	6.79e-05	+	FALSE	FALSE	TRUE	NFIX	0	intronic	1.664	4	2	7	0	0	1	rs77543210;rs140618956;rs62109895;rs62109902;rs1017180	rs77543210;rs62109895
220	rs2382973	19	38594390	38593151	38678410	T	C	0.0150649	0.0355028	0.0088	5.443e-05	0.01181	0.00289	4.3e-05	+	FALSE	FALSE	TRUE	SIPA1L3	0	intronic	1.636	7	4	5	0	1	1	rs2382973	rs2382973
221	rs10411771	19	50176686	50067508	50182697	A	G	0.000464554	0.0632001	0.0101	4.185e-10	-0.01775	0.00333	9.45e-08	-	TRUE	TRUE	FALSE	BCL2L12	0	intronic	0.363	5	2	5	0	1	1	rs10411771;rs12462756;rs10426151;rs2005235;rs34647824;rs10415576;rs112226575	rs10411771
222	rs8111072	19	51019725	50998319	51029238	T	C	0.0274755	0.034695	0.0092	0.0001491	-0.01342	0.003	7.66e-06	-	TRUE	FALSE	FALSE	LRRC4B	423	downstream	2.353	4	4	14	0	1	0	rs8111072;rs11669001	rs8111072
223	rs77466049	20	16339569	16339569	16362235	T	C	0.0297918	0.0489044	0.0129	0.0001567	-0.01531	0.00407	0.000166	-	FALSE	FALSE	TRUE	KIF16B	0	intronic	0.447	6	5	15	0	0	0	rs77466049	rs77466049
224	rs4812680	20	41783619	41783619	41783619	T	C	0.0414665	-0.0347985	0.0091	0.0001397	-0.01081	0.003	0.000322	+	FALSE	FALSE	TRUE	PTPRT	0	intronic	8.253	6	5	15	0	0	0	rs4812680	rs4812680
225	rs2024568	20	44732089	44688665	44749251	C	T	0.0360269	-0.0469027	0.0099	2.047e-06	0.0122	0.00331	0.000226	-	FALSE	FALSE	TRUE	RPL13P2	3273	intergenic	0.149	6	5	14	0	1	0	rs2024568	rs2024568
226	rs6095352	20	47511792	47511792	47907790	C	T	0.0193298	0.0372035	0.0092	5.666e-05	0.0205	0.00302	1.23e-11	+	FALSE	TRUE	FALSE	ARFGEF2	26634	intergenic	1.969	5	5	15	0	0	0	rs6095352;rs6019567;rs11697370;rs112644707	rs6095352
227	rs6100906	20	59022494	58989894	59042300	T	C	0.0224954	0.0395	0.0102	0.0001116	-0.01326	0.00343	0.000109	-	FALSE	FALSE	TRUE	RP5-1043L13.1	0	ncRNA_intronic	1.758	6	5	15	0	0	0	rs6100906;rs348815	rs6100906
228	rs7281463	21	40520783	40520783	40707975	C	A	0.0138291	-0.036004	0.0089	4.675e-05	0.01189	0.00288	3.7e-05	-	FALSE	TRUE	FALSE	RPL23AP12	20816	intergenic	0.323	6	9	15	0	1	0	rs7281463	rs7281463
229	rs4384889	22	20889926	20858803	20940794	A	C	0.0241851	-0.0389995	0.0102	0.0001275	0.0133	0.00336	7.37e-05	-	FALSE	FALSE	TRUE	MED15	0	intronic	0.753	5	4	5	0	0	0	rs4384889	rs4384889
230	rs5762867	22	29255655	28256019	29286180	A	G	0.028624	-0.0408012	0.01	4.493e-05	0.01273	0.00338	0.000164	-	FALSE	FALSE	TRUE	CTA-292E10.6	11107	intergenic	2.65	6	5	15	0	0	0	rs5762867;rs10154819;rs5762412;rs73170631	rs5762867
231	rs1468411	22	31526644	31526644	31530744	A	G	0.0472775	-0.0402971	0.0112	0.0003097	0.01321	0.00365	0.000291	-	FALSE	FALSE	TRUE	INPP5J	0	intronic	4.475		4	15	0	1	1	rs1468411	rs1468411
232	rs12485060	22	34265796	34265796	34266265	C	T	0.0457816	-0.0308007	0.0087	0.0004134	0.01153	0.0029	7.02e-05	-	FALSE	FALSE	TRUE	LARGE	0	intronic	4.273	6	5	15	0	0	0	rs12485060	rs12485060
233	rs5757736	22	39975307	39840130	40048903	G	A	4.15482e-05	-0.0530949	0.0088	2.01e-09	0.0176	0.00294	2.09e-09	-	TRUE	TRUE	FALSE	CACNA1I	0	intronic	0.173	5	1	14	0	0	0	rs9611177;rs4821901;rs7287617;rs5757717;rs12170452;rs5757736;rs132582;rs5750854;rs738288;rs7288455	rs9611177;rs5757736
234	rs5751191	22	42370991	41085969	42778210	C	T	3.43465e-08	0.0655951	0.0086	3.004e-14	-0.02214	0.00286	8.93e-15	-	FALSE	TRUE	FALSE	2023-09-03	1284	intergenic	1.465	1f	5	14	0	1	0	rs2413631;rs2273085;rs9607805;rs74705753;rs80533;rs9619950;rs5758341;rs5758487;rs1052717;rs6002561;rs5751191;rs6002655;rs932376;rs5758661;rs12168969;rs9611749;rs9607793;rs11090082;rs5758711;rs9620039;rs6002714	rs2413631;rs9619950;rs5758341;rs5751191;rs9611749;rs11090082
235	rs139162	22	44597747	44582105	44607655	T	C	0.0291587	0.0408012	0.0105	0.0001018	-0.01315	0.0035	0.000174	-	FALSE	FALSE	TRUE	PARVG	0	intronic	1.107	5	4	15	0	0	0	rs139162	rs139162
236	rs28681372	22	50351977	50351977	50351977	G	A	0.0465015	0.0349037	0.0094	0.0001982	-0.01063	0.00297	0.000343	-	FALSE	FALSE	TRUE	PIM3	2183	intergenic	0.002	5	2	5	0	0	0	rs28681372	rs28681372

## Sheet: Table S5
Table S5. Functional annotation of candidate SNPs in loci associated with schizophrenia (SCZ) at condFDR<0.01
SNP	CHR	BP	A1	A2	condfdr	nearestGene	dist	func	CADD	RDB	minChrState	commonChrState	posMapFilt	eqtlMapFilt	ciMapFilt	BETA.SCZ	SE.SCZ	P.SCZ	BETA.CP	SE.CP	P.CP
rs2802535	1	98508258	C	T	1.40852e-11	MIR137HG	0	ncRNA_intronic	0.262		1	14	0	0	1	-0.103196	0.011	5.847e-21	-0.00058	0.00364	0.873
rs2660304	1	98512127	T	G	1.63405e-11	MIR137HG	0	ncRNA_exonic	15.31		1	13	0	0	1	0.102997	0.011	7.856e-21	0.00032	0.00364	0.929
rs4950119	1	98491248	C	A	1.88248e-11	MIR137HG	0	ncRNA_intronic	2.324	6	5	15	0	0	1	0.103196	0.011	8.766e-21	0.00055	0.00364	0.881
rs4292998	1	98507696	A	G	2.69109e-11	MIR137HG	0	ncRNA_intronic	11.32	6	1	14	0	0	1	-0.102398	0.011	1.233e-20	-0.00094	0.00364	0.796
rs1782810	1	98502340	G	A	2.87526e-11	MIR137HG	0	ncRNA_intronic	0.489	5	5	15	0	0	1	-0.102299	0.011	1.246e-20	-0.0012	0.00364	0.742
rs1625579	1	98502934	T	G	3.22611e-11	MIR137HG	0	ncRNA_intronic	0.154		5	15	0	0	1	0.102099	0.011	1.475e-20	0.00126	0.00363	0.728
rs1702294	1	98501984	C	T	3.87136e-11	MIR137HG	0	ncRNA_intronic	0.133		5	15	0	0	1	0.1019	0.011	1.947e-20	0.00104	0.00364	0.774
rs1198572	1	98497176	C	A	5.42469e-11	MIR137HG	0	ncRNA_intronic	10.02		1	15	0	0	1	0.101402	0.011	3.121e-20	0.001	0.00364	0.784
rs1782812	1	98547502	G	A	7.13839e-11	NFU1P2	4477	intergenic	0.8	5	5	15	0	0	0	0.099003	0.0108	5.284e-20	-0.00056	0.00356	0.876
rs1198598	1	98535375	C	A	8.78979e-11	NFU1P2	7180	intergenic	4.892	6	5	15	0	0	0	0.099003	0.0109	7.505e-20	-0.00037	0.00358	0.917
rs1198582	1	98530398	A	G	9.88336e-11	NFU1P2	12157	intergenic	0.332		5	15	0	0	0	-0.0985946	0.0108	9.142e-20	0.00028	0.00358	0.937
rs2660299	1	98528452	C	T	1.06997e-10	MIR137HG	13032	intergenic	0.421		5	15	0	0	0	-0.0984952	0.0108	1.014e-19	0.00029	0.00358	0.935
rs1782818	1	98525221	G	A	1.14904e-10	MIR137HG	9801	intergenic	18.94		5	15	0	0	0	0.0983959	0.0108	1.13e-19	-0.00026	0.00358	0.942
rs1702291	1	98526167	T	C	1.20863e-10	MIR137HG	10747	intergenic	20.8		5	15	0	0	0	-0.0983959	0.0108	1.161e-19	0.00037	0.00358	0.917
rs1198581	1	98530559	T	C	1.2584e-10	NFU1P2	11996	intergenic	1.975	7	5	15	0	0	0	-0.0984952	0.0109	1.101e-19	0.00067	0.00359	0.852
rs1198580	1	98531022	A	G	1.27277e-10	NFU1P2	11533	intergenic	1.305	7	5	15	0	0	0	-0.0984952	0.0108	1.132e-19	0.00064	0.00358	0.859
rs2660300	1	98528211	C	A	1.31246e-10	MIR137HG	12791	intergenic	7.183		5	15	0	0	0	0.0983959	0.0108	1.178e-19	-0.00065	0.00359	0.856
rs1702292	1	98524960	A	G	1.33663e-10	MIR137HG	9540	intergenic	5.866		5	15	0	0	0	-0.0982966	0.0108	1.246e-19	0.00057	0.00359	0.873
rs2802533	1	98527259	T	C	1.35712e-10	MIR137HG	11839	intergenic	2.027		5	15	0	0	0	0.0982966	0.0108	1.249e-19	-0.00062	0.00359	0.862
rs12129573	1	73768366	A	C	2.43455e-10	RP4-598G3.1	3486	intergenic	5.324	7	9	15	0	0	0	0.0777994	0.0089	2.282e-18	-0.00678	0.00298	0.023
rs1160682	1	73816564	C	T	3.08145e-10	RP4-598G3.1	0	ncRNA_intronic	1.843	6	9	15	0	0	0	0.0773961	0.0089	3.147e-18	-0.00679	0.00298	0.0229
rs9729190	1	98419702	C	T	3.11322e-10	RP11-272L13.3	12399	intergenic	12.34	7	5	15	0	0	0	-0.0939042	0.0105	3.346e-19	0.00107	0.00345	0.757
rs10890032	1	73789324	C	T	3.2057e-10	RP4-598G3.1	0	ncRNA_intronic	0.081	6	9	15	0	0	0	-0.0773961	0.0089	3.15e-18	0.00671	0.00299	0.0246
rs6684973	1	73801632	A	G	3.98687e-10	RP4-598G3.1	0	ncRNA_exonic	1.708	6	9	15	0	0	0	0.0772018	0.0089	4.082e-18	-0.00665	0.00299	0.026
rs12068763	1	98442308	G	T	5.20289e-10	RP11-490G2.2	7937	intergenic	2.872	7	5	15	0	0	1	-0.0930986	0.0105	6.914e-19	0.00105	0.00345	0.761
rs56732321	1	98424252	A	G	5.4145e-10	RP11-490G2.2	8308	intergenic	1.663	6	5	15	0	0	0	-0.0926977	0.0105	7.402e-19	0.001	0.00345	0.773
rs11165934	1	98417967	A	C	5.53979e-10	RP11-272L13.3	10664	intergenic	0.185	5	5	15	0	0	0	0.0925979	0.0105	7.855e-19	-0.0009	0.00345	0.793
rs6664489	1	98418687	A	G	5.61522e-10	RP11-272L13.3	11384	intergenic	0.722	7	5	15	0	0	0	0.0925979	0.0105	8.016e-19	-0.0009	0.00345	0.794
rs4274102	1	98416157	G	A	5.92993e-10	RP11-272L13.3	8854	intergenic	1.904	6	5	15	0	0	0	0.0924991	0.0105	8.778e-19	-0.00086	0.00345	0.802
rs9324378	1	98416940	C	T	5.9367e-10	RP11-272L13.3	9637	intergenic	4.554	7	5	15	0	0	0	0.0924991	0.0105	8.766e-19	-0.00087	0.00345	0.8
rs9887848	1	98432826	G	A	6.22888e-10	RP11-490G2.2	0	ncRNA_exonic	0.099	5	4	15	0	0	1	0.0923968	0.0104	9.328e-19	-0.0009	0.00345	0.795
rs11165940	1	98443858	G	A	6.41178e-10	RP11-490G2.2	9487	intergenic	2.346	7	5	15	0	0	0	-0.0923968	0.0105	9.775e-19	0.00087	0.00345	0.802
rs11210201	1	73766431	T	G	6.88647e-10	RP4-598G3.1	5421	intergenic	0.302	7	9	15	0	0	0	0.0751008	0.0088	1.545e-17	-0.00751	0.00295	0.0109
rs1923201	1	73771457	A	G	6.96635e-10	RP4-598G3.1	395	upstream	0.133	6	9	15	0	0	0	0.0750982	0.0088	1.576e-17	-0.00752	0.00295	0.0108
rs11210203	1	73775513	A	G	6.97151e-10	RP4-598G3.1	0	ncRNA_intronic	0.573	7	9	15	0	0	0	0.0749961	0.0088	1.686e-17	-0.00762	0.00295	0.00974
rs9425118	1	73771766	C	T	7.08676e-10	RP4-598G3.1	86	upstream	2.703	7	9	15	0	0	0	-0.0749961	0.0088	1.72e-17	0.00762	0.00295	0.00977
rs1475062	1	73773189	A	G	7.11104e-10	RP4-598G3.1	0	ncRNA_exonic	2.99	6	7	15	0	0	0	-0.0749961	0.0088	1.689e-17	0.00758	0.00295	0.0101
rs6424548	1	73776850	A	C	7.1192e-10	RP4-598G3.1	0	ncRNA_intronic	6.56	5	7	15	0	0	0	0.0749961	0.0088	1.727e-17	-0.00762	0.00295	0.0098
rs6424546	1	73776673	A	G	7.12459e-10	RP4-598G3.1	0	ncRNA_exonic	2.004	5	7	15	0	0	0	-0.0749961	0.0088	1.719e-17	0.00761	0.00295	0.00988
rs1923202	1	73771528	G	A	7.1361e-10	RP4-598G3.1	324	upstream	0.059	7	9	15	0	0	0	-0.0749961	0.0088	1.769e-17	0.00765	0.00295	0.00952
rs6703588	1	98435544	A	G	7.17344e-10	RP11-490G2.2	1173	intergenic	2.073	7	5	15	0	0	1	-0.0921962	0.0105	1.123e-18	0.00091	0.00345	0.791
rs6424545	1	73773048	T	C	7.27845e-10	RP4-598G3.1	0	ncRNA_exonic:splicing	14.76	7	7	15	0	0	0	0.0749961	0.0088	1.743e-17	-0.00759	0.00295	0.0101
rs12145432	1	73769330	G	T	7.31231e-10	RP4-598G3.1	2522	intergenic	0.458	7	9	15	0	0	0	-0.0750038	0.0088	1.796e-17	0.00762	0.00295	0.00977
rs57468345	1	98440529	C	T	7.33652e-10	RP11-490G2.2	6158	intergenic	0.199	7	5	15	0	0	1	0.0921962	0.0105	1.14e-18	-0.00097	0.00345	0.779
rs12071067	1	98441830	A	G	7.39977e-10	RP11-490G2.2	7459	intergenic	12.52	6	1	15	0	0	1	-0.0921962	0.0105	1.172e-18	0.00092	0.00345	0.789
rs1475061	1	73772981	A	C	7.40179e-10	RP4-598G3.1	0	ncRNA_exonic	2.113	7	7	15	0	0	0	0.0749961	0.0088	1.737e-17	-0.00755	0.00295	0.0105
rs4593766	1	73773043	C	T	7.46135e-10	RP4-598G3.1	0	ncRNA_exonic	6.793	7	7	15	0	0	0	-0.0749961	0.0088	1.804e-17	0.00759	0.00295	0.0101
rs12128495	1	73767587	C	T	7.46464e-10	RP4-598G3.1	4265	intergenic	0.465	6	9	15	0	0	0	-0.074896	0.0088	1.865e-17	0.00763	0.00295	0.00966
rs1475063	1	73773255	A	G	7.47948e-10	RP4-598G3.1	0	ncRNA_exonic	4.435	7	9	15	0	0	0	0.0749961	0.0088	1.762e-17	-0.00755	0.00295	0.0105
rs11165939	1	98443509	T	C	7.811e-10	RP11-490G2.2	9138	intergenic	2.017	7	5	15	0	0	0	-0.0920959	0.0105	1.268e-18	0.00091	0.00345	0.791
rs9887792	1	98432916	A	G	7.84725e-10	RP11-490G2.2	0	ncRNA_exonic	1.276	7	4	15	0	0	1	0.0919956	0.0104	1.313e-18	-0.00082	0.00345	0.812
rs12061680	1	73778378	A	G	7.9559e-10	RP4-598G3.1	0	ncRNA_intronic	2.451	7	9	15	0	0	0	-0.0749034	0.0088	1.937e-17	0.00756	0.00295	0.0104
rs9887831	1	98431639	G	A	8.01808e-10	RP11-490G2.2	921	downstream	0.326	7	5	15	0	0	1	0.0919956	0.0104	1.332e-18	-0.00087	0.00345	0.802
rs12145429	1	73769279	A	G	8.53319e-10	RP4-598G3.1	2573	intergenic	1.584	6	9	15	0	0	0	0.074702	0.0088	2.268e-17	-0.00766	0.00295	0.00944
rs11210205	1	73778100	C	T	8.63276e-10	RP4-598G3.1	0	ncRNA_intronic	1.794	7	9	15	0	0	0	0.0746992	0.0088	2.285e-17	-0.00764	0.00295	0.00955
rs11210207	1	73782938	T	C	9.05195e-10	RP4-598G3.1	0	ncRNA_intronic	8.317	6	9	15	0	0	0	-0.0746992	0.0088	2.256e-17	0.00753	0.00295	0.0107
rs10732841	1	73786858	G	T	9.52245e-10	RP4-598G3.1	0	ncRNA_intronic	0.552	6	9	15	0	0	0	0.0745043	0.0088	2.581e-17	-0.00762	0.00295	0.00977
rs1885247	1	73793630	A	G	9.54534e-10	RP4-598G3.1	0	ncRNA_intronic	1.85	6	5	15	0	0	0	0.0745043	0.0088	2.63e-17	-0.00764	0.00295	0.00958
rs7528322	1	73784686	G	A	9.61492e-10	RP4-598G3.1	0	ncRNA_intronic	1.563	7	9	15	0	0	0	0.0745971	0.0088	2.435e-17	-0.00751	0.00295	0.0108
rs10890033	1	73796794	A	G	9.65486e-10	RP4-598G3.1	0	ncRNA_intronic	1.134	7	9	15	0	0	0	0.0745043	0.0088	2.588e-17	-0.00759	0.00295	0.01
rs1885246	1	73793499	T	C	9.79427e-10	RP4-598G3.1	0	ncRNA_intronic	1.331	5	5	15	0	0	0	0.0744022	0.0088	2.873e-17	-0.00773	0.00295	0.00877
rs12067567	1	98441888	T	C	1.00236e-09	RP11-490G2.2	7517	intergenic	0.58	6	1	15	0	0	1	0.091804	0.0105	1.739e-18	-0.001	0.00345	0.771
rs1951361	1	73811954	G	A	1.0415e-09	RP4-598G3.1	0	ncRNA_intronic	5.431	7	9	15	0	0	0	0.0744022	0.0088	3.029e-17	-0.00768	0.00295	0.0092
rs11210216	1	73842480	G	A	1.07379e-09	RP4-598G3.1	21545	intergenic	0.438	7	9	15	0	0	0	-0.0745971	0.0088	2.854e-17	0.00753	0.00295	0.0107
rs12128161	1	73837417	A	C	1.07464e-09	RP4-598G3.1	16482	intergenic	0.052	6	9	15	0	0	0	-0.0745971	0.0088	2.255e-17	0.00713	0.00294	0.0153
rs2208566	1	73810422	G	A	1.07689e-09	RP4-598G3.1	0	ncRNA_intronic	0.439	7	9	15	0	0	0	-0.0744022	0.0088	3.086e-17	0.00764	0.00295	0.00955
rs7541529	1	73828831	G	T	1.07711e-09	RP4-598G3.1	7896	intergenic	0.973	6	9	15	0	0	0	0.0745043	0.0088	3.003e-17	-0.0076	0.00295	0.00994
rs10736419	1	73845941	T	C	1.08653e-09	RP4-598G3.1	25006	intergenic	0.575	6	9	15	0	0	0	0.0745971	0.0088	2.881e-17	-0.00752	0.00295	0.0108
rs1923207	1	73803542	G	A	1.09223e-09	RP4-598G3.1	0	ncRNA_exonic	1.153	6	9	15	0	0	0	0.0744022	0.0088	3.114e-17	-0.00763	0.00295	0.00969
rs11210217	1	73846542	A	G	1.09883e-09	RP4-598G3.1	25607	intergenic	6.682	7	9	15	0	0	0	0.0745971	0.0088	2.86e-17	-0.00748	0.00295	0.0112
rs1120981	1	73805179	T	C	1.1064e-09	RP4-598G3.1	0	ncRNA_intronic	1.254	7	9	15	0	0	0	-0.0743001	0.0088	3.294e-17	0.00768	0.00295	0.0092
rs12067700	1	98436232	T	G	1.11434e-09	RP11-490G2.2	1861	intergenic	3.094	7	5	15	0	0	1	0.0915029	0.0105	2.128e-18	-0.00084	0.00345	0.808
rs10890037	1	73845254	G	A	1.12033e-09	RP4-598G3.1	24319	intergenic	0.489	7	9	15	0	0	0	-0.0745043	0.0088	3.188e-17	0.00761	0.00295	0.00985
rs10890035	1	73828271	A	G	1.12178e-09	RP4-598G3.1	7336	intergenic	3.074	6	9	15	0	0	0	0.0744022	0.0088	3.16e-17	-0.00759	0.00295	0.01
rs10749822	1	73845360	T	G	1.1266e-09	RP4-598G3.1	24425	intergenic	3.189	6	9	15	0	0	0	0.0745043	0.0088	3.095e-17	-0.00756	0.00295	0.0104
rs12128235	1	73837608	A	C	1.1476e-09	RP4-598G3.1	16673	intergenic	0.114	7	9	15	0	0	0	-0.0745043	0.0088	3.134e-17	0.00754	0.00295	0.0106
rs1923224	1	73839921	T	C	1.16328e-09	RP4-598G3.1	18986	intergenic	5.829	7	9	15	0	0	0	0.0744022	0.0088	3.391e-17	-0.00762	0.00295	0.00974
rs1923223	1	73839564	C	T	1.17215e-09	RP4-598G3.1	18629	intergenic	3.249	6	9	15	0	0	0	-0.0744022	0.0088	3.338e-17	0.00759	0.00295	0.0101
rs7516608	1	73843213	T	G	1.17973e-09	RP4-598G3.1	22278	intergenic	10.41	5	9	15	0	0	0	0.0744022	0.0088	3.322e-17	-0.00757	0.00295	0.0103
rs2025080	1	73832675	T	C	1.18909e-09	RP4-598G3.1	11740	intergenic	2.577	6	7	15	0	0	0	-0.0744022	0.0088	3.408e-17	0.00759	0.00295	0.0101
rs12117304	1	73837640	T	C	1.19085e-09	RP4-598G3.1	16705	intergenic	0.423	7	9	15	0	0	0	0.0744022	0.0088	3.464e-17	-0.00761	0.00295	0.00991
rs7544965	1	73842685	C	T	1.19234e-09	RP4-598G3.1	21750	intergenic	0.685	6	9	15	0	0	0	0.0744022	0.0088	3.35e-17	-0.00756	0.00295	0.0104
rs2340401	1	73835726	C	T	1.22331e-09	RP4-598G3.1	14791	intergenic	2.198	7	9	15	0	0	0	-0.0744022	0.0088	3.43e-17	0.00754	0.00295	0.0106
rs7554968	1	73840843	C	T	1.2517e-09	RP4-598G3.1	19908	intergenic	3.239	7	9	15	0	0	0	-0.0743001	0.0088	3.666e-17	0.00759	0.00295	0.0101
rs4598523	1	98410616	T	C	1.25895e-09	RP11-272L13.3	3313	intergenic	1.647	6	5	15	0	0	1	0.0913042	0.0105	2.507e-18	-0.00084	0.00345	0.807
rs12034860	1	73836769	G	A	1.26186e-09	RP4-598G3.1	15834	intergenic	5.136	7	9	15	0	0	0	-0.0743001	0.0088	3.761e-17	0.00761	0.00295	0.00985
rs4523481	1	73899639	C	T	1.29335e-09	RP4-598G3.1	78704	intergenic	9.253	7	9	15	0	0	0	0.0744022	0.0088	2.048e-17	-0.00652	0.00293	0.0259
rs10789369	1	73824909	G	A	1.32058e-09	RP4-598G3.1	3974	intergenic	0.051	5	9	15	0	0	0	-0.074198	0.0088	3.899e-17	0.00758	0.00295	0.0102
rs2340400	1	73821281	C	T	1.4138e-09	RP4-598G3.1	346	downstream	0.235	5	9	15	0	0	0	-0.0740958	0.0088	3.682e-17	0.0073	0.00294	0.013
rs2340403	1	73835777	T	C	1.43869e-09	RP4-598G3.1	14842	intergenic	2.198	7	9	15	0	0	0	-0.0740958	0.0088	4.527e-17	0.00762	0.00295	0.00974
rs1923216	1	73829128	T	C	1.45434e-09	RP4-598G3.1	8193	intergenic	2.286	7	9	15	0	0	0	-0.074003	0.0088	3.969e-17	0.00736	0.00294	0.0122
rs7517355	1	73784077	G	A	1.45589e-09	RP4-598G3.1	0	ncRNA_intronic	3.357	7	9	15	0	0	0	-0.074003	0.0088	4.517e-17	0.00759	0.00295	0.01
rs11210209	1	73793245	G	A	1.45759e-09	RP4-598G3.1	0	ncRNA_intronic	2.928	7	5	15	0	0	0	0.0737986	0.0088	5.05e-17	-0.00777	0.00295	0.00844
rs1923212	1	73814973	C	A	1.46453e-09	RP4-598G3.1	0	ncRNA_intronic	1.817	6	9	15	0	0	0	-0.0737986	0.0088	5.258e-17	0.00782	0.00295	0.00797
rs2340398	1	73788694	C	T	1.46638e-09	RP4-598G3.1	0	ncRNA_intronic	2.682	6	9	15	0	0	0	-0.0737986	0.0088	5.089e-17	0.00777	0.00295	0.00844
rs1923211	1	73814908	T	C	1.47188e-09	RP4-598G3.1	0	ncRNA_intronic	6.842	7	9	15	0	0	0	0.0737986	0.0088	5.293e-17	-0.00782	0.00295	0.00797
rs2340399	1	73821093	T	C	1.48537e-09	RP4-598G3.1	158	downstream	3.863	7	9	15	0	0	0	0.0737986	0.0088	5.3e-17	-0.00781	0.00295	0.00811
rs11807366	1	73916648	G	A	1.51843e-09	RP4-598G3.1	95713	intergenic	1.117	7	9	15	0	0	0	-0.074198	0.0088	2.544e-17	0.00652	0.00293	0.026
rs2008280	1	73816745	T	C	1.51983e-09	RP4-598G3.1	0	ncRNA_intronic	3.169	7	9	15	0	0	0	0.0737986	0.0088	5.505e-17	-0.00782	0.00295	0.00802
rs6655995	1	73821577	A	C	1.54015e-09	RP4-598G3.1	642	downstream	1.397	7	9	15	0	0	0	-0.0737986	0.0088	5.39e-17	0.00775	0.00295	0.00854
rs10493516	1	73818516	A	G	1.54575e-09	RP4-598G3.1	0	ncRNA_intronic	5.127	6	9	15	0	0	0	0.0737986	0.0088	5.635e-17	-0.00782	0.00295	0.00802
rs6689226	1	73806923	T	C	1.58253e-09	RP4-598G3.1	0	ncRNA_intronic	7.555	7	9	15	0	0	0	0.0736965	0.0088	5.664e-17	-0.00778	0.00295	0.00837
rs2208565	1	73810229	G	A	1.5867e-09	RP4-598G3.1	0	ncRNA_intronic	0.434	7	9	15	0	0	0	0.0737986	0.0088	5.339e-17	-0.00767	0.00295	0.00928
rs6673702	1	73821779	T	G	1.58793e-09	RP4-598G3.1	844	downstream	1.208	7	9	15	0	0	0	0.0737986	0.0088	5.678e-17	-0.00777	0.00295	0.0084
rs1923206	1	73799968	T	G	1.5884e-09	RP4-598G3.1	0	ncRNA_intronic	5.053	5	1	15	0	0	0	-0.0736965	0.0088	5.779e-17	0.0078	0.00295	0.00818
rs1923219	1	73830471	G	A	1.61602e-09	RP4-598G3.1	9536	intergenic	0.17	6	9	15	0	0	0	0.0737986	0.0088	5.549e-17	-0.00769	0.00295	0.00907
rs2180946	1	73819848	G	A	1.62012e-09	RP4-598G3.1	0	ncRNA_intronic	2.473	7	9	15	0	0	0	0.0736965	0.0088	5.841e-17	-0.00777	0.00295	0.0084
rs4495746	1	98409901	G	A	1.64951e-09	RP11-272L13.3	2598	intergenic	1.658	6	5	15	0	0	1	0.0908004	0.0105	3.802e-18	-0.00073	0.00345	0.833
rs6668602	1	73817816	A	G	1.65043e-09	RP4-598G3.1	0	ncRNA_intronic	0.86	7	9	15	0	0	0	-0.0736965	0.0088	5.889e-17	0.00774	0.00295	0.00864
rs10749821	1	73833914	C	T	1.68767e-09	RP4-598G3.1	12979	intergenic	5.84	6	9	15	0	0	0	-0.0736965	0.0088	6.224e-17	0.00778	0.00295	0.00835
rs6681595	1	73827012	T	G	1.68942e-09	RP4-598G3.1	6077	intergenic	1.354	7	9	15	0	0	0	-0.0737986	0.0088	5.892e-17	0.00769	0.00295	0.0091
rs10890036	1	73830081	C	T	1.6995e-09	RP4-598G3.1	9146	intergenic	1.22	6	9	15	0	0	0	-0.0736965	0.0088	6.243e-17	0.00777	0.00295	0.00844
rs7415137	1	73829928	G	A	1.71322e-09	RP4-598G3.1	8993	intergenic	0.092	7	9	15	0	0	0	-0.0736965	0.0088	6.204e-17	0.00774	0.00295	0.00867
rs11580539	1	73896218	A	G	1.71627e-09	RP4-598G3.1	75283	intergenic	0.793	7	14	15	0	0	0	0.0740958	0.0088	2.939e-17	-0.00647	0.00293	0.0272
rs11210215	1	73834346	T	C	1.7175e-09	RP4-598G3.1	13411	intergenic	6.653	6	9	15	0	0	0	0.0736965	0.0088	6.227e-17	-0.00774	0.00295	0.00867
rs10890034	1	73824279	G	A	1.72172e-09	RP4-598G3.1	3344	intergenic	0.499	7	9	15	0	0	0	0.0737986	0.0088	5.901e-17	-0.00765	0.00295	0.00944
rs1923218	1	73829282	C	T	1.83664e-09	RP4-598G3.1	8347	intergenic	0.176	7	9	15	0	0	0	-0.0736036	0.0088	6.813e-17	0.00774	0.00295	0.00864
rs1475064	1	73882478	G	A	1.9476e-09	RP4-598G3.1	61543	intergenic	5.795	7	9	15	0	0	0	-0.0733991	0.0088	5.322e-17	0.00717	0.00293	0.0143
rs12044079	1	73854147	T	C	2.14109e-09	RP4-598G3.1	33212	intergenic	4.078	7	9	15	0	0	0	-0.0733991	0.0088	5.629e-17	0.00705	0.00293	0.016
rs1923230	1	73852765	T	C	2.1752e-09	RP4-598G3.1	31830	intergenic	1.013	6	9	15	0	0	0	0.0732969	0.0088	5.84e-17	-0.00707	0.00293	0.0156
rs1338645	1	73855051	G	A	2.17743e-09	RP4-598G3.1	34116	intergenic	0.562		9	15	0	0	0	0.0733991	0.0088	5.694e-17	-0.00703	0.00293	0.0163
rs3964487	1	73873755	A	G	2.18665e-09	RP4-598G3.1	52820	intergenic	0.183	6	9	15	0	0	0	0.0732969	0.0088	5.552e-17	-0.00697	0.00293	0.0172
rs1923231	1	73852939	C	T	2.18697e-09	RP4-598G3.1	32004	intergenic	0.017	6	9	15	0	0	0	-0.0732969	0.0088	5.86e-17	0.00707	0.00293	0.0157
rs1416269	1	73866598	G	A	2.19842e-09	RP4-598G3.1	45663	intergenic	0.984	6	9	15	0	0	0	-0.0732969	0.0088	5.856e-17	0.00705	0.00293	0.0159
rs12731986	1	73884838	T	C	2.19848e-09	RP4-598G3.1	63903	intergenic	3.176	7	9	15	0	0	0	-0.073204	0.0088	6.251e-17	0.00716	0.00293	0.0144
rs10789370	1	73849297	G	A	2.20817e-09	RP4-598G3.1	28362	intergenic	3.768	7	1	15	0	0	0	0.0732969	0.0088	5.915e-17	-0.00706	0.00293	0.0158
rs12043387	1	73871205	A	G	2.21329e-09	RP4-598G3.1	50270	intergenic	0.93	7	9	15	0	0	0	0.0731018	0.0088	6.789e-17	-0.00726	0.00293	0.013
rs12135094	1	73848944	C	T	2.22101e-09	RP4-598G3.1	28009	intergenic	0.846	6	1	15	0	0	0	0.0733991	0.0088	5.765e-17	-0.007	0.00293	0.0167
rs1416268	1	73866272	T	C	2.22183e-09	RP4-598G3.1	45337	intergenic	3.619	6	9	15	0	0	0	0.0732969	0.0088	5.852e-17	-0.00702	0.00293	0.0163
rs6704461	1	73856933	C	T	2.22374e-09	RP4-598G3.1	35998	intergenic	7.771	6	9	15	0	0	0	-0.0732969	0.0088	5.973e-17	0.00706	0.00293	0.0158
rs1885249	1	73865740	G	A	2.23343e-09	RP4-598G3.1	44805	intergenic	0.942	5	9	15	0	0	0	-0.0732969	0.0088	5.962e-17	0.00705	0.00293	0.016
rs12127629	1	73848987	C	A	2.23604e-09	RP4-598G3.1	28052	intergenic	0.267	6	1	15	0	0	0	-0.0733991	0.0088	6.146e-17	0.0071	0.00293	0.0153
rs1923236	1	73853826	T	C	2.24207e-09	RP4-598G3.1	32891	intergenic	4.857	7	9	15	0	0	0	0.0732969	0.0088	6.042e-17	-0.00706	0.00293	0.0158
rs12120214	1	73848985	A	G	2.24409e-09	RP4-598G3.1	28050	intergenic	0.847	7	1	15	0	0	0	-0.0733991	0.0088	6.125e-17	0.00708	0.00293	0.0155
rs11809486	1	73858941	C	T	2.26025e-09	RP4-598G3.1	38006	intergenic	4.376	7	9	15	0	0	0	0.0732969	0.0088	6.188e-17	-0.00708	0.00293	0.0155
rs11210227	1	73855015	C	A	2.26568e-09	RP4-598G3.1	34080	intergenic	1.296	7	9	15	0	0	0	0.0732969	0.0088	6.059e-17	-0.00704	0.00293	0.0161
rs11210219	1	73849016	A	G	2.26786e-09	RP4-598G3.1	28081	intergenic	3.605	7	1	15	0	0	0	-0.0733991	0.0088	6.272e-17	0.00709	0.00293	0.0153
rs34547319	1	73855495	G	T	2.27675e-09	RP4-598G3.1	34560	intergenic	0.449	6	9	15	0	0	0	-0.0732969	0.0088	6.077e-17	0.00704	0.00293	0.0162
rs12035848	1	73870901	A	G	2.27781e-09	RP4-598G3.1	49966	intergenic	11.95	7	9	15	0	0	0	-0.0731018	0.0088	6.971e-17	0.00725	0.00293	0.0132
rs1338651	1	73861924	A	C	2.28025e-09	RP4-598G3.1	40989	intergenic	8.043		9	15	0	0	0	-0.073204	0.0088	6.35e-17	0.0071	0.00293	0.0152
rs6689493	1	73857058	C	T	2.28119e-09	RP4-598G3.1	36123	intergenic	2.139	7	9	15	0	0	0	0.0732969	0.0088	6.192e-17	-0.00706	0.00293	0.0158
rs6704376	1	73856841	T	C	2.28381e-09	RP4-598G3.1	35906	intergenic	0.433	6	9	15	0	0	0	0.0732969	0.0088	6.152e-17	-0.00705	0.00293	0.016
rs6696623	1	73859367	T	C	2.29006e-09	RP4-598G3.1	38432	intergenic	2.585	6	9	15	0	0	0	-0.073204	0.0088	6.279e-17	0.00708	0.00293	0.0156
rs11805871	1	73858463	A	G	2.29171e-09	RP4-598G3.1	37528	intergenic	5.534	7	9	15	0	0	0	0.073204	0.0088	6.259e-17	-0.00707	0.00293	0.0157
rs11809098	1	73858561	C	T	2.29248e-09	RP4-598G3.1	37626	intergenic	2.081	7	9	15	0	0	0	0.073204	0.0088	6.236e-17	-0.00706	0.00293	0.0158
rs1923233	1	73853460	C	T	2.29518e-09	RP4-598G3.1	32525	intergenic	1.542	7	9	15	0	0	0	0.0732969	0.0088	6.171e-17	-0.00704	0.00293	0.0161
rs1923234	1	73853481	A	G	2.29551e-09	RP4-598G3.1	32546	intergenic	2.792	7	9	15	0	0	0	-0.0732969	0.0088	6.197e-17	0.00705	0.00293	0.016
rs6701544	1	73856471	T	C	2.29735e-09	RP4-598G3.1	35536	intergenic	0.415	6	9	15	0	0	0	0.0732969	0.0088	6.131e-17	-0.00703	0.00293	0.0163
rs1984201	1	73857097	C	T	2.30236e-09	RP4-598G3.1	36162	intergenic	9.71		9	15	0	0	0	-0.0732969	0.0088	6.15e-17	0.00703	0.00293	0.0163
rs1856410	1	73857494	A	G	2.30261e-09	RP4-598G3.1	36559	intergenic	3.092	6	9	15	0	0	0	0.0732969	0.0088	6.175e-17	-0.00704	0.00293	0.0162
rs11210226	1	73854284	A	G	2.31996e-09	RP4-598G3.1	33349	intergenic	4.784	6	9	15	0	0	0	0.0732969	0.0088	6.318e-17	-0.00705	0.00293	0.0159
rs11809026	1	73858039	T	C	2.32061e-09	RP4-598G3.1	37104	intergenic	0.012	7	9	15	0	0	0	-0.073204	0.0088	6.347e-17	0.00706	0.00293	0.0158
rs11805813	1	73858079	G	A	2.32262e-09	RP4-598G3.1	37144	intergenic	0.154	6	9	15	0	0	0	-0.073204	0.0088	6.355e-17	0.00706	0.00293	0.0158
rs5015578	1	73857844	A	G	2.32488e-09	RP4-598G3.1	36909	intergenic	4.576	6	9	15	0	0	0	0.073204	0.0088	6.364e-17	-0.00706	0.00293	0.0158
rs1923238	1	73860311	A	C	2.32811e-09	RP4-598G3.1	39376	intergenic	12.97	7	9	15	0	0	0	0.073204	0.0088	6.609e-17	-0.00711	0.00293	0.015
rs10159196	1	73863269	C	T	2.33107e-09	RP4-598G3.1	42334	intergenic	0.936	7	9	15	0	0	0	0.073204	0.0088	6.416e-17	-0.00706	0.00293	0.0157
rs11210224	1	73852554	T	C	2.34046e-09	RP4-598G3.1	31619	intergenic	1.601	6	9	15	0	0	0	0.073204	0.0088	6.454e-17	-0.00707	0.00293	0.0157
rs55994666	1	73856091	C	A	2.35172e-09	RP4-598G3.1	35156	intergenic	3.861	6	9	15	0	0	0	-0.0732969	0.0088	6.174e-17	0.00698	0.00293	0.017
rs5015579	1	73857839	T	G	2.35441e-09	RP4-598G3.1	36904	intergenic	0.17	7	9	15	0	0	0	-0.073204	0.0088	6.483e-17	0.00706	0.00293	0.0158
rs1338654	1	73857724	G	T	2.35735e-09	RP4-598G3.1	36789	intergenic	1.635		9	15	0	0	0	0.073204	0.0088	6.523e-17	-0.00707	0.00293	0.0157
rs10890039	1	73859300	G	A	2.35773e-09	RP4-598G3.1	38365	intergenic	2.489	7	9	15	0	0	0	0.0732969	0.0088	6.673e-17	-0.00711	0.00293	0.0152
rs11210222	1	73849687	T	C	2.36153e-09	RP4-598G3.1	28752	intergenic	4.031	6	9	15	0	0	0	0.073204	0.0088	6.512e-17	-0.00706	0.00293	0.0158
rs11210220	1	73849655	G	T	2.37226e-09	RP4-598G3.1	28720	intergenic	2.106	6	9	15	0	0	0	-0.073204	0.0088	6.556e-17	0.00706	0.00293	0.0158
rs11210221	1	73849673	T	C	2.37607e-09	RP4-598G3.1	28738	intergenic	0.221	6	9	15	0	0	0	0.073204	0.0088	6.516e-17	-0.00705	0.00293	0.016
rs6673919	1	73852090	T	C	2.37656e-09	RP4-598G3.1	31155	intergenic	15.7	7	9	15	0	0	0	0.073204	0.0088	6.518e-17	-0.00705	0.00293	0.016
rs11210225	1	73852585	G	A	2.39116e-09	RP4-598G3.1	31650	intergenic	0.545	7	9	15	0	0	0	0.073204	0.0088	6.523e-17	-0.00704	0.00293	0.0162
rs6671203	1	73851936	A	G	2.39323e-09	RP4-598G3.1	31001	intergenic	11.57	6	9	15	0	0	0	0.073204	0.0088	6.672e-17	-0.00707	0.00293	0.0157
rs11210229	1	73860028	A	G	2.52675e-09	RP4-598G3.1	39093	intergenic	3.114	6	9	15	0	0	0	0.073204	0.0088	6.631e-17	-0.00693	0.00293	0.0178
rs6671002	1	73851752	G	A	2.71738e-09	RP4-598G3.1	30817	intergenic	14.93	7	9	15	0	0	0	-0.0731018	0.0088	7.555e-17	0.00699	0.00293	0.0169
rs4423049	1	98409303	A	C	2.94835e-09	RP11-272L13.3	2000	intergenic	1.166	4	1	15	0	0	1	0.0894981	0.0104	8.875e-18	-0.0006	0.00344	0.861
rs4970725	1	98394864	G	A	3.36194e-09	RP11-272L13.3	4165	intergenic	5.601	7	5	15	0	0	0	0.0891045	0.0104	1.1e-17	-0.00051	0.00344	0.883
rs10875120	1	98399903	T	G	3.44159e-09	RP11-272L13.3	0	ncRNA_intronic	0.834	6	5	15	0	0	0	0.0891045	0.0104	1.108e-17	-0.00058	0.00344	0.866
rs9729897	1	98391864	A	C	3.57677e-09	DPYD	5258	intergenic	0.544	5	5	15	0	0	0	0.0892029	0.0104	1.165e-17	-0.0006	0.00344	0.863
rs12042444	1	73988149	T	C	3.87761e-09	RP4-788P17.1	112749	intergenic	1.508	6	9	15	0	0	0	-0.0739008	0.0088	5.514e-17	0.00558	0.00295	0.0583
rs7515828	1	73848331	T	C	3.9988e-09	RP4-598G3.1	27396	intergenic	4	7	7	15	0	0	0	0.0721997	0.0088	1.96e-16	-0.00768	0.00293	0.00869
rs11800984	1	73967329	C	A	4.00163e-09	RP4-788P17.1	133569	intergenic	6.119	7	9	15	0	0	0	-0.0736965	0.0088	5.993e-17	0.00566	0.00295	0.055
rs11210274	1	73983073	T	G	4.0643e-09	RP4-788P17.1	117825	intergenic	7.326	6	5	15	0	0	0	-0.0736965	0.0088	5.927e-17	0.00558	0.00295	0.0582
rs7534840	1	73975758	A	G	4.14795e-09	RP4-788P17.1	125140	intergenic	5.471	7	9	15	0	0	0	0.0736036	0.0088	6.071e-17	-0.00558	0.00295	0.0584
rs686775	1	73988045	G	A	4.3786e-09	RP4-788P17.1	112853	intergenic	8.695		9	15	0	0	0	0.0737986	0.0088	5.848e-17	-0.00536	0.00295	0.069
rs10465817	1	73975686	C	A	4.38216e-09	RP4-788P17.1	125212	intergenic	5.395	7	9	15	0	0	0	-0.0736036	0.0088	6.433e-17	0.00555	0.00295	0.0599
rs7547059	1	73848537	A	C	5.04817e-09	RP4-598G3.1	27602	intergenic	0.579	7	7	15	0	0	0	-0.0723021	0.0088	1.594e-16	0.00681	0.00293	0.0199
rs871819	1	73966712	G	A	5.55297e-09	RP4-788P17.1	134186	intergenic	0.405		9	15	0	0	0	0.0733991	0.0088	8.302e-17	-0.00539	0.00295	0.0673
rs1546271	1	73960825	A	G	6.05501e-09	RP4-598G3.1	139890	intergenic	0.578		9	15	0	0	0	0.0729995	0.0088	1.069e-16	-0.00565	0.00295	0.0551
rs1067872	1	73954939	C	T	6.3665e-09	RP4-598G3.1	134004	intergenic	0.678	7	9	15	0	0	0	0.0731018	0.0088	9.994e-17	-0.00539	0.00295	0.0676
rs7546987	1	73848505	T	C	6.5591e-09	RP4-598G3.1	27570	intergenic	0.042	6	7	15	0	0	0	-0.0721997	0.0088	2.072e-16	0.00665	0.00293	0.0233
rs666532	1	73945826	T	G	7.08713e-09	RP4-598G3.1	124891	intergenic	4.966	7	9	15	0	0	0	-0.0728972	0.0088	1.208e-16	0.00547	0.00295	0.0637
rs527068	1	73956490	C	T	7.38975e-09	RP4-598G3.1	135555	intergenic	0.615	6	9	15	0	0	0	0.0728972	0.0088	1.23e-16	-0.00539	0.00295	0.0676
rs477278	1	73958578	C	T	7.41222e-09	RP4-598G3.1	137643	intergenic	0.612	7	9	15	0	0	0	0.0728972	0.0088	1.234e-16	-0.00539	0.00295	0.0677
rs9425120	1	73951515	T	C	7.53208e-09	RP4-598G3.1	130580	intergenic	0.211	6	14	15	0	0	0	-0.0728043	0.0088	1.271e-16	0.0054	0.00295	0.067
rs61785886	1	98455957	A	G	1.63073e-08	MIR137HG	0	ncRNA_intronic	0.564	5	5	15	0	0	0	-0.0968	0.0118	2.714e-16	-0.0061	0.00386	0.114
rs1938570	1	98461954	T	C	1.91728e-08	MIR137HG	0	ncRNA_intronic	1.042		5	15	0	0	0	-0.0961035	0.0118	3.302e-16	-0.00601	0.00385	0.119
rs61785882	1	98448341	G	A	2.2021e-08	MIR137HG	5214	intergenic	9.449	6	5	15	0	0	0	-0.0963006	0.0118	3.738e-16	-0.0058	0.00386	0.134
rs2154403	1	98465528	G	A	2.21426e-08	MIR137HG	0	ncRNA_intronic	4.046		5	15	0	0	1	-0.0957953	0.0118	4.079e-16	-0.00602	0.00385	0.118
rs61785881	1	98447298	C	A	2.3604e-08	MIR137HG	6257	intergenic	2.001	6	5	15	0	0	0	-0.0961008	0.0118	4.149e-16	-0.00583	0.00386	0.132
rs28582591	1	98426476	G	A	2.3811e-08	RP11-490G2.2	6084	intergenic	0.126	7	5	15	0	0	0	0.0961008	0.0118	4.279e-16	0.00588	0.00387	0.128
rs28641479	1	98425888	G	A	2.39007e-08	RP11-490G2.2	6672	intergenic	7.505	7	5	15	0	0	0	-0.0961008	0.0118	4.26e-16	-0.00586	0.00387	0.13
rs11165935	1	98422612	A	G	2.52169e-08	RP11-490G2.2	9948	intergenic	2.984	6	5	15	0	0	0	-0.0960044	0.0118	4.575e-16	-0.00584	0.00387	0.131
rs9659380	1	98423149	G	A	2.59087e-08	RP11-490G2.2	9411	intergenic	0.045	7	5	15	0	0	0	-0.0957953	0.0118	4.892e-16	-0.00591	0.00387	0.126
rs9324379	1	98421965	A	C	2.62412e-08	RP11-490G2.2	10595	intergenic	0.373	7	5	15	0	0	0	0.0959054	0.0118	4.829e-16	0.00582	0.00387	0.132
rs9285628	1	98421934	A	G	2.65132e-08	RP11-490G2.2	10626	intergenic	6.571	7	5	15	0	0	0	-0.0957953	0.0118	4.88e-16	-0.00581	0.00387	0.133
rs1782813	1	98499843	T	C	2.84084e-08	MIR137HG	0	ncRNA_intronic	3.118		2	15	0	0	1	-0.0952012	0.0117	5.033e-16	-0.00555	0.00385	0.149
rs4573558	1	98456907	C	A	2.91311e-08	MIR137HG	0	ncRNA_intronic	0.288	7	5	15	0	0	0	0.0954011	0.0118	5.878e-16	0.00596	0.00385	0.122
rs61785888	1	98456731	T	C	2.92727e-08	MIR137HG	0	ncRNA_intronic	3.037	7	5	15	0	0	0	-0.0953011	0.0118	6.195e-16	-0.0061	0.00385	0.114
rs1938567	1	98480128	T	C	2.95667e-08	MIR137HG	0	ncRNA_intronic	8.859	6	5	15	0	0	0	-0.0950032	0.0117	6.109e-16	-0.006	0.00385	0.119
rs4411173	1	98507718	A	C	2.99889e-08	MIR137HG	0	ncRNA_intronic	4.76	7	1	14	0	0	1	0.0951022	0.0117	5.343e-16	0.00549	0.00385	0.154
rs1198590	1	98550374	A	G	3.1773e-08	NFU1P2	7349	intergenic	0.816		1	15	0	0	0	0.0932014	0.0115	4.391e-16	0.00438	0.00374	0.241
rs61789077	1	98428260	C	T	3.32777e-08	RP11-490G2.2	4300	intergenic	0.385	6	5	15	0	0	0	0.0955011	0.0118	6.866e-16	0.00585	0.00387	0.13
rs1198577	1	98559024	C	T	3.45101e-08	NFU1P2	15999	intergenic	2.995		5	15	0	0	0	0.0934978	0.0115	4.475e-16	0.00399	0.00373	0.286
rs1892552	1	98483035	G	A	3.45822e-08	MIR137HG	0	ncRNA_intronic	3.214	5	5	15	0	0	0	-0.0945964	0.0117	7.914e-16	-0.00613	0.00385	0.112
rs1198589	1	98550411	C	T	3.48916e-08	NFU1P2	7386	intergenic	4.101	5	5	15	0	0	0	0.0931026	0.0115	4.778e-16	0.0042	0.00373	0.26
rs4480407	1	98486370	G	A	3.49151e-08	MIR137HG	0	ncRNA_intronic	3.262	6	5	15	0	0	1	-0.0945964	0.0117	7.819e-16	-0.00604	0.00385	0.117
rs2802536	1	98556115	C	T	3.50839e-08	NFU1P2	13090	intergenic	1.524		5	15	0	0	0	0.0933002	0.0115	4.686e-16	0.00409	0.00373	0.273
rs1892551	1	98482961	C	T	3.64975e-08	MIR137HG	0	ncRNA_intronic	1.896	5	5	15	0	0	0	-0.0944975	0.0117	8.572e-16	-0.00613	0.00385	0.112
rs1892550	1	98482828	A	G	3.6598e-08	MIR137HG	0	ncRNA_intronic	0.66	5	5	15	0	0	0	-0.0944975	0.0117	8.608e-16	-0.00613	0.00385	0.112
rs10747495	1	98470605	A	G	3.6808e-08	MIR137HG	0	ncRNA_intronic	6.135	5	5	15	0	0	1	-0.0945964	0.0118	8.155e-16	-0.00593	0.00385	0.123
rs1938573	1	98484617	C	T	3.69419e-08	MIR137HG	0	ncRNA_intronic	1.171	6	5	15	0	0	0	-0.0943986	0.0117	8.833e-16	-0.00616	0.00385	0.11
rs1892549	1	98482693	A	G	3.71123e-08	MIR137HG	0	ncRNA_intronic	3.528	7	5	15	0	0	0	-0.0944975	0.0117	8.606e-16	-0.00605	0.00385	0.116
rs1938559	1	98485102	G	A	3.71151e-08	MIR137HG	0	ncRNA_intronic	3.836	7	5	15	0	0	1	-0.0943986	0.0117	8.846e-16	-0.00614	0.00385	0.111
rs4447033	1	98484291	G	A	3.7124e-08	MIR137HG	0	ncRNA_intronic	2.2	7	5	15	0	0	0	-0.0943986	0.0117	8.799e-16	-0.00613	0.00385	0.112
rs1938572	1	98484474	T	C	3.71322e-08	MIR137HG	0	ncRNA_intronic	0.307	6	5	15	0	0	0	-0.0943986	0.0117	8.802e-16	-0.00612	0.00385	0.112
rs4477335	1	98486162	C	T	3.71501e-08	MIR137HG	0	ncRNA_intronic	4.342	7	5	15	0	0	1	0.0943986	0.0117	8.859e-16	0.00614	0.00385	0.111
rs1938558	1	98484954	T	G	3.71743e-08	MIR137HG	0	ncRNA_intronic	9.608	7	5	15	0	0	1	0.0943986	0.0117	8.868e-16	0.00614	0.00385	0.111
rs9725319	1	98485927	T	C	3.73085e-08	MIR137HG	0	ncRNA_intronic	3.302	7	5	15	0	0	1	-0.0943986	0.0117	8.867e-16	-0.00612	0.00385	0.112
rs1938560	1	98485192	C	T	3.73139e-08	MIR137HG	0	ncRNA_intronic	3.874	6	5	15	0	0	1	-0.0943986	0.0117	8.869e-16	-0.00612	0.00385	0.112
rs4634961	1	98487763	A	G	3.76348e-08	MIR137HG	0	ncRNA_intronic	2.366	7	5	15	0	0	1	0.0943986	0.0117	8.888e-16	0.00609	0.00385	0.114
rs9324383	1	98485573	T	C	3.76689e-08	MIR137HG	0	ncRNA_intronic	3.223	2b	5	15	0	0	1	0.0943986	0.0117	8.852e-16	0.00607	0.00385	0.115
rs4950117	1	98490165	T	C	3.89102e-08	MIR137HG	0	ncRNA_intronic	4.354	7	5	15	0	0	1	0.0944975	0.0117	8.763e-16	0.00591	0.00385	0.125
rs10747496	1	98489330	C	T	3.92712e-08	MIR137HG	0	ncRNA_intronic	1.52	6	5	15	0	0	1	-0.0942997	0.0117	9.547e-16	-0.00614	0.00385	0.111
rs1938561	1	98476718	G	A	3.92789e-08	MIR137HG	0	ncRNA_intronic	3.459		5	15	0	0	0	-0.0943986	0.0117	9.148e-16	-0.00599	0.00385	0.12
rs9324387	1	98488030	G	A	3.93331e-08	MIR137HG	0	ncRNA_intronic	4.615	5	5	15	0	0	1	-0.0942997	0.0117	9.257e-16	-0.00602	0.00385	0.118
rs9659624	1	98487333	A	G	3.95009e-08	MIR137HG	0	ncRNA_intronic	14.36	7	4	15	0	0	1	-0.0942997	0.0117	9.261e-16	-0.00601	0.00385	0.119
rs4950120	1	98491382	G	A	3.99773e-08	MIR137HG	0	ncRNA_intronic	7.612	7	5	15	0	0	1	-0.0943986	0.0117	8.705e-16	-0.00577	0.00385	0.134
rs9324385	1	98487899	A	C	4.00085e-08	MIR137HG	0	ncRNA_intronic	2.437	6	5	15	0	0	1	0.0942997	0.0117	9.466e-16	0.00601	0.00385	0.118
rs1782811	1	98502410	A	C	4.00256e-08	MIR137HG	0	ncRNA_intronic	0.636	5	5	15	0	0	1	-0.0944975	0.0117	8.856e-16	-0.00581	0.00385	0.131
rs1198571	1	98497672	A	G	4.00856e-08	MIR137HG	0	ncRNA_intronic	3.745		5	15	0	0	1	-0.0942997	0.0117	9.59e-16	-0.00604	0.00385	0.116
rs1198573	1	98495513	C	T	4.01445e-08	MIR137HG	0	ncRNA_intronic	8.589	5	1	15	0	0	1	0.0942997	0.0117	9.364e-16	0.00597	0.00385	0.121
rs9661157	1	98489080	G	A	4.01711e-08	MIR137HG	0	ncRNA_intronic	2.298	6	5	15	0	0	1	-0.0942997	0.0117	9.517e-16	-0.00601	0.00385	0.118
rs9324386	1	98487959	G	A	4.02472e-08	MIR137HG	0	ncRNA_intronic	6.61	7	5	15	0	0	1	-0.0942997	0.0117	9.541e-16	-0.00601	0.00385	0.118
rs9324384	1	98487566	T	C	4.02913e-08	MIR137HG	0	ncRNA_intronic	3.828	7	5	15	0	0	1	0.0942997	0.0117	9.505e-16	0.00599	0.00385	0.119
rs2391904	1	98483150	A	G	4.03045e-08	MIR137HG	0	ncRNA_intronic	3.968	6	5	15	0	0	0	-0.0942997	0.0117	9.841e-16	-0.00612	0.00385	0.112
rs4584446	1	98489478	A	G	4.04889e-08	MIR137HG	0	ncRNA_intronic	4.191	6	5	15	0	0	1	-0.0942997	0.0117	9.567e-16	-0.006	0.00385	0.119
rs2391905	1	98489735	C	T	4.06707e-08	MIR137HG	0	ncRNA_intronic	2.795	6	5	15	0	0	1	0.0942997	0.0117	9.728e-16	0.00603	0.00385	0.117
rs9659996	1	98488863	G	A	4.08436e-08	MIR137HG	0	ncRNA_intronic	5.882	6	5	15	0	0	1	0.0942997	0.0117	9.731e-16	0.00601	0.00385	0.118
rs9658841	1	98488895	C	T	4.098e-08	MIR137HG	0	ncRNA_intronic	0.611	6	5	15	0	0	1	-0.0942008	0.0117	9.775e-16	-0.00601	0.00385	0.118
rs10783082	1	98490636	C	T	4.14302e-08	MIR137HG	0	ncRNA_intronic	14.16	5	5	15	0	0	1	0.0942008	0.0117	9.868e-16	0.00601	0.00385	0.119
rs9324388	1	98488155	A	G	4.15612e-08	MIR137HG	0	ncRNA_intronic	2.716	5	5	15	0	0	1	0.0942008	0.0117	9.858e-16	0.00599	0.00385	0.12
rs4245673	1	98491473	A	C	4.1776e-08	MIR137HG	0	ncRNA_intronic	5.048	7	5	15	0	0	1	-0.0942008	0.0117	9.981e-16	-0.00601	0.00385	0.119
rs1938568	1	98491732	C	T	4.19248e-08	MIR137HG	0	ncRNA_intronic	11.43	5	1	15	0	0	1	0.0942008	0.0117	1.003e-15	0.006	0.00385	0.119
rs9440393	1	98492462	C	T	4.2286e-08	MIR137HG	0	ncRNA_intronic	0.209	6	2	15	0	0	1	-0.0942008	0.0117	1.015e-15	-0.00601	0.00385	0.119
rs1938569	1	98493263	A	G	4.28107e-08	MIR137HG	0	ncRNA_intronic	6.286	3a	1	15	0	0	1	-0.0942008	0.0117	1.027e-15	-0.00599	0.00385	0.12
rs9440293	1	98476950	T	C	4.30253e-08	MIR137HG	0	ncRNA_intronic	2.596	7	5	15	0	0	0	-0.0943986	0.0118	1.052e-15	-0.00604	0.00385	0.117
rs61789078	1	98431165	G	A	4.37443e-08	RP11-490G2.2	1395	intergenic	0.746	6	5	15	0	0	1	-0.094801	0.0118	1.031e-15	-0.00593	0.00386	0.125
rs9324389	1	98492854	T	C	4.3945e-08	MIR137HG	0	ncRNA_intronic	5.276	4	1	15	0	0	1	-0.0941019	0.0117	1.072e-15	-0.00599	0.00385	0.119
rs75513088	1	98430950	C	A	4.42743e-08	RP11-490G2.2	1610	intergenic	0.482	6	5	15	0	0	1	0.094801	0.0118	1.033e-15	0.00589	0.00386	0.128
rs10875125	1	98494200	C	A	4.50842e-08	MIR137HG	0	ncRNA_intronic	4.983	5	1	15	0	0	1	0.0941019	0.0117	1.113e-15	0.006	0.00385	0.119
rs10875124	1	98494185	A	G	4.54132e-08	MIR137HG	0	ncRNA_intronic	5.556	5	1	15	0	0	1	0.0941019	0.0117	1.112e-15	0.00596	0.00385	0.121
rs1198574	1	98494606	G	A	4.58869e-08	MIR137HG	0	ncRNA_intronic	17.54	3a	1	15	0	0	1	0.094003	0.0117	1.136e-15	0.00599	0.00385	0.12
rs61789082	1	98437556	T	G	4.822e-08	RP11-490G2.2	3185	intergenic	4.378	7	5	15	0	0	1	0.0945008	0.0118	1.197e-15	0.00594	0.00386	0.124
rs72963738	1	98452069	C	T	5.03572e-08	MIR137HG	1486	intergenic	0.091	4	5	15	0	0	1	0.0940002	0.0118	1.349e-15	0.00613	0.00385	0.112
rs1938566	1	98478981	T	C	5.49694e-08	MIR137HG	0	ncRNA_intronic	0.174	7	5	15	0	0	0	0.0931026	0.0117	1.645e-15	0.00633	0.00384	0.0994
rs9440288	1	98460106	G	A	5.65392e-08	MIR137HG	0	ncRNA_intronic	0.271	7	5	15	0	0	0	-0.0933002	0.0117	1.739e-15	-0.00639	0.00385	0.0964
rs1938571	1	98484152	C	T	5.94825e-08	MIR137HG	0	ncRNA_intronic	1.258	7	5	15	0	0	0	0.0929051	0.0117	1.784e-15	0.00625	0.00384	0.104
rs2391902	1	98474767	T	C	6.14474e-08	MIR137HG	0	ncRNA_intronic	13.4	5	1	15	0	0	1	0.0927953	0.0117	1.936e-15	0.00635	0.00384	0.0982
rs1938564	1	98472879	T	C	6.51907e-08	MIR137HG	0	ncRNA_intronic	2.021		5	15	0	0	1	0.0925979	0.0117	2.192e-15	0.00646	0.00384	0.0925
rs4950118	1	98490358	T	G	6.58421e-08	MIR137HG	0	ncRNA_intronic	16.63	7	5	15	0	0	1	0.0933002	0.0117	1.785e-15	0.0058	0.00385	0.132
rs1198578	1	98557010	T	C	7.42264e-08	NFU1P2	13985	intergenic	2.976		5	15	0	0	0	-0.0914028	0.0115	1.411e-15	-0.00418	0.00373	0.262
rs5005705	1	98487510	C	A	7.65561e-08	MIR137HG	0	ncRNA_intronic	0.911	6	5	15	0	0	1	-0.0925979	0.0117	2.485e-15	-0.00617	0.00384	0.109
rs9324382	1	98483322	T	C	8.40451e-08	MIR137HG	0	ncRNA_intronic	10.96	6	5	15	0	0	0	-0.0923017	0.0117	2.996e-15	-0.00632	0.00384	0.1
rs1622611	1	98555553	T	C	8.51069e-08	NFU1P2	12528	intergenic	0.132		2	15	0	0	0	0.0909975	0.0114	1.848e-15	0.00445	0.00373	0.232
rs1782815	1	98498898	C	A	8.53696e-08	MIR137HG	0	ncRNA_intronic	1.784		5	15	0	0	1	-0.0924004	0.0117	2.607e-15	-0.00581	0.00384	0.13
rs9324381	1	98475913	A	G	8.75787e-08	MIR137HG	0	ncRNA_intronic	3.057	6	5	15	0	0	0	0.092203	0.0117	3.173e-15	0.00633	0.00384	0.0998
rs4478846	1	98396847	T	C	8.90685e-08	RP11-272L13.3	2182	intergenic	0.856	7	5	15	0	0	0	0.0926966	0.0118	3.018e-15	0.00609	0.00385	0.114
rs4322261	1	98405856	A	G	9.08032e-08	RP11-272L13.3	0	ncRNA_intronic	3.7	7	5	15	0	0	1	0.0930038	0.0118	3.097e-15	0.0061	0.00386	0.114
rs9727941	1	98476958	T	C	1.0275e-07	MIR137HG	0	ncRNA_intronic	4.292	6	5	15	0	0	0	0.0919947	0.0117	3.972e-15	0.00632	0.00385	0.101
rs2802529	1	98546821	G	A	1.07016e-07	NFU1P2	3796	intergenic	1.751		5	15	0	0	0	-0.0909975	0.0115	2.205e-15	-0.00389	0.00375	0.3
rs4378243	1	98395881	G	T	1.32323e-07	RP11-272L13.3	3148	intergenic	8.497	5	2	15	0	0	0	-0.0913042	0.0117	5.692e-15	-0.0063	0.00384	0.101
rs4506495	1	98404234	T	C	1.40466e-07	RP11-272L13.3	0	ncRNA_intronic	1.242	5	1	15	0	0	1	0.0917037	0.0118	6.612e-15	0.00649	0.00385	0.092
rs1198593	1	98541309	G	A	1.60935e-07	NFU1P2	1246	intergenic	1.292		5	15	0	0	0	-0.0908004	0.0116	3.872e-15	-0.00382	0.00378	0.312
rs1198592	1	98541359	G	A	1.6995e-07	NFU1P2	1196	intergenic	4.673		5	15	0	0	0	0.0907018	0.0116	4.213e-15	0.00383	0.00378	0.31
rs4375301	1	98298371	A	G	1.83467e-07	DPYD	0	intronic	7.771	5	5	15	0	0	0	0.080704	0.0102	2.946e-15	0.00113	0.00338	0.739
rs1198596	1	98537363	G	T	1.90472e-07	NFU1P2	5192	intergenic	2.924		5	15	0	0	0	0.0903953	0.0116	5.04e-15	0.0039	0.00378	0.302
rs1198600	1	98533392	G	A	1.92537e-07	NFU1P2	9163	intergenic	1.436	6	5	15	0	0	0	-0.0903953	0.0115	4.962e-15	-0.00378	0.00378	0.318
rs1198579	1	98532403	C	T	2.14803e-07	NFU1P2	10152	intergenic	0.778	7	5	15	0	0	1	0.0900998	0.0115	6.01e-15	0.00388	0.00378	0.304
rs1198583	1	98529378	A	G	2.36467e-07	NFU1P2	13177	intergenic	1.836	7	5	15	0	0	0	-0.0899028	0.0115	6.69e-15	-0.00378	0.00378	0.317
rs72769124	1	239210058	C	A	2.68013e-07	RP11-307O1.1	5989	intergenic	0.464	7	9	15	0	0	0	-0.103895	0.0147	1.859e-12	0.01991	0.0048	3.42e-05
rs2660301	1	98521585	A	G	2.78738e-07	MIR137HG	6165	intergenic	1.077		5	15	0	0	1	-0.0894981	0.0115	8.658e-15	-0.00385	0.00378	0.308
rs7526108	1	98305394	G	A	2.9529e-07	DPYD	0	intronic	3.602	7	5	15	0	0	0	-0.0794979	0.0102	6.116e-15	-0.00142	0.00338	0.673
rs10747488	1	98299475	C	A	3.74397e-07	DPYD	0	intronic	2.711	6	2	15	0	0	0	-0.0791947	0.0102	8.541e-15	-0.00136	0.00338	0.688
rs11210892	1	44100084	A	G	3.95984e-07	PTPRF	10740	intergenic	6.88	5	5	15	0	1	1	-0.0635005	0.0091	2.678e-12	0.01564	0.00305	2.78e-07
rs2970610	1	44097530	T	C	4.35489e-07	PTPRF	8186	intergenic	2.09	6	5	15	0	1	1	0.0633034	0.0091	3.158e-12	-0.01553	0.00304	3.41e-07
rs79055225	1	98383395	C	T	5.06983e-07	DPYD	0	intronic	1.624	5	1	15	0	0	1	0.0793009	0.0103	1.314e-14	0.00076	0.0034	0.824
rs61787826	1	98381860	T	C	5.14999e-07	DPYD	0	intronic	1.887	7	5	15	0	0	1	0.0791993	0.0103	1.358e-14	0.00073	0.0034	0.83
rs61787782	1	98310239	A	G	5.732e-07	DPYD	0	intronic	0.443	6	4	15	0	0	0	0.0791993	0.0103	1.914e-14	0.0024	0.00343	0.484
rs9727976	1	98376245	T	C	5.83699e-07	DPYD	0	intronic	2.22	1f	5	15	0	0	0	0.0789025	0.0103	1.554e-14	0.00102	0.0034	0.764
rs12072739	1	98315893	G	A	5.87885e-07	DPYD	0	intronic	4.596	4	1	15	0	0	0	-0.0790976	0.0103	1.931e-14	-0.00225	0.00341	0.51
rs499257	1	44078384	T	C	5.92482e-07	PTPRF	0	intronic	7.487	5	4	5	0	1	0	0.0627964	0.0091	5.014e-12	-0.01578	0.00305	2.18e-07
rs1143702	1	44086831	T	C	5.95422e-07	PTPRF	0	exonic	1.231		4	4	0	1	0	-0.0627025	0.0091	5.209e-12	0.01542	0.00305	4.17e-07
rs603542	1	44079411	T	C	6.0216e-07	PTPRF	0	intronic	4.588	4	4	4	0	1	0	0.0627025	0.0091	5.116e-12	-0.01586	0.00305	1.91e-07
rs2802525	1	98549810	G	A	6.02315e-07	NFU1P2	6785	intergenic	4.078		5	15	0	0	0	0.0854054	0.0113	3.847e-14	0.00505	0.00368	0.17
rs4271249	1	98398619	T	G	6.20564e-07	RP11-272L13.3	410	downstream	11.73	6	5	15	0	0	0	0.0663001	0.0089	9.067e-14	-0.00571	0.00292	0.0503
rs61787823	1	98375391	T	C	6.57453e-07	DPYD	0	intronic	2.043	7	2	15	0	0	0	-0.0787003	0.0103	1.876e-14	-0.00082	0.0034	0.808
rs6689552	1	98382113	G	A	6.71521e-07	DPYD	0	intronic	3.912	6	2	15	0	0	1	-0.0784049	0.0102	1.921e-14	-0.00106	0.00339	0.754
rs653953	1	44083015	G	A	6.73153e-07	PTPRF	0	intronic	6.128	2b	4	4	0	1	0	0.0624958	0.0091	6.305e-12	-0.01548	0.00305	3.72e-07
rs6692580	1	98382114	G	T	6.74607e-07	DPYD	0	intronic	3.726	6	2	15	0	0	1	-0.0784049	0.0102	1.925e-14	-0.00103	0.0034	0.762
rs76003396	1	98379562	G	A	8.08155e-07	DPYD	0	intronic	15.89	4	5	15	1	0	0	0.078996	0.0104	3.184e-14	0.0001	0.00344	0.977
rs9662870	1	98378786	A	C	8.63972e-07	DPYD	0	intronic	1.684	6	5	15	0	0	0	-0.0778967	0.0102	2.855e-14	-0.00125	0.0034	0.714
rs3001723	1	44037685	A	G	8.66213e-07	PTPRF	0	intronic	2.712	5	4	4	0	1	1	0.0635044	0.0093	7.724e-12	-0.0183	0.00311	4.01e-09
rs4421623	1	98316285	G	T	8.89356e-07	DPYD	0	intronic	11.33	5	2	15	0	0	0	0.0780048	0.0103	3.7e-14	0.00242	0.00342	0.48
rs4399192	1	98376502	T	G	9.00857e-07	DPYD	0	intronic	5.416	6	5	15	0	0	0	0.0777994	0.0102	2.939e-14	0.00101	0.0034	0.767
rs6658412	1	98309251	C	A	9.06907e-07	DPYD	0	intronic	2.002	6	5	15	0	0	0	0.0780048	0.0103	3.841e-14	0.00245	0.00342	0.474
rs7523829	1	73758117	A	G	9.64837e-07	RP4-598G3.1	13735	intergenic	0.679	6	9	15	0	0	0	0.0638987	0.0086	1.113e-13	-0.00468	0.00285	0.101
rs12089031	1	98316355	C	T	9.96418e-07	DPYD	0	intronic	11.79	5	2	15	0	0	0	0.0778033	0.0103	4.579e-14	0.00262	0.00342	0.444
rs2367724	1	44107428	T	C	1.1265e-06	KDM4A	8400	intergenic	1.168	6	5	15	0	1	1	-0.061302	0.0091	1.486e-11	0.01503	0.00304	7.78e-07
rs4571923	1	73736562	G	A	1.14575e-06	RP4-598G3.1	35290	intergenic	0.81	7	9	15	0	0	0	-0.0638028	0.0086	1.37e-13	0.00455	0.00286	0.111
rs75641275	1	98327133	C	A	1.31968e-06	DPYD	0	intronic	2.075	6	5	15	0	0	0	-0.0924971	0.0124	1.009e-13	-0.00474	0.00408	0.245
rs10890030	1	73755783	T	C	1.36269e-06	RP4-598G3.1	16069	intergenic	0.66	6	9	15	0	0	0	-0.0627964	0.0086	3.022e-13	0.00549	0.00285	0.0538
rs12044218	1	73750422	T	C	1.36581e-06	RP4-598G3.1	21430	intergenic	1.121	7	9	15	0	0	0	0.0627964	0.0086	2.971e-13	-0.00546	0.00285	0.0554
rs10890029	1	73751701	A	C	1.4079e-06	RP4-598G3.1	20151	intergenic	0.465	6	9	15	0	0	0	0.0626949	0.0086	3.299e-13	-0.00555	0.00285	0.0513
rs7513593	1	73747237	T	C	1.43199e-06	RP4-598G3.1	24615	intergenic	1.16	7	9	15	0	0	0	-0.0625991	0.0086	3.448e-13	0.00558	0.00285	0.0503
rs7549372	1	73755529	A	G	1.43552e-06	RP4-598G3.1	16323	intergenic	1.409	6	9	15	0	0	0	-0.0625033	0.0086	3.723e-13	0.00569	0.00285	0.0459
rs35641559	1	73760104	T	C	1.4387e-06	RP4-598G3.1	11748	intergenic	1.093	7	9	15	0	0	0	0.0627025	0.0086	3.271e-13	-0.00548	0.00285	0.0543
rs11210195	1	73749283	C	T	1.46812e-06	RP4-598G3.1	22569	intergenic	0.719	6	9	15	0	0	0	0.0627025	0.0086	3.261e-13	-0.00542	0.00285	0.057
rs10890025	1	73738163	G	A	1.65327e-06	RP4-598G3.1	33689	intergenic	5.613	6	9	15	0	0	0	0.0623968	0.0086	4.328e-13	-0.00557	0.00285	0.0507
rs11210196	1	73750567	T	C	1.66284e-06	RP4-598G3.1	21285	intergenic	0.834	7	9	15	0	0	0	-0.0622045	0.0086	5.122e-13	0.00582	0.00285	0.0411
rs11210191	1	73742618	G	T	1.668e-06	RP4-598G3.1	29234	intergenic	7.744	7	9	15	0	0	0	0.062301	0.0086	4.661e-13	-0.00566	0.00285	0.047
rs11210193	1	73743873	G	A	1.6801e-06	RP4-598G3.1	27979	intergenic	1.108	7	9	15	0	0	0	-0.0624019	0.0086	4.152e-13	0.00546	0.00285	0.0554
rs6672818	1	73731145	C	T	1.78328e-06	RP4-598G3.1	40707	intergenic	2.677	6	9	15	0	0	0	-0.062301	0.0086	5.189e-13	0.00565	0.00285	0.0473
rs12759031	1	73736889	T	C	1.80685e-06	RP4-598G3.1	34963	intergenic	2.637	7	9	15	0	0	0	0.0620988	0.0086	5.844e-13	-0.00582	0.00285	0.0412
rs2180945	1	73772693	C	T	1.9203e-06	RP4-598G3.1	0	ncRNA_intronic	12.79	6	9	15	0	0	0	-0.0621012	0.0086	5.48e-13	0.00555	0.00285	0.0514
rs1923240	1	73771345	G	A	1.96221e-06	RP4-598G3.1	507	upstream	1.393	6	9	15	0	0	0	-0.0621012	0.0086	5.315e-13	0.00544	0.00285	0.0561
rs7546305	1	73847802	T	C	1.99602e-06	RP4-598G3.1	26867	intergenic	7.961	6	7	15	0	0	0	-0.0622045	0.0086	5.148e-13	0.00534	0.00285	0.0611
rs11210188	1	73729188	G	A	2.01613e-06	RP4-598G3.1	42664	intergenic	8.502	7	9	15	0	0	0	0.0622052	0.0086	6.131e-13	-0.0056	0.00285	0.0494
rs6684341	1	73744843	C	T	2.05564e-06	RP4-598G3.1	27009	intergenic	9.591	7	9	15	0	0	0	0.0619038	0.0086	6.795e-13	-0.00571	0.00285	0.0451
rs12406253	1	73840341	C	T	2.06522e-06	RP4-598G3.1	19406	intergenic	0.291	6	9	15	0	0	0	0.0621012	0.0086	5.817e-13	-0.00546	0.00285	0.0554
rs10890031	1	73787158	G	A	2.07785e-06	RP4-598G3.1	0	ncRNA_intronic	1.76	5	9	15	0	0	0	0.0619038	0.0086	6.22e-13	-0.00554	0.00285	0.0516
rs1923204	1	73791614	G	T	2.08944e-06	RP4-598G3.1	0	ncRNA_intronic	1.004	6	9	15	0	0	0	-0.0619038	0.0086	6.29e-13	0.00555	0.00285	0.0515
rs2224494	1	73782148	T	G	2.11781e-06	RP4-598G3.1	0	ncRNA_intronic	8.729	6	9	15	0	0	0	0.0619978	0.0086	6.03e-13	-0.00545	0.00285	0.0558
rs1923225	1	73843468	T	C	2.14298e-06	RP4-598G3.1	22533	intergenic	4.892	6	9	15	0	0	0	0.0621012	0.0086	5.948e-13	-0.00539	0.00285	0.0583
rs1923226	1	73846894	T	C	2.16864e-06	RP4-598G3.1	25959	intergenic	0.108	7	9	15	0	0	0	-0.0619978	0.0086	6.005e-13	0.00538	0.00285	0.0591
rs12023347	1	73768022	C	T	2.17202e-06	RP4-598G3.1	3830	intergenic	1.834	7	9	15	0	0	0	-0.0618004	0.0086	6.924e-13	0.00559	0.00285	0.0497
rs12564425	1	73790683	G	T	2.17391e-06	RP4-598G3.1	0	ncRNA_intronic	0.863	7	9	15	0	0	0	0.0619038	0.0086	6.653e-13	-0.00553	0.00285	0.0523
rs10493515	1	73815631	G	T	2.20699e-06	RP4-598G3.1	0	ncRNA_intronic	6.126	6	9	15	0	0	0	-0.0619038	0.0086	6.83e-13	0.00553	0.00285	0.0523
rs10789368	1	73814159	G	A	2.25554e-06	RP4-598G3.1	0	ncRNA_intronic	0.91	5	9	15	0	0	0	-0.0619038	0.0086	6.825e-13	0.00547	0.00285	0.0548
rs2340402	1	73835741	A	G	2.25871e-06	RP4-598G3.1	14806	intergenic	3.192	7	9	15	0	0	0	-0.0621012	0.0086	6.084e-13	0.00528	0.00285	0.0637
rs12737087	1	73790407	A	G	2.26037e-06	RP4-598G3.1	0	ncRNA_intronic	0.846	6	9	15	0	0	0	-0.0618004	0.0086	6.849e-13	0.00547	0.00285	0.0548
rs7522217	1	73766120	G	A	2.29803e-06	RP4-598G3.1	5732	intergenic	3.235	6	9	15	0	0	0	-0.061603	0.0086	8.648e-13	0.0058	0.00285	0.0418
rs1198575	1	98562260	C	T	2.30327e-06	NFU1P2	19235	intergenic	0.266		5	15	0	0	0	0.0811992	0.0111	3.31e-13	0.00517	0.00362	0.154
rs7532462	1	73766162	G	T	2.31267e-06	RP4-598G3.1	5690	intergenic	1.495	7	9	15	0	0	0	0.0614995	0.0086	8.747e-13	-0.0058	0.00285	0.0418
rs911493	1	73834650	T	G	2.32255e-06	RP4-598G3.1	13715	intergenic	4.127	7	9	15	0	0	0	0.0619038	0.0086	6.952e-13	-0.00542	0.00285	0.0569
rs12036558	1	73796949	G	T	2.35588e-06	RP4-598G3.1	0	ncRNA_intronic	6.103	6	9	15	0	0	0	-0.0618004	0.0086	7.455e-13	0.00551	0.00285	0.0533
rs11210218	1	73847138	A	G	2.38149e-06	RP4-598G3.1	26203	intergenic	4.753	7	9	15	0	0	0	-0.0619038	0.0086	6.714e-13	0.0053	0.00285	0.063
rs3845343	1	73797306	C	T	2.41682e-06	RP4-598G3.1	0	ncRNA_intronic	1.869	6	9	15	0	0	0	0.061697	0.0086	7.829e-13	-0.00552	0.00285	0.0528
rs4523552	1	98328093	C	T	2.42385e-06	DPYD	0	intronic	1.616	5	5	15	0	0	0	0.0773036	0.0105	1.433e-13	0.00053	0.00346	0.88
rs12033140	1	73822289	C	T	2.42613e-06	RP4-598G3.1	1354	intergenic	2.671	3a	9	15	0	0	0	0.061697	0.0086	7.879e-13	-0.00552	0.00285	0.0528
rs1923217	1	73829223	T	C	2.43402e-06	RP4-598G3.1	8288	intergenic	2.188	7	9	15	0	0	0	-0.0618004	0.0086	7.469e-13	0.00542	0.00285	0.057
rs7555507	1	73766037	C	T	2.47458e-06	RP4-598G3.1	5815	intergenic	0.018	7	9	15	0	0	0	0.061697	0.0086	8.459e-13	-0.00558	0.00285	0.0505
rs11210887	1	44076019	G	A	2.51827e-06	PTPRF	0	intronic	12.97	6	4	4	1	1	0	0.061001	0.0093	4.524e-11	-0.01751	0.00311	1.83e-08
rs11165920	1	98325947	G	A	2.54865e-06	DPYD	0	intronic	0.064	7	5	15	0	0	0	-0.0772018	0.0105	1.528e-13	-0.00055	0.00346	0.874
rs1572668	1	73899742	G	A	2.5908e-06	RP4-598G3.1	78807	intergenic	0.808		9	15	0	0	0	-0.0619978	0.0086	5.931e-13	0.00484	0.00285	0.0892
rs11210244	1	73898258	A	G	2.65547e-06	RP4-598G3.1	77323	intergenic	2.36	7	9	15	0	0	0	-0.0619038	0.0086	6.307e-13	0.00488	0.00285	0.0864
rs12033505	1	73905414	C	A	2.72975e-06	RP4-598G3.1	84479	intergenic	2.434	6	9	15	0	0	0	-0.0619038	0.0086	6.738e-13	0.00492	0.00285	0.0841
rs549845	1	44076469	A	G	2.79768e-06	PTPRF	0	intronic	2.649	7	4	4	0	1	0	-0.0608034	0.0093	5.346e-11	0.01757	0.00311	1.63e-08
rs12747728	1	73910157	T	G	2.80154e-06	RP4-598G3.1	89222	intergenic	1.058	6	9	15	0	0	0	-0.061697	0.0086	7.222e-13	0.00496	0.00285	0.0814
rs9662719	1	98369744	G	A	2.91128e-06	DPYD	0	intronic	0.135	6	2	15	0	0	0	-0.0767947	0.0105	2.012e-13	-0.00033	0.00346	0.925
rs61787828	1	98386955	C	A	2.91584e-06	DPYD	349	upstream	6.979	3a	1	1	0	0	1	-0.0885968	0.0135	5.112e-11	-0.01613	0.00437	0.00022
rs4113050	1	73910055	C	T	2.92131e-06	RP4-598G3.1	89120	intergenic	7.451	6	9	15	0	0	0	-0.061697	0.0086	7.311e-13	0.00486	0.00285	0.0881
rs56060088	1	73894768	A	G	2.92688e-06	RP4-598G3.1	73833	intergenic	1.991	7	14	15	0	0	0	-0.061603	0.0086	8.337e-13	0.0051	0.00285	0.0735
rs2095794	1	73904937	A	G	2.9393e-06	RP4-598G3.1	84002	intergenic	2.64		9	15	0	0	0	0.061603	0.0086	8.179e-13	-0.00505	0.00285	0.076
rs61787820	1	98344661	T	C	2.94035e-06	DPYD	0	intronic	2.871	6	4	15	0	0	0	0.0768962	0.0105	1.948e-13	0.00048	0.00347	0.89
rs4287126	1	73908975	C	T	2.94937e-06	RP4-598G3.1	88040	intergenic	7.814	7	9	15	0	0	0	-0.061697	0.0086	7.407e-13	0.00486	0.00285	0.0883
rs4113049	1	73909964	A	G	2.97311e-06	RP4-598G3.1	89029	intergenic	3.063	5	7	15	0	0	0	0.061697	0.0086	7.383e-13	-0.00482	0.00285	0.0905
rs12049376	1	73764712	G	A	3.01276e-06	RP4-598G3.1	7140	intergenic	3.635	7	9	15	0	0	0	0.0611045	0.0086	1.296e-12	-0.00573	0.00285	0.0443
rs11210242	1	73897809	T	C	3.02456e-06	RP4-598G3.1	76874	intergenic	0.34	6	9	15	0	0	0	-0.061603	0.0086	8.689e-13	0.00508	0.00285	0.0748
rs4369181	1	73904211	G	A	3.05135e-06	RP4-598G3.1	83276	intergenic	1.195	7	9	15	0	0	0	0.061603	0.0086	8.592e-13	-0.00503	0.00285	0.0773
rs6669843	1	73897381	G	A	3.08825e-06	RP4-598G3.1	76446	intergenic	3.05	6	9	15	0	0	0	-0.061697	0.0086	8.006e-13	0.00487	0.00285	0.0875
rs12037168	1	73914157	A	G	3.11939e-06	RP4-598G3.1	93222	intergenic	3.326	5	9	15	0	0	0	0.0619038	0.0086	7.211e-13	-0.00465	0.00285	0.103
rs61787819	1	98344088	C	T	3.1815e-06	DPYD	0	intronic	1.496	6	4	15	0	0	0	-0.0767017	0.0105	2.189e-13	-0.00048	0.00347	0.89
rs4523551	1	98327831	T	C	3.18609e-06	DPYD	0	intronic	0.461	6	5	15	0	0	0	0.0765031	0.0104	2.104e-13	0.00061	0.00346	0.859
rs11210235	1	73878194	C	T	3.18668e-06	RP4-598G3.1	57259	intergenic	9.315	7	7	15	0	0	0	-0.0611986	0.0086	1.213e-12	0.00547	0.00285	0.0546
rs10493518	1	73860631	G	A	3.19863e-06	RP4-598G3.1	39696	intergenic	6.064	6	7	15	0	0	0	0.0611986	0.0086	1.251e-12	-0.00551	0.00285	0.0529
rs11210236	1	73879821	T	C	3.20079e-06	RP4-598G3.1	58886	intergenic	2.089	6	9	15	0	0	0	-0.0611986	0.0086	1.213e-12	0.00546	0.00285	0.0551
rs10493517	1	73858351	A	G	3.22287e-06	RP4-598G3.1	37416	intergenic	1.083	7	9	15	0	0	0	-0.0611986	0.0086	1.211e-12	0.00544	0.00285	0.056
rs10465869	1	73880724	A	C	3.2493e-06	RP4-598G3.1	59789	intergenic	1.616	6	9	15	0	0	0	-0.0611986	0.0086	1.229e-12	0.00544	0.00285	0.056
rs1338650	1	73862004	G	T	3.27859e-06	RP4-598G3.1	41069	intergenic	0.461		9	15	0	0	0	0.0611986	0.0086	1.291e-12	-0.0055	0.00285	0.0534
rs1923243	1	73868386	C	A	3.29411e-06	RP4-598G3.1	47451	intergenic	2.331	6	9	15	0	0	0	-0.0611986	0.0086	1.219e-12	0.0054	0.00285	0.0582
rs1316718	1	73874321	A	G	3.30289e-06	RP4-598G3.1	53386	intergenic	4.289	7	9	15	0	0	0	-0.0611045	0.0086	1.279e-12	0.00547	0.00285	0.0549
rs12718437	1	73851213	A	G	3.31244e-06	RP4-598G3.1	30278	intergenic	8.584	7	9	15	0	0	0	0.0611986	0.0086	1.258e-12	-0.00543	0.00285	0.0565
rs10465868	1	73880654	A	G	3.35185e-06	RP4-598G3.1	59719	intergenic	6.399	7	9	15	0	0	0	0.0611045	0.0086	1.283e-12	-0.00543	0.00285	0.0564
rs1885251	1	73866020	G	T	3.35319e-06	RP4-598G3.1	45085	intergenic	0.722	5	9	15	0	0	0	0.0611986	0.0086	1.266e-12	-0.00541	0.00285	0.0575
rs4970723	1	98353416	A	G	3.36591e-06	DPYD	0	intronic	2.074	5	4	15	0	0	0	-0.0765031	0.0104	2.4e-13	-0.00047	0.00346	0.892
rs11210232	1	73864251	T	C	3.38834e-06	RP4-598G3.1	43316	intergenic	0.852	5	9	15	0	0	0	-0.0611045	0.0086	1.312e-12	0.00544	0.00285	0.056
rs1885250	1	73865790	A	G	3.40861e-06	RP4-598G3.1	44855	intergenic	1.372	5	9	15	0	0	0	-0.0611045	0.0086	1.314e-12	0.00543	0.00285	0.0566
rs4354497	1	73889436	C	T	3.42492e-06	RP4-598G3.1	68501	intergenic	1.047	7	9	15	0	0	0	0.0611045	0.0086	1.294e-12	-0.00539	0.00285	0.0584
rs4372296	1	98320492	C	A	3.42966e-06	DPYD	0	intronic	3.24	6	4	15	0	0	0	-0.0752948	0.0103	3.144e-13	-0.00273	0.00343	0.427
rs12062845	1	98342685	A	C	3.45965e-06	DPYD	0	intronic	1.61	6	4	15	0	0	0	-0.076498	0.0105	2.53e-13	-0.00045	0.00347	0.897
rs11165921	1	98334990	G	T	3.47203e-06	DPYD	0	intronic	0.204	6	4	15	0	0	0	-0.0762981	0.0104	2.389e-13	-0.00064	0.00346	0.853
rs10747489	1	98318735	T	C	3.5432e-06	DPYD	0	intronic	0.21	5	5	5	0	0	0	0.0751978	0.0103	3.321e-13	0.00274	0.00343	0.424
rs7521446	1	73890390	T	C	3.5692e-06	RP4-598G3.1	69455	intergenic	6.792	7	9	15	0	0	0	0.0611045	0.0086	1.355e-12	-0.00536	0.00285	0.06
rs7553998	1	73886699	T	C	3.59292e-06	RP4-598G3.1	65764	intergenic	5.744	6	9	15	0	0	0	0.061001	0.0086	1.436e-12	-0.00543	0.00285	0.0564
rs1416274	1	73889941	T	C	3.62266e-06	RP4-598G3.1	69006	intergenic	1.515		9	15	0	0	0	0.0611045	0.0086	1.383e-12	-0.00535	0.00285	0.0603
rs12562533	1	73894150	C	T	3.65761e-06	RP4-598G3.1	73215	intergenic	4.532	6	14	15	0	0	0	-0.0611986	0.0086	1.25e-12	0.00515	0.00285	0.0707
rs4406595	1	73893148	C	T	3.67421e-06	RP4-598G3.1	72213	intergenic	0.589	7	9	15	0	0	0	-0.0611045	0.0086	1.277e-12	0.00517	0.00285	0.0695
rs1338647	1	73893579	A	G	3.67769e-06	RP4-598G3.1	72644	intergenic	1.538	6	9	15	0	0	0	-0.061001	0.0086	1.409e-12	0.00534	0.00285	0.0608
rs4998957	1	73891887	G	A	3.67838e-06	RP4-598G3.1	70952	intergenic	0.029	6	9	15	0	0	0	0.0611986	0.0086	1.258e-12	-0.00514	0.00285	0.071
rs1338656	1	73888982	C	T	3.67845e-06	RP4-598G3.1	68047	intergenic	6.792		9	15	0	0	0	-0.0611045	0.0086	1.354e-12	0.00527	0.00285	0.0643
rs4379706	1	98322379	C	T	3.68469e-06	DPYD:RP11-272L13.4	00:00:00	ncRNA_exonic	0.678	7	4	15	0	0	0	-0.0751008	0.0103	3.533e-13	-0.00274	0.00343	0.425
rs1338649	1	73893632	C	T	3.68874e-06	RP4-598G3.1	72697	intergenic	1.811	7	9	15	0	0	0	-0.061001	0.0086	1.416e-12	0.00534	0.00285	0.0608
rs1538376	1	73892613	C	A	3.68948e-06	RP4-598G3.1	71678	intergenic	1.582	6	9	15	0	0	0	-0.0611986	0.0086	1.266e-12	0.00515	0.00285	0.0709
rs11210237	1	73889110	T	C	3.69126e-06	RP4-598G3.1	68175	intergenic	4.144	6	9	15	0	0	0	0.061001	0.0086	1.43e-12	-0.00535	0.00285	0.0601
rs61765512	1	73890886	C	T	3.69683e-06	RP4-598G3.1	69951	intergenic	3.365	6	9	15	0	0	0	0.061001	0.0086	1.43e-12	-0.00535	0.00285	0.0603
rs1416266	1	73892824	C	A	3.70093e-06	RP4-598G3.1	71889	intergenic	3.207	7	9	15	0	0	0	0.0611986	0.0086	1.268e-12	-0.00514	0.00285	0.0712
rs12569115	1	73894065	A	G	3.70519e-06	RP4-598G3.1	73130	intergenic	0.543	7	14	15	0	0	0	-0.0611045	0.0086	1.281e-12	0.00515	0.00285	0.0704
rs1538375	1	73892579	A	G	3.7071e-06	RP4-598G3.1	71644	intergenic	6.365	7	9	15	0	0	0	0.0611986	0.0086	1.263e-12	-0.00513	0.00285	0.0718
rs4970719	1	98318162	G	A	3.71406e-06	DPYD	0	intronic	1.863	5	5	5	0	0	0	0.0751008	0.0103	3.606e-13	0.00277	0.00343	0.42
rs61765513	1	73890900	G	T	3.73355e-06	RP4-598G3.1	69965	intergenic	1.415	6	9	15	0	0	0	0.061001	0.0086	1.467e-12	-0.00537	0.00285	0.0596
rs6676874	1	73908359	C	T	3.74497e-06	RP4-598G3.1	87424	intergenic	2.847	6	9	15	0	0	0	0.0625991	0.0091	6.093e-12	-0.00787	0.00307	0.0102
rs1361244	1	73887871	G	A	3.76482e-06	RP4-598G3.1	66936	intergenic	1.028		9	15	0	0	0	0.061001	0.0086	1.409e-12	-0.00527	0.00285	0.0641
rs12565386	1	73894459	C	T	3.78415e-06	RP4-598G3.1	73524	intergenic	0.573	7	14	15	0	0	0	0.0611045	0.0086	1.367e-12	-0.00521	0.00285	0.0676
rs4636406	1	73892420	T	G	3.80027e-06	RP4-598G3.1	71485	intergenic	1.096	7	9	15	0	0	0	-0.0611045	0.0086	1.349e-12	0.00517	0.00285	0.0693
rs2391903	1	98482580	G	A	3.81874e-06	MIR137HG	0	ncRNA_intronic	3.5	6	5	15	0	0	0	-0.0857976	0.0133	1.268e-10	-0.01699	0.00435	9.26e-05
rs11210247	1	73900932	T	C	3.84725e-06	RP4-598G3.1	79997	intergenic	1.265	7	9	15	0	0	0	0.0613961	0.0086	1.109e-12	-0.00481	0.00285	0.0918
rs2154402	1	98475522	C	T	4.03516e-06	MIR137HG	0	ncRNA_intronic	8.583		1	15	0	0	0	0.0855034	0.0133	1.415e-10	0.01703	0.00435	8.97e-05
rs4970720	1	98326447	G	A	4.13972e-06	DPYD	0	intronic	0.813	6	5	15	0	0	0	-0.0759959	0.0104	3.036e-13	-0.00074	0.00346	0.831
rs10747490	1	98325796	G	A	4.21825e-06	DPYD	0	intronic	1.565	7	5	15	0	0	0	-0.0758988	0.0104	3.096e-13	-0.00077	0.00346	0.823
rs2340404	1	73873036	A	G	4.23802e-06	RP4-598G3.1	52101	intergenic	1.733	7	9	15	0	0	0	0.061603	0.0091	1.237e-11	-0.00854	0.00306	0.00527
rs61785883	1	98449380	C	T	4.36846e-06	MIR137HG	4175	intergenic	0.344	5	5	15	0	0	0	0.0861043	0.0134	1.222e-10	0.01651	0.00435	0.000148
rs2802530	1	98546134	G	A	4.45574e-06	NFU1P2	3109	intergenic	0.136		5	15	0	0	0	-0.0874005	0.0134	6.259e-11	-0.01508	0.00434	0.000515
rs2802531	1	98545954	T	C	4.46616e-06	NFU1P2	2929	intergenic	4.926		5	15	0	0	0	0.0873023	0.0134	6.407e-11	0.01512	0.00434	0.000498
rs1885248	1	73865596	T	C	4.52876e-06	RP4-598G3.1	44661	intergenic	3.792	7	9	15	0	0	0	-0.061603	0.0091	1.33e-11	0.00848	0.00306	0.00559
rs7524038	1	98345019	G	A	4.5428e-06	DPYD	0	intronic	10.66	6	4	15	0	0	0	-0.0757046	0.0104	3.67e-13	-0.00059	0.00346	0.866
rs4970721	1	98342067	C	A	4.60208e-06	DPYD	0	intronic	2.433	5	4	15	0	0	0	-0.0757046	0.0104	3.708e-13	-0.00062	0.00346	0.859
rs9661794	1	98336329	A	G	4.75479e-06	DPYD	0	intronic	21.3	3a	4	15	1	0	0	0.0757046	0.0104	3.704e-13	0.00079	0.00346	0.82
rs12406713	1	98359342	T	C	4.77443e-06	DPYD	0	intronic	1.439	5	2	15	0	0	0	0.0755968	0.0104	3.94e-13	0.0006	0.00346	0.862
rs61786697	1	98513959	G	A	4.86105e-06	MIR137HG	0	ncRNA_intronic	14.67	4	1	13	0	0	1	0.0858956	0.0133	1.154e-10	0.016	0.00434	0.000226
rs61787830	1	98393523	T	C	4.86484e-06	RP11-272L13.3	5506	intergenic	4.898	7	5	15	0	0	0	-0.0858015	0.0134	1.732e-10	-0.01692	0.00437	0.000107
rs61786696	1	98513845	A	G	4.91685e-06	MIR137HG	0	ncRNA_intronic	7.362	4	1	13	0	0	1	0.0858956	0.0133	1.195e-10	0.01603	0.00434	0.00022
rs1500429	1	73917111	C	A	4.91804e-06	RP4-598G3.1	96176	intergenic	18.22	7	9	15	0	0	0	-0.0619038	0.0091	1.071e-11	0.00801	0.00306	0.00892
rs1628294	1	98502594	A	C	4.95225e-06	MIR137HG	0	ncRNA_intronic	5.278		5	15	0	0	1	-0.0851985	0.0133	1.664e-10	-0.0167	0.00435	0.000122
rs628933	1	73917247	G	T	5.04316e-06	RP4-598G3.1	96312	intergenic	8.52	6	9	15	0	0	0	0.0619038	0.0091	1.085e-11	-0.00797	0.00306	0.00926
rs7418577	1	98362040	T	C	5.1387e-06	DPYD	0	intronic	1.216	5	5	15	0	0	0	-0.0754027	0.0104	4.585e-13	-0.0005	0.00346	0.886
rs1923244	1	73869230	C	T	5.19955e-06	RP4-598G3.1	48295	intergenic	0.933	7	9	15	0	0	0	-0.0614995	0.0091	1.399e-11	0.00824	0.00306	0.00711
rs10747492	1	98342417	A	G	5.25306e-06	DPYD	0	intronic	1.178	6	4	15	0	0	0	0.0752948	0.0104	4.63e-13	0.00057	0.00346	0.869
rs10747491	1	98341152	G	T	5.26601e-06	DPYD	0	intronic	3.148	7	4	15	0	0	0	-0.0752948	0.0104	4.513e-13	-0.00067	0.00346	0.846
rs75451404	1	98385830	C	T	5.29283e-06	DPYD	0	intronic	13.17	3a	1	1	1	0	1	-0.0895024	0.0139	1.108e-10	-0.01633	0.00453	0.000309
rs12029861	1	73919230	A	G	5.42766e-06	RP4-598G3.1	98295	intergenic	2.399	5	9	15	0	0	0	-0.0618004	0.0091	1.427e-11	0.00819	0.00307	0.00765
rs10875113	1	98346177	T	C	5.44778e-06	DPYD	0	intronic	0.682	7	4	15	0	0	0	-0.0752948	0.0104	4.772e-13	-0.00065	0.00346	0.851
rs11210238	1	73890593	A	G	5.49308e-06	RP4-598G3.1	69658	intergenic	1.299	6	9	15	0	0	0	-0.061302	0.0091	1.546e-11	0.00826	0.00306	0.00699
rs1475065	1	73882880	G	A	5.49475e-06	RP4-598G3.1	61945	intergenic	1.22	6	9	15	0	0	0	-0.061302	0.0091	1.58e-11	0.00829	0.00306	0.00679
rs10749824	1	73900947	G	A	5.50464e-06	RP4-598G3.1	80012	intergenic	1.469	6	9	15	0	0	0	0.0622045	0.0092	1.053e-11	-0.00776	0.00307	0.0116
rs604654	1	73913689	T	C	5.65188e-06	RP4-598G3.1	92754	intergenic	0.083	7	9	15	0	0	0	0.0619978	0.0092	1.206e-11	-0.00789	0.00307	0.0103
rs10890038	1	73859002	T	C	5.65945e-06	RP4-598G3.1	38067	intergenic	1.773	7	9	15	0	0	0	0.0614995	0.0091	1.461e-11	-0.0081	0.00306	0.00813
rs10875118	1	98365310	C	A	5.68398e-06	DPYD	0	intronic	4.887	6	5	15	0	0	0	0.0751978	0.0104	5.069e-13	0.00066	0.00346	0.848
rs1572669	1	73863862	A	G	5.76339e-06	RP4-598G3.1	42927	intergenic	0.353		9	15	0	0	0	0.0613961	0.0091	1.506e-11	-0.0081	0.00306	0.00811
rs12718438	1	73851340	A	G	5.86377e-06	RP4-598G3.1	30405	intergenic	4.611	7	9	15	0	0	0	-0.0614995	0.0091	1.51e-11	0.00807	0.00306	0.00837
rs9324374	1	98357727	T	C	5.90687e-06	DPYD	0	intronic	4.003	7	5	15	0	0	0	-0.0751008	0.0104	5.393e-13	-0.00066	0.00346	0.849
rs1801265	1	98348885	A	G	6.09097e-06	DPYD	0	exonic	23.2		4	15	1	0	0	0.0750038	0.0104	5.742e-13	0.00062	0.00346	0.858
rs6673661	1	2372954	A	G	6.32182e-06	PLCH2	0	intronic	0.166	5	4	14	0	0	0	-0.0622052	0.0091	7.736e-12	0.0066	0.0029	0.0227
rs6677116	1	98337283	A	G	6.47398e-06	DPYD	0	intronic	4.393	6	4	15	0	0	0	-0.074896	0.0104	6.103e-13	-0.00073	0.00346	0.832
rs557855	1	73919013	T	C	6.5617e-06	RP4-598G3.1	98078	intergenic	1.215	7	9	15	0	0	0	-0.061697	0.0091	1.551e-11	0.00788	0.00307	0.0103
rs6688934	1	2372397	A	G	6.5773e-06	PLCH2	0	intronic	2.85	2b	4	14	0	0	0	-0.0622052	0.0091	8.078e-12	0.00656	0.0029	0.0234
rs6673880	1	2373168	A	G	6.6068e-06	PLCH2	0	intronic	1.358		4	14	0	0	0	-0.062301	0.0091	7.195e-12	0.00639	0.0029	0.0274
rs61789075	1	98414977	A	G	6.75985e-06	RP11-272L13.3	7674	intergenic	0.74	6	5	15	0	0	0	0.0863979	0.0136	2.293e-10	0.01666	0.00443	0.00017
rs1211661	1	98532848	G	A	7.46231e-06	NFU1P2	9707	intergenic	1.235		5	15	0	0	0	0.0856995	0.0134	1.376e-10	0.01498	0.00434	0.00056
rs2802532	1	98528830	T	C	8.04121e-06	MIR137HG	13410	intergenic	2.732		5	15	0	0	0	0.0854054	0.0133	1.57e-10	0.015	0.00434	0.000552
rs12754690	1	73939898	C	T	8.40799e-06	RP4-598G3.1	118963	intergenic	1.069	7	5	15	0	0	0	0.0600974	0.0086	2.67e-12	-0.00403	0.00285	0.157
rs11210261	1	73941881	A	C	8.84446e-06	RP4-598G3.1	120946	intergenic	4.337	7	5	15	0	0	0	-0.0600033	0.0086	2.821e-12	0.00397	0.00285	0.163
rs11210263	1	73942894	T	C	8.92528e-06	RP4-598G3.1	121959	intergenic	1.69	5	5	15	0	0	0	-0.0600033	0.0086	2.901e-12	0.004	0.00285	0.16
rs4648844	1	2374758	G	A	8.94331e-06	PLCH2	0	intronic	7.589	5	2	13	0	0	0	0.0613968	0.0091	1.474e-11	-0.00668	0.0029	0.0211
rs11210259	1	73935251	G	A	9.13206e-06	RP4-598G3.1	114316	intergenic	6.311	7	9	15	0	0	0	0.0598997	0.0086	3.072e-12	-0.00404	0.00285	0.156
rs145071536	1	243793012	C	T	9.41369e-06	AKT3	0	intronic	5.462	7	4	5	0	0	0	0.0851005	0.012	1.615e-12	0.00302	0.00367	0.411
rs11210257	1	73934633	C	A	9.44474e-06	RP4-598G3.1	113698	intergenic	0.48	6	9	15	0	0	0	-0.0598997	0.0086	3.194e-12	0.004	0.00285	0.16
rs12136984	1	73725998	T	G	9.58915e-06	RP4-598G3.1	45854	intergenic	1.28	6	9	15	0	0	0	-0.0608015	0.0087	2.16e-12	0.00308	0.00285	0.28
rs7416650	1	73969936	G	A	9.61294e-06	RP4-788P17.1	130962	intergenic	5.346	7	9	15	0	0	0	0.0598997	0.0086	3.175e-12	-0.00393	0.00285	0.168
rs10890040	1	73916446	C	A	9.7143e-06	RP4-598G3.1	95511	intergenic	4.056	7	9	15	0	0	0	0.0600974	0.0091	4.097e-11	-0.00825	0.00304	0.00671
rs61787824	1	98378559	T	C	9.77059e-06	DPYD	0	intronic	0.185	6	5	15	0	0	0	0.0878002	0.0139	2.528e-10	0.01597	0.00452	0.000415
rs2173735	1	73971450	T	C	9.8841e-06	RP4-788P17.1	129448	intergenic	3.463	7	9	15	0	0	0	0.0598997	0.0086	3.222e-12	-0.00386	0.00285	0.175
rs16851048	1	177276006	T	C	1.01573e-05	BRINP2	24447	intergenic	5.434	7	5	15	0	0	0	-0.0744973	0.0107	4.149e-12	0.00542	0.00361	0.133
rs75570956	1	98377149	G	A	1.02662e-05	DPYD	0	intronic	2.916	5	2	15	0	0	0	-0.0912018	0.0143	2.069e-10	-0.01579	0.00464	0.000673
rs16851037	1	177271313	G	A	1.03949e-05	BRINP2	19754	intergenic	1.432	7	2	15	0	0	0	-0.0741957	0.0107	4.874e-12	0.00573	0.00361	0.113
rs11210266	1	73964312	T	G	1.04754e-05	RP4-788P17.1	136586	intergenic	1.969	7	9	15	0	0	0	-0.059796	0.0086	3.547e-12	0.00386	0.00285	0.175
rs12742409	1	73974388	C	T	1.07276e-05	RP4-788P17.1	126510	intergenic	11.93	7	9	15	0	0	0	0.059796	0.0086	3.618e-12	-0.00383	0.00285	0.179
rs1021756	1	73958086	T	G	1.0982e-05	RP4-598G3.1	137151	intergenic	2.816		9	15	0	0	0	-0.0597018	0.0086	3.823e-12	0.00386	0.00285	0.175
rs1338646	1	73932451	A	G	1.10796e-05	RP4-598G3.1	111516	intergenic	2.538		9	15	0	0	0	-0.0611986	0.0092	2.474e-11	0.00739	0.0031	0.0171
rs1338653	1	73987608	C	T	1.11934e-05	RP4-788P17.1	113290	intergenic	4.924		9	15	0	0	0	-0.059796	0.0086	3.926e-12	0.00386	0.00285	0.176
rs2341392	1	73986097	A	G	1.13012e-05	RP4-788P17.1	114801	intergenic	1.554	6	5	15	0	0	0	-0.0597018	0.0086	3.952e-12	0.00383	0.00285	0.178
rs61605983	1	73985364	A	G	1.13143e-05	RP4-788P17.1	115534	intergenic	5.633	6	5	15	0	0	0	0.0597018	0.0086	4.055e-12	-0.00388	0.00285	0.173
rs61833239	1	244010441	T	G	1.13956e-05	AKT3	0	intronic	7.464	5	1	5	0	0	0	-0.0862989	0.0124	2.795e-12	-0.00395	0.00374	0.291
rs11210276	1	73991792	T	G	1.14108e-05	RP4-788P17.1	109106	intergenic	1.116	7	9	15	0	0	0	0.059796	0.0086	3.944e-12	-0.00381	0.00285	0.182
rs12026485	1	73977107	T	G	1.163e-05	RP4-788P17.1	123791	intergenic	2.228	7	7	15	0	0	0	0.0595982	0.0086	4.071e-12	-0.0038	0.00285	0.182
rs68105828	1	177268669	G	A	1.17852e-05	BRINP2	17110	intergenic	1.466	7	5	15	0	0	0	-0.0740018	0.0107	5.696e-12	0.00559	0.00361	0.122
rs6687012	1	2375844	G	T	1.20754e-05	PLCH2	0	intronic	3.41	2b	1	13	0	0	0	0.0608972	0.0091	2.15e-11	-0.00651	0.0029	0.0245
rs6701520	1	73940718	C	T	1.226e-05	RP4-598G3.1	119783	intergenic	3.427	7	5	15	0	0	0	-0.0611045	0.0092	2.797e-11	0.00731	0.0031	0.0182
rs12140865	1	73932886	A	C	1.22762e-05	RP4-598G3.1	111951	intergenic	2.738	5	9	15	0	0	0	0.0611045	0.0092	2.645e-11	-0.00723	0.0031	0.0196
rs7513375	1	73952123	A	C	1.30199e-05	RP4-598G3.1	131188	intergenic	0.471	6	14	15	0	0	0	-0.0592967	0.0086	5.36e-12	0.00398	0.00285	0.162
rs66465149	1	177262675	T	C	1.32332e-05	BRINP2	11116	intergenic	3.161	5	5	15	0	0	0	-0.0737004	0.0107	6.993e-12	0.00563	0.00361	0.119
rs67664585	1	177265737	T	G	1.32757e-05	BRINP2	14178	intergenic	5.607	6	5	15	0	0	0	-0.0737004	0.0107	7.077e-12	0.00564	0.00361	0.118
rs1846727	1	73921819	T	C	1.51158e-05	RP4-598G3.1	100884	intergenic	0.047	6	9	15	0	0	0	-0.061001	0.0092	3.144e-11	0.007	0.0031	0.024
rs4282756	1	73923349	T	C	1.52373e-05	RP4-598G3.1	102414	intergenic	0.618	7	9	15	0	0	0	-0.0608975	0.0092	3.195e-11	0.007	0.0031	0.0239
rs4353039	1	73935884	G	A	1.54263e-05	RP4-598G3.1	114949	intergenic	1.216	7	9	15	0	0	0	0.0608975	0.0092	3.327e-11	-0.00703	0.0031	0.0233
rs536029	1	73925090	G	A	1.54967e-05	RP4-598G3.1	104155	intergenic	1.104	6	9	15	0	0	0	0.0608975	0.0092	3.284e-11	-0.007	0.0031	0.0239
rs1392583	1	73921761	A	C	1.55884e-05	RP4-598G3.1	100826	intergenic	1.305	6	9	15	0	0	0	0.0608975	0.0092	3.305e-11	-0.007	0.0031	0.024
rs614131	1	73937695	C	T	1.64064e-05	RP4-598G3.1	116760	intergenic	2.848		15	15	0	0	0	0.0606999	0.0092	3.711e-11	-0.00703	0.0031	0.0232
rs647478	1	73920040	G	A	1.82404e-05	RP4-598G3.1	99105	intergenic	4.417		9	15	0	0	0	0.061001	0.0092	3.884e-11	-0.00686	0.00311	0.0274
rs647959	1	73919925	G	T	1.84334e-05	RP4-598G3.1	98990	intergenic	1.393		9	15	0	0	0	0.061001	0.0092	3.965e-11	-0.00687	0.00311	0.0272
rs496819	1	73926572	T	C	1.87316e-05	RP4-598G3.1	105637	intergenic	11.91	6	9	15	0	0	0	0.0608034	0.0092	4.331e-11	-0.00697	0.00311	0.0249
rs11210070	1	73286409	A	G	2.07268e-05	RP4-660H19.1	0	ncRNA_intronic	9.016	6	9	15	0	0	0	0.060196	0.0087	5.458e-12	0.00218	0.00289	0.451
rs12136862	1	73287890	C	T	2.07548e-05	RP4-660H19.1	0	ncRNA_intronic	1.317	5	9	15	0	0	0	0.060196	0.0087	5.358e-12	0.00211	0.00289	0.465
rs662655	1	73305782	A	G	2.07932e-05	RP4-660H19.1	0	ncRNA_intronic	0.465		5	15	0	0	0	0.0603022	0.0087	4.675e-12	-0.00013	0.00288	0.963
rs12117216	1	73281285	A	C	2.13012e-05	RP4-660H19.1	0	ncRNA_intronic	8.314	6	9	15	0	0	0	0.0603978	0.0088	5.458e-12	0.00205	0.00289	0.48
rs12142655	1	73284305	A	G	2.14482e-05	RP4-660H19.1	0	ncRNA_intronic	0.735	6	9	15	0	0	0	-0.060196	0.0087	5.429e-12	-0.00199	0.00289	0.492
rs1525980	1	73303646	T	G	2.15955e-05	RP4-660H19.1	0	ncRNA_intronic	0.744		7	15	0	0	0	-0.0601004	0.0087	6.222e-12	-0.00239	0.00289	0.409
rs56335113	1	30427639	G	A	2.20958e-05	RP11-179G8.1	49434	intergenic	15.35	5	5	15	0	1	0	-0.064701	0.0094	6.017e-12	-0.00232	0.0031	0.453
rs58967969	1	177254482	T	C	2.28429e-05	BRINP2	2923	intergenic	0.399	7	5	15	0	0	0	-0.0720977	0.0107	1.817e-11	0.00574	0.00361	0.111
rs12145223	1	73304462	A	G	2.29688e-05	RP4-660H19.1	0	ncRNA_intronic	5.543	6	5	15	0	0	0	0.0598986	0.0087	6.965e-12	0.00241	0.00289	0.405
rs57578100	1	73711493	G	A	2.37354e-05	RN7SKP19	53954	intergenic	10.41	7	9	15	0	0	0	-0.0587028	0.0086	1.159e-11	0.00352	0.00285	0.216
rs11806728	1	73677003	G	A	2.50904e-05	RN7SKP19	19464	intergenic	1.449	6	9	15	0	0	0	-0.0584981	0.0086	1.094e-11	0.00319	0.00285	0.263
rs10890017	1	73658562	C	T	2.62143e-05	RN7SKP19	1023	intergenic	4.946	6	9	15	0	0	0	0.0584027	0.0086	1.133e-11	-0.0031	0.00285	0.277
rs4650206	1	73720577	T	C	2.62793e-05	RP4-598G3.1	51275	intergenic	1.031	6	9	15	0	0	0	-0.0584981	0.0086	1.265e-11	0.00335	0.00285	0.24
rs11210187	1	73715233	T	C	2.65923e-05	RP4-598G3.1	56619	intergenic	11.6	7	9	15	0	0	0	-0.0584027	0.0086	1.315e-11	0.0034	0.00285	0.234
rs6682579	1	73709391	C	T	2.66517e-05	RN7SKP19	51852	intergenic	1.987	7	9	15	0	0	0	0.058599	0.0087	1.316e-11	-0.00338	0.00285	0.235
rs6684841	1	73706449	A	G	2.66622e-05	RN7SKP19	48910	intergenic	9.223	6	9	15	0	0	0	0.0584953	0.0087	1.38e-11	-0.0035	0.00285	0.22
rs10789360	1	73658307	G	T	2.70849e-05	RN7SKP19	768	upstream	4.848	5	9	15	0	0	0	0.0584027	0.0086	1.21e-11	-0.00313	0.00285	0.272
rs6701322	1	97835921	G	A	2.76016e-05	DPYD	0	intronic	3.198	6	4	15	0	1	0	0.0686001	0.01	6.145e-12	-0.00102	0.00335	0.76
rs942820	1	2379705	A	G	2.76622e-05	PLCH2	0	intronic	1.383		4	14	0	0	0	-0.058795	0.0091	1.035e-10	0.00684	0.0029	0.0183
rs1009080	1	30431560	A	G	2.81238e-05	RP11-179G8.1	53355	intergenic	1.548		5	15	0	0	0	-0.0633972	0.0094	1.267e-11	-0.00337	0.0031	0.277
rs10789361	1	73658397	G	A	2.82465e-05	RN7SKP19	858	upstream	2.198	6	9	15	0	0	0	-0.0582967	0.0086	1.279e-11	0.0031	0.00285	0.276
rs11210186	1	73711811	C	T	2.85839e-05	RN7SKP19	54272	intergenic	3.496	6	9	15	0	0	0	-0.0582967	0.0086	1.461e-11	0.00335	0.00285	0.239
rs7522520	1	73664563	C	T	2.89374e-05	RN7SKP19	7024	intergenic	5.031	7	9	15	0	0	0	-0.0582013	0.0086	1.344e-11	0.00313	0.00285	0.272
rs4949526	1	30432219	C	T	2.92089e-05	RP11-179G8.1	54014	intergenic	0.03	4	5	15	0	0	0	-0.0633034	0.0094	1.485e-11	-0.00361	0.0031	0.245
rs12142986	1	73661616	T	C	3.0148e-05	RN7SKP19	4077	intergenic	1.963	7	9	15	0	0	0	0.0580953	0.0086	1.488e-11	-0.0032	0.00285	0.261
rs72728416	1	97834691	G	A	3.05364e-05	DPYD	0	intronic	3.048	6	4	15	0	1	0	0.0683966	0.01	7.188e-12	-0.00099	0.00335	0.767
rs6684541	1	73706169	A	C	3.06029e-05	RN7SKP19	48630	intergenic	2.793	6	9	15	0	0	0	-0.0580953	0.0086	1.631e-11	0.00336	0.00285	0.239
rs10890019	1	73663455	G	A	3.07316e-05	RN7SKP19	5916	intergenic	1.522	6	9	15	0	0	0	-0.0580953	0.0086	1.471e-11	0.0031	0.00285	0.276
rs6424532	1	73664022	G	A	3.09917e-05	RN7SKP19	6483	intergenic	9.303	7	9	15	0	0	0	-0.0579999	0.0086	1.538e-11	0.00317	0.00285	0.266
rs8179409	1	73700690	T	G	3.10139e-05	RN7SKP19	43151	intergenic	0.3	6	9	15	0	0	0	0.0582029	0.0087	1.671e-11	-0.00336	0.00285	0.238
rs12132090	1	73661661	T	C	3.18971e-05	RN7SKP19	4122	intergenic	3.057	7	9	15	0	0	0	-0.0579999	0.0086	1.6e-11	0.00315	0.00285	0.268
rs4129350	1	73694600	C	T	3.27865e-05	RN7SKP19	37061	intergenic	0.943		7	15	0	0	0	-0.0580991	0.0086	1.836e-11	0.00337	0.00285	0.237
rs6697023	1	73701671	T	G	3.3154e-05	RN7SKP19	44132	intergenic	3.652	7	9	15	0	0	0	0.0579999	0.0086	1.889e-11	-0.00339	0.00285	0.234
rs6675954	1	73701723	C	T	3.33292e-05	RN7SKP19	44184	intergenic	2.229	7	9	15	0	0	0	-0.0579999	0.0086	1.881e-11	0.00336	0.00285	0.238
rs10890018	1	73662169	A	G	3.35122e-05	RN7SKP19	4630	intergenic	3.425	6	9	15	0	0	0	-0.0579046	0.0086	1.719e-11	0.00315	0.00285	0.27
rs61787783	1	98330948	A	G	3.37641e-05	DPYD	0	intronic	7.434	6	5	15	0	0	0	0.0874979	0.0146	1.916e-09	0.01694	0.00475	0.000363
rs61787784	1	98331051	G	A	3.37718e-05	DPYD	0	intronic	1.306	7	5	15	0	0	0	-0.0873971	0.0146	1.925e-09	-0.01695	0.00475	0.00036
rs1890138	1	97839016	A	G	3.38067e-05	DPYD	0	intronic	11.58	7	4	15	0	1	0	-0.0680968	0.01	8.423e-12	0.00094	0.00334	0.778
rs1917883	1	73277036	C	A	3.41033e-05	RP4-660H19.1	0	ncRNA_intronic	0.837	6	9	15	0	0	0	0.0594953	0.0087	9.931e-12	0.00143	0.00289	0.62
rs4650201	1	73665844	A	G	3.4413e-05	RN7SKP19	8305	intergenic	5.165	6	9	15	0	0	0	-0.0579046	0.0086	1.752e-11	0.00308	0.00285	0.279
rs76586805	1	98330439	C	T	3.45087e-05	DPYD	0	intronic	5.9	4	1	15	0	0	0	-0.0873971	0.0146	2.004e-09	-0.01697	0.00475	0.000355
rs11210179	1	73663180	G	A	3.46617e-05	RN7SKP19	5641	intergenic	1.562	7	9	15	0	0	0	-0.0577986	0.0086	1.847e-11	0.00318	0.00285	0.264
rs12404978	1	73708637	G	A	3.47564e-05	RN7SKP19	51098	intergenic	4.68	6	9	15	0	0	0	-0.0579953	0.0087	2.131e-11	0.00349	0.00285	0.22
rs11210180	1	73664609	T	C	3.49332e-05	RN7SKP19	7070	intergenic	5.746	7	7	15	0	0	0	-0.0579046	0.0086	1.751e-11	0.00302	0.00285	0.289
rs12135442	1	73275828	C	T	3.49771e-05	RP4-660H19.1	0	ncRNA_intronic	1.278	7	9	15	0	0	0	0.0594953	0.0087	1.037e-11	0.00145	0.00289	0.617
rs1608923	1	73291735	A	G	3.51497e-05	RP4-660H19.1	0	ncRNA_intronic	0.136	7	9	15	0	0	0	-0.0591027	0.0087	1.087e-11	-0.0016	0.00289	0.58
rs2008141	1	30436000	G	A	3.52913e-05	RP11-111I12.1	50798	intergenic	0.172		5	15	0	0	0	-0.0635005	0.0094	1.78e-11	-0.0033	0.00311	0.289
rs11210073	1	73287124	C	T	3.54966e-05	RP4-660H19.1	0	ncRNA_intronic	3.199	7	9	15	0	0	0	-0.0591027	0.0087	1.103e-11	-0.0016	0.00289	0.581
rs11210071	1	73286492	G	T	3.55847e-05	RP4-660H19.1	0	ncRNA_intronic	2.444	7	9	15	0	0	0	0.0591027	0.0087	1.104e-11	0.00158	0.00289	0.584
rs72728414	1	97834028	A	G	3.58736e-05	DPYD	0	intronic	1.939	5	4	15	0	1	0	0.0680005	0.01	9.54e-12	-0.00111	0.00335	0.741
rs11210072	1	73286806	C	T	3.64366e-05	RP4-660H19.1	0	ncRNA_intronic	1.139	6	9	15	0	0	0	0.0591027	0.0087	1.122e-11	0.0015	0.00289	0.604
rs10875076	1	97837564	T	C	3.65606e-05	DPYD	0	intronic	0.649	7	4	15	0	1	0	0.0679042	0.01	9.484e-12	-0.0009	0.00335	0.788
rs673253	1	44062154	T	C	3.67579e-05	PTPRF	0	intronic	6.771		4	5	0	0	0	-0.052099	0.0088	3.198e-09	0.01558	0.00288	6.22e-08
rs2422321	1	73293393	G	A	3.68641e-05	RP4-660H19.1	0	ncRNA_intronic	1.352	6	2	15	0	0	0	0.0589966	0.0087	1.222e-11	0.00175	0.00289	0.546
rs7533366	1	73696114	A	G	3.71429e-05	RN7SKP19	38575	intergenic	1.329	7	9	15	0	0	0	0.0577033	0.0086	2.264e-11	-0.00338	0.00285	0.235
rs12138089	1	73292293	G	T	3.76551e-05	RP4-660H19.1	0	ncRNA_intronic	0.235	6	9	15	0	0	0	-0.0589966	0.0087	1.209e-11	-0.00157	0.00289	0.586
rs12140851	1	73291029	T	C	3.78617e-05	RP4-660H19.1	0	ncRNA_intronic	3.725	7	9	15	0	0	0	-0.0589966	0.0087	1.186e-11	-0.00147	0.00289	0.61
rs12407539	1	97798186	A	G	3.83355e-05	DPYD	0	intronic	6.301	6	5	15	0	0	0	-0.0665993	0.0098	1.371e-11	0.00219	0.0033	0.506
rs36025579	1	97802624	G	A	3.83739e-05	DPYD	0	intronic	4.8	7	5	15	0	1	0	0.0660971	0.0098	1.607e-11	-0.00272	0.00328	0.406
rs12137935	1	73297796	G	A	3.90175e-05	RP4-660H19.1	0	ncRNA_intronic	0.314	6	5	15	0	0	0	-0.0589966	0.0087	1.278e-11	-0.00155	0.00289	0.591
rs7544848	1	73288933	A	G	3.90498e-05	RP4-660H19.1	0	ncRNA_intronic	0.672	7	9	15	0	0	0	-0.0589011	0.0087	1.234e-11	-0.00143	0.00289	0.62
rs12032384	1	97843647	T	C	3.91067e-05	DPYD	0	intronic	6.861	7	4	15	0	1	0	-0.0677008	0.01	1.069e-11	0.00073	0.00334	0.828
rs12134034	1	73288520	A	G	3.95943e-05	RP4-660H19.1	0	ncRNA_intronic	1.599	7	9	15	0	0	0	0.0589011	0.0087	1.238e-11	0.00136	0.00289	0.637
rs11210184	1	73686480	C	T	4.13758e-05	RN7SKP19	28941	intergenic	2.625	7	9	15	0	0	0	0.0575045	0.0086	2.658e-11	-0.00334	0.00285	0.241
rs7523609	1	97839665	T	C	4.14946e-05	DPYD	0	intronic	0.371	7	4	15	0	1	0	-0.0676045	0.01	1.162e-11	0.00075	0.00335	0.822
rs2422320	1	73293332	T	C	4.21193e-05	RP4-660H19.1	0	ncRNA_intronic	4.751	5	2	15	0	0	0	-0.058795	0.0087	1.398e-11	-0.00143	0.00289	0.621
rs7518008	1	73686005	G	A	4.21559e-05	RN7SKP19	28466	intergenic	0.758	7	9	15	0	0	0	0.0575045	0.0086	2.698e-11	-0.0033	0.00285	0.246
rs35998080	1	73278615	G	T	4.22761e-05	RP4-660H19.1	0	ncRNA_intronic	0.438	7	9	15	0	0	0	-0.0589966	0.0087	1.403e-11	-0.00142	0.00289	0.623
rs67133442	1	73302426	A	C	4.24018e-05	RP4-660H19.1	0	ncRNA_intronic	1.518	6	8	15	0	0	0	0.058795	0.0087	1.541e-11	0.00176	0.00289	0.542
rs4288548	1	73680774	A	G	4.28468e-05	RN7SKP19	23235	intergenic	0.73	6	9	15	0	0	0	-0.0574006	0.0086	2.887e-11	0.0034	0.00285	0.232
rs4475699	1	73684273	A	G	4.33837e-05	RN7SKP19	26734	intergenic	0.048	6	9	15	0	0	0	-0.0575045	0.0086	2.824e-11	0.00331	0.00285	0.246
rs2422322	1	73298459	A	G	4.35107e-05	RP4-660H19.1	0	ncRNA_intronic	2.094	6	5	15	0	0	0	-0.058795	0.0087	1.491e-11	-0.00148	0.00289	0.609
rs867810	1	2381568	G	A	4.35909e-05	PLCH2	0	intronic	4.78	4	5	14	0	0	0	0.0580953	0.0091	1.672e-10	-0.00648	0.0029	0.0252
rs12145230	1	73297512	C	A	4.44895e-05	RP4-660H19.1	0	ncRNA_intronic	2.758	6	5	15	0	0	0	0.058795	0.0087	1.524e-11	0.00143	0.00289	0.621
rs12137869	1	73297576	A	G	4.54793e-05	RP4-660H19.1	0	ncRNA_intronic	12.33	7	5	15	0	0	0	0.0586996	0.0087	1.642e-11	0.00156	0.00289	0.589
rs1415683	1	97845053	T	G	4.64195e-05	DPYD	0	intronic	3.285	6	4	15	0	1	0	-0.067305	0.01	1.42e-11	0.00095	0.00335	0.777
rs6670165	1	177280121	C	T	4.65453e-05	BRINP2	28562	intergenic	11.6	6	2	15	0	0	0	-0.0723019	0.0109	3.032e-11	0.00411	0.00364	0.259
rs12565467	1	97846232	C	T	4.68195e-05	DPYD	0	intronic	1.842	6	4	15	0	1	0	0.0671981	0.01	1.437e-11	-0.00071	0.00335	0.831
rs6692884	1	73669845	A	G	4.7475e-05	RN7SKP19	12306	intergenic	7.737	6	9	15	0	0	0	-0.0570984	0.0086	3.301e-11	0.00333	0.00285	0.242
rs4454488	1	73618629	G	A	5.20464e-05	RN7SKP19	38657	intergenic	3.657	5	9	15	0	0	0	0.0579999	0.0086	1.687e-11	0.00076	0.00285	0.789
rs28585577	1	73666929	A	G	5.3342e-05	RN7SKP19	9390	intergenic	2.217	6	9	15	0	0	0	0.0569	0.0086	4.197e-11	-0.00346	0.00285	0.225
rs4427361	1	73599279	G	T	5.33473e-05	KRT8P21	27313	intergenic	0.146	6	9	15	0	0	0	-0.0579046	0.0086	1.748e-11	-0.00073	0.00285	0.797
rs4369180	1	73618752	A	G	5.36724e-05	RN7SKP19	38534	intergenic	7.221	5	9	15	0	0	0	-0.0579046	0.0086	1.773e-11	-0.00075	0.00285	0.792
rs12144988	1	73619315	C	T	5.44506e-05	RN7SKP19	37971	intergenic	0.047	6	9	15	0	0	0	0.0577986	0.0086	1.822e-11	0.00076	0.00285	0.789
rs4353041	1	73618080	C	T	5.4538e-05	RN7SKP19	39206	intergenic	2.463	7	9	15	0	0	0	-0.0579046	0.0086	1.827e-11	-0.00062	0.00285	0.828
rs61767607	1	73617423	C	T	5.45948e-05	RN7SKP19	39863	intergenic	3.547	7	9	15	0	0	0	-0.0579046	0.0086	1.803e-11	-0.00066	0.00285	0.817
rs3998	1	73616467	T	C	5.47558e-05	RN7SKP19	40819	intergenic	8.484		9	15	0	0	0	-0.0577986	0.0086	1.827e-11	-0.00064	0.00285	0.823
rs4341323	1	73616611	T	C	5.54088e-05	RN7SKP19	40675	intergenic	4.394	5	9	15	0	0	0	0.0577986	0.0086	1.845e-11	0.00068	0.00285	0.812
rs4454487	1	73618348	G	A	5.56265e-05	RN7SKP19	38938	intergenic	4.269	7	9	15	0	0	0	0.0577986	0.0086	1.862e-11	0.00069	0.00285	0.809
rs12118804	1	73619434	C	A	5.59365e-05	RN7SKP19	37852	intergenic	2.727	6	9	15	0	0	0	0.0577986	0.0086	1.987e-11	0.00051	0.00285	0.859
rs61765597	1	73643869	G	A	5.64613e-05	RN7SKP19	13417	intergenic	0.884	7	5	15	0	0	0	0.0579046	0.0087	2.166e-11	0.00031	0.00285	0.913
rs12725886	1	73603515	G	T	5.65328e-05	KRT8P21	31549	intergenic	0.859	7	9	15	0	0	0	0.0577986	0.0086	1.936e-11	0.00075	0.00285	0.792
rs7417820	1	73618456	C	T	5.70055e-05	RN7SKP19	38830	intergenic	2.93	7	9	15	0	0	0	-0.0577986	0.0086	1.959e-11	-0.00063	0.00285	0.825
rs34193223	1	73615026	T	G	5.73542e-05	RN7SKP19	42260	intergenic	3.696	5	9	15	0	0	0	-0.0577033	0.0086	1.983e-11	-0.00076	0.00285	0.789
rs4633241	1	73618845	T	G	5.75462e-05	RN7SKP19	38441	intergenic	1.511	5	9	15	0	0	0	0.0577033	0.0086	1.97e-11	0.0007	0.00285	0.807
rs4452995	1	73613560	C	T	5.81779e-05	KRT8P21	41594	intergenic	1.089	6	9	15	0	0	0	-0.0577033	0.0086	2.002e-11	-0.00069	0.00285	0.808
rs4465150	1	73620166	A	G	5.82072e-05	RN7SKP19	37120	intergenic	6.175	6	9	15	0	0	0	-0.0577033	0.0086	2.053e-11	-0.00059	0.00285	0.837
rs57852356	1	73611688	C	T	5.83807e-05	KRT8P21	39722	intergenic	1.1	7	9	15	0	0	0	-0.0577033	0.0086	2.026e-11	-0.00073	0.00285	0.798
rs11210143	1	73610030	C	T	5.91094e-05	KRT8P21	38064	intergenic	0.874	7	2	15	0	0	0	0.0577033	0.0086	2.07e-11	0.00074	0.00285	0.795
rs12121084	1	73609004	T	C	5.949e-05	KRT8P21	37038	intergenic	0.146	6	9	15	0	0	0	0.0577033	0.0086	2.097e-11	0.00076	0.00285	0.791
rs12143587	1	73609533	A	G	5.94991e-05	KRT8P21	37567	intergenic	1.012	6	7	15	0	0	0	-0.0577033	0.0086	2.072e-11	-0.00069	0.00285	0.809
rs12138265	1	73551261	A	G	5.95922e-05	KRT8P21	19213	intergenic	4.736	7	9	15	0	0	0	0.0575973	0.0086	2.132e-11	0.00083	0.00285	0.772
rs11210128	1	73580187	T	C	5.96737e-05	KRT8P21	8221	intergenic	7.677	7	7	15	0	0	0	-0.0577033	0.0086	2.1e-11	-0.00074	0.00285	0.796
rs113170171	1	73620861	A	G	5.98119e-05	RN7SKP19	36425	intergenic	1.958	7	9	15	0	0	0	0.0575973	0.0086	2.185e-11	0.00053	0.00285	0.852
rs12137298	1	73645739	C	A	5.9823e-05	RN7SKP19	11547	intergenic	1.226	7	5	15	0	0	0	-0.0575973	0.0086	2.518e-11	-0.00018	0.00285	0.951
rs4582739	1	73602381	T	C	5.9841e-05	KRT8P21	30415	intergenic	2.421	7	9	15	0	0	0	0.0577033	0.0086	2.129e-11	0.00078	0.00285	0.783
rs6424535	1	73664320	A	G	5.98471e-05	RN7SKP19	6781	intergenic	2.327	7	9	15	0	0	0	-0.0566021	0.0086	4.68e-11	0.00327	0.00285	0.251
rs34548060	1	73645418	G	T	5.98581e-05	RN7SKP19	11868	intergenic	2.473	7	5	15	0	0	0	-0.0575973	0.0086	2.445e-11	-0.00025	0.00285	0.931
rs12407163	1	73606971	T	G	5.99583e-05	KRT8P21	35005	intergenic	0.648	6	9	15	0	0	0	0.0577033	0.0086	2.103e-11	0.00071	0.00285	0.805
rs11210141	1	73605887	G	A	6.00009e-05	KRT8P21	33921	intergenic	10.25	7	9	15	0	0	0	-0.0577033	0.0086	2.132e-11	-0.00077	0.00285	0.787
rs35209284	1	73645238	T	C	6.00651e-05	RN7SKP19	12048	intergenic	5.866	6	5	15	0	0	0	0.0575973	0.0086	2.463e-11	0.00024	0.00285	0.932
rs34219974	1	73620456	T	G	6.0117e-05	RN7SKP19	36830	intergenic	3.235	6	9	15	0	0	0	0.0577033	0.0086	2.132e-11	0.00062	0.00285	0.827
rs12137042	1	73600989	T	C	6.04412e-05	KRT8P21	29023	intergenic	0.273	6	9	15	0	0	0	-0.0577033	0.0086	2.139e-11	-0.00072	0.00285	0.799
rs7547148	1	73600264	G	T	6.0445e-05	KRT8P21	28298	intergenic	1.285	6	9	15	0	0	0	-0.0577033	0.0086	2.172e-11	-0.0008	0.00285	0.778
rs113740867	1	73620770	T	C	6.05198e-05	RN7SKP19	36516	intergenic	0.486	6	9	15	0	0	0	-0.0575973	0.0086	2.166e-11	-0.00061	0.00285	0.831
rs12138397	1	73602865	T	C	6.05381e-05	KRT8P21	30899	intergenic	4.973	4	9	15	0	0	0	-0.0577033	0.0086	2.163e-11	-0.00077	0.00285	0.787
rs4571921	1	73613426	C	T	6.07281e-05	KRT8P21	41460	intergenic	5.017	7	9	15	0	0	0	0.0575973	0.0086	2.16e-11	0.00074	0.00285	0.796
rs112959438	1	73620791	G	A	6.07688e-05	RN7SKP19	36495	intergenic	3.496	7	9	15	0	0	0	0.0575973	0.0086	2.169e-11	0.00062	0.00285	0.827
rs12119633	1	73602873	C	T	6.08505e-05	KRT8P21	30907	intergenic	4.558	4	9	15	0	0	0	-0.0577033	0.0086	2.164e-11	-0.00073	0.00285	0.798
rs12145800	1	73551749	A	G	6.09259e-05	KRT8P21	18725	intergenic	4.5	7	9	15	0	0	0	-0.0575973	0.0086	2.173e-11	-0.00074	0.00285	0.795
rs4428835	1	73599480	A	G	6.10102e-05	KRT8P21	27514	intergenic	3.97	7	9	15	0	0	0	0.0575973	0.0086	2.189e-11	0.00077	0.00285	0.788
rs34459928	1	73601472	C	A	6.10344e-05	KRT8P21	29506	intergenic	1.561	5	9	15	0	0	0	0.0577033	0.0086	2.167e-11	0.00071	0.00285	0.803
rs12118367	1	73601062	C	T	6.10519e-05	KRT8P21	29096	intergenic	1.078	6	9	15	0	0	0	-0.0577033	0.0086	2.162e-11	-0.0007	0.00285	0.807
rs11590930	1	73611050	C	A	6.10868e-05	KRT8P21	39084	intergenic	14.41	7	9	15	0	0	0	0.0575973	0.0086	2.167e-11	0.0007	0.00285	0.805
rs12137150	1	73601299	C	T	6.11037e-05	KRT8P21	29333	intergenic	4.023	7	9	15	0	0	0	0.0577033	0.0086	2.171e-11	0.00071	0.00285	0.803
rs7528238	1	73622248	G	A	6.11636e-05	RN7SKP19	35038	intergenic	3.931	6	9	15	0	0	0	0.0575973	0.0086	2.209e-11	0.0006	0.00285	0.833
rs28589838	1	73601419	A	G	6.11997e-05	KRT8P21	29453	intergenic	2.368	5	9	15	0	0	0	-0.0577033	0.0086	2.169e-11	-0.00069	0.00285	0.808
rs4391625	1	73610214	A	G	6.12219e-05	KRT8P21	38248	intergenic	1.802	4	7	15	0	0	0	0.0575973	0.0086	2.184e-11	0.00072	0.00285	0.799
rs4520373	1	73597329	C	T	6.12751e-05	KRT8P21	25363	intergenic	3.828	7	9	15	0	0	0	-0.0575973	0.0086	2.203e-11	-0.00076	0.00285	0.789
rs4272574	1	73661205	C	T	6.13433e-05	RN7SKP19	3666	intergenic	0.043	7	9	15	0	0	0	-0.0564963	0.0086	5.281e-11	0.00347	0.00285	0.224
rs11576269	1	73611960	A	C	6.13638e-05	KRT8P21	39994	intergenic	4.516	6	9	15	0	0	0	-0.0575973	0.0086	2.171e-11	-0.00067	0.00285	0.813
rs76171142	1	73621202	T	C	6.16461e-05	RN7SKP19	36084	intergenic	2.786	7	9	15	0	0	0	0.0575973	0.0086	2.214e-11	0.00063	0.00285	0.825
rs61766375	1	73620628	A	G	6.18056e-05	RN7SKP19	36658	intergenic	6.256	6	9	15	0	0	0	-0.0575973	0.0086	2.195e-11	-0.00067	0.00285	0.814
rs61766376	1	73621176	A	G	6.19089e-05	RN7SKP19	36110	intergenic	1.436	6	9	15	0	0	0	0.0575973	0.0086	2.201e-11	0.00067	0.00285	0.814
rs12138334	1	73551507	G	A	6.23663e-05	KRT8P21	18967	intergenic	0.169	6	9	15	0	0	0	-0.057502	0.0086	2.286e-11	-0.0008	0.00285	0.779
rs7549892	1	73548236	G	A	6.24276e-05	KRT8P21	22238	intergenic	2.074	7	9	15	0	0	0	-0.0575973	0.0086	2.288e-11	-0.00079	0.00285	0.78
rs4570373	1	73612985	C	T	6.25713e-05	KRT8P21	41019	intergenic	0.284	7	9	15	0	0	0	0.0575973	0.0086	2.243e-11	0.00068	0.00285	0.812
rs60273785	1	73611675	A	G	6.26035e-05	KRT8P21	39709	intergenic	4.239	7	9	15	0	0	0	-0.0575973	0.0086	2.271e-11	-0.00074	0.00285	0.796
rs4233103	1	73579799	T	G	6.26423e-05	KRT8P21	7833	intergenic	5.587	6	5	15	0	0	0	-0.0575973	0.0086	2.265e-11	-0.00072	0.00285	0.801
rs4622015	1	73590062	G	A	6.27442e-05	KRT8P21	18096	intergenic	0.21	7	9	15	0	0	0	-0.0575973	0.0086	2.273e-11	-0.00064	0.00285	0.823
rs4263954	1	73584838	T	C	6.27448e-05	KRT8P21	12872	intergenic	4.564	7	5	15	0	0	0	0.0575973	0.0086	2.283e-11	0.00074	0.00285	0.794
rs55834926	1	73547769	A	G	6.28108e-05	KRT8P21	22705	intergenic	0.018	6	9	15	0	0	0	0.0575973	0.0086	2.34e-11	0.00085	0.00285	0.765
rs7526981	1	73596619	T	C	6.2821e-05	KRT8P21	24653	intergenic	1.523	6	9	15	0	0	0	-0.0575973	0.0086	2.307e-11	-0.00078	0.00285	0.783
rs12128855	1	73634013	G	A	6.29948e-05	RN7SKP19	23273	intergenic	0.235	7	5	15	0	0	0	0.0573961	0.0086	2.657e-11	0.00026	0.00285	0.928
rs6662171	1	73580447	G	T	6.3022e-05	KRT8P21	8481	intergenic	1.955	7	7	15	0	0	0	-0.0575973	0.0086	2.3e-11	-0.00074	0.00285	0.794
rs4469676	1	73581923	G	A	6.30877e-05	KRT8P21	9957	intergenic	0.782	7	7	15	0	0	0	-0.0575973	0.0086	2.287e-11	-0.00071	0.00285	0.804
rs11210172	1	73646085	C	T	6.31035e-05	RN7SKP19	11201	intergenic	2.92	5	5	15	0	0	0	-0.0575973	0.0086	2.575e-11	-0.00034	0.00285	0.905
rs4601539	1	73646317	T	C	6.33433e-05	RN7SKP19	10969	intergenic	4.181	5	5	15	0	0	0	-0.057502	0.0086	2.742e-11	-0.0002	0.00285	0.945
rs56224832	1	73547669	A	G	6.33863e-05	KRT8P21	22805	intergenic	0.208	7	9	15	0	0	0	0.0575973	0.0086	2.348e-11	0.00079	0.00285	0.78
rs139705609	1	73548861	C	T	6.35352e-05	KRT8P21	21613	intergenic	8.297	7	9	15	0	0	0	0.0575973	0.0086	2.323e-11	0.00073	0.00285	0.799
rs4355999	1	73584790	T	C	6.36193e-05	KRT8P21	12824	intergenic	3.806	7	5	15	0	0	0	-0.0575973	0.0086	2.323e-11	-0.00072	0.00285	0.802
rs6690119	1	73580964	C	T	6.3742e-05	KRT8P21	8998	intergenic	2.898	6	5	15	0	0	0	-0.057502	0.0086	2.322e-11	-0.0007	0.00285	0.807
rs12120935	1	73561598	G	A	6.4016e-05	KRT8P21	8876	intergenic	5.711	7	9	15	0	0	0	0.057502	0.0086	2.404e-11	0.00083	0.00285	0.772
rs12131201	1	73599228	T	G	6.40985e-05	KRT8P21	27262	intergenic	0.42	7	9	15	0	0	0	0.057502	0.0086	2.384e-11	0.00078	0.00285	0.785
rs4425940	1	73578629	T	C	6.4192e-05	KRT8P21	6663	intergenic	1.729	6	5	15	0	0	0	-0.057502	0.0086	2.375e-11	-0.00075	0.00285	0.793
rs7528640	1	73622669	A	C	6.42543e-05	RN7SKP19	34617	intergenic	7.191	7	9	15	0	0	0	-0.057502	0.0086	2.362e-11	-0.00064	0.00285	0.822
rs11210145	1	73621669	A	G	6.44329e-05	RN7SKP19	35617	intergenic	2.451	7	9	15	0	0	0	0.0573961	0.0086	2.422e-11	0.00059	0.00285	0.837
rs4543746	1	73588040	T	G	6.45091e-05	KRT8P21	16074	intergenic	7.068	7	9	15	0	0	0	-0.057502	0.0086	2.368e-11	-0.00069	0.00285	0.808
rs11210182	1	73666825	G	A	6.47233e-05	RN7SKP19	9286	intergenic	0.192	7	9	15	0	0	0	-0.0564011	0.0086	5.536e-11	0.00337	0.00285	0.237
rs4650188	1	73580090	A	G	6.47437e-05	KRT8P21	8124	intergenic	3.983	7	7	15	0	0	0	0.057502	0.0086	2.418e-11	0.00076	0.00285	0.789
rs12127301	1	73560154	T	C	6.52343e-05	KRT8P21	10320	intergenic	1.655	6	9	15	0	0	0	0.057502	0.0086	2.414e-11	0.00069	0.00285	0.808
rs6699861	1	73634621	T	C	6.52995e-05	RN7SKP19	22665	intergenic	5.581	7	5	15	0	0	0	-0.0573961	0.0086	2.719e-11	-0.00034	0.00285	0.905
rs11582461	1	73637083	T	C	6.53818e-05	RN7SKP19	20203	intergenic	0.387	7	5	15	0	0	0	0.0573961	0.0086	2.699e-11	0.00037	0.00285	0.898
rs67437638	1	73644010	G	T	6.53884e-05	RN7SKP19	13276	intergenic	4.042	5	5	15	0	0	0	0.057502	0.0086	2.769e-11	0.0003	0.00285	0.917
rs12119161	1	73489496	G	A	6.54226e-05	KRT8P21	80978	intergenic	0.303	7	9	15	0	0	0	0.0575973	0.0086	2.487e-11	0.00081	0.00285	0.777
rs12136496	1	73634781	C	T	6.54871e-05	RN7SKP19	22505	intergenic	2.095	6	5	15	0	0	0	-0.0573961	0.0086	2.702e-11	-0.00037	0.00285	0.897
rs11210168	1	73637170	T	C	6.56791e-05	RN7SKP19	20116	intergenic	6.72	6	5	15	0	0	0	-0.0573961	0.0086	2.714e-11	-0.00037	0.00285	0.897
rs4650194	1	73636606	G	A	6.58564e-05	RN7SKP19	20680	intergenic	4.923	6	5	15	0	0	0	0.0573961	0.0086	2.686e-11	0.00041	0.00285	0.886
rs10789363	1	73668519	A	G	6.5929e-05	RN7SKP19	10980	intergenic	6.064	6	9	15	0	0	0	-0.0564011	0.0086	5.442e-11	0.00327	0.00285	0.252
rs10890020	1	73668836	A	G	6.61206e-05	RN7SKP19	11297	intergenic	1.738	7	9	15	0	0	0	-0.0564011	0.0086	5.603e-11	0.00332	0.00285	0.244
rs12120825	1	73621409	G	A	6.61595e-05	RN7SKP19	35877	intergenic	7.886	7	9	15	0	0	0	0.0573961	0.0086	2.532e-11	0.00059	0.00285	0.836
rs61767506	1	73624464	C	A	6.64425e-05	RN7SKP19	32822	intergenic	17.04	6	9	15	0	0	0	-0.0573008	0.0086	2.603e-11	-0.00054	0.00285	0.851
rs12130289	1	73589551	T	C	6.69116e-05	KRT8P21	17585	intergenic	12.8	7	9	15	0	0	0	-0.0573961	0.0086	2.542e-11	-0.00073	0.00285	0.799
rs12141350	1	73559867	G	A	6.71452e-05	KRT8P21	10607	intergenic	1.648	6	9	15	0	0	0	-0.0573961	0.0086	2.581e-11	-0.00078	0.00285	0.784
rs36118829	1	73623853	G	A	6.71457e-05	RN7SKP19	33433	intergenic	5.727	7	9	15	0	0	0	0.0573008	0.0086	2.618e-11	0.00056	0.00285	0.843
rs11210148	1	73623827	C	A	6.72312e-05	RN7SKP19	33459	intergenic	4.219	7	9	15	0	0	0	-0.0573008	0.0086	2.623e-11	-0.00056	0.00285	0.843
rs11210150	1	73625365	T	C	6.73131e-05	RN7SKP19	31921	intergenic	5.541	6	9	15	0	0	0	-0.0573008	0.0086	2.618e-11	-0.00058	0.00285	0.84
rs7538421	1	73622124	A	G	6.73552e-05	RN7SKP19	35162	intergenic	0.743	5	9	15	0	0	0	0.0573008	0.0086	2.545e-11	0.00066	0.00285	0.817
rs12406002	1	73623431	T	C	6.75664e-05	RN7SKP19	33855	intergenic	2.263	7	9	15	0	0	0	0.0573008	0.0086	2.623e-11	0.00059	0.00285	0.837
rs4650196	1	73637800	C	A	6.75746e-05	RN7SKP19	19486	intergenic	3.931	7	5	15	0	0	0	-0.0573961	0.0086	2.843e-11	-0.00036	0.00285	0.899
rs4483359	1	73624757	G	A	6.76719e-05	RN7SKP19	32529	intergenic	5.261	7	9	15	0	0	0	0.0573008	0.0086	2.639e-11	0.00057	0.00285	0.84
rs4130885	1	73575075	C	T	6.79322e-05	KRT8P21	3109	intergenic	2.889	6	5	15	0	0	0	-0.0573961	0.0086	2.615e-11	-0.00076	0.00285	0.791
rs12122520	1	73635177	A	G	6.79616e-05	RN7SKP19	22109	intergenic	0.097	7	5	15	0	0	0	0.0573008	0.0086	2.853e-11	0.00038	0.00285	0.895
rs4308929	1	73624914	A	G	6.79994e-05	RN7SKP19	32372	intergenic	1.446	6	9	15	0	0	0	0.0573008	0.0086	2.655e-11	0.00058	0.00285	0.839
rs11210152	1	73625468	A	C	6.81947e-05	RN7SKP19	31818	intergenic	3.119	6	9	15	0	0	0	0.0573008	0.0086	2.68e-11	0.00057	0.00285	0.843
rs11210151	1	73625449	C	T	6.8207e-05	RN7SKP19	31837	intergenic	3.557	6	9	15	0	0	0	0.0573008	0.0086	2.674e-11	0.00057	0.00285	0.841
rs1498232	1	30433951	T	C	6.83816e-05	RP11-111I12.1	52847	intergenic	13.49		5	15	0	0	0	0.0614995	0.0094	5.602e-11	0.00347	0.00309	0.262
rs11210157	1	73627058	C	T	6.85166e-05	RN7SKP19	30228	intergenic	9.691	6	5	15	0	0	0	-0.0573008	0.0086	2.679e-11	-0.00059	0.00285	0.837
rs4297242	1	73557484	A	G	6.90541e-05	KRT8P21	12990	intergenic	8.875	6	9	15	0	0	0	0.0573961	0.0086	2.689e-11	0.00077	0.00285	0.787
rs4492565	1	73636172	C	A	6.93106e-05	RN7SKP19	21114	intergenic	2.687	6	5	15	0	0	0	-0.0573008	0.0086	2.935e-11	-0.00038	0.00285	0.893
rs4233101	1	73579255	A	G	6.93341e-05	KRT8P21	7289	intergenic	0.38	7	5	15	0	0	0	0.0573008	0.0086	2.686e-11	0.00073	0.00285	0.798
rs4503305	1	73644787	A	C	6.93582e-05	RN7SKP19	12499	intergenic	19.1	6	5	15	0	0	0	0.0573008	0.0086	3.118e-11	0.00023	0.00285	0.935
rs6666765	1	73628722	C	T	6.94741e-05	RN7SKP19	28564	intergenic	2.06	5	5	15	0	0	0	-0.0571949	0.0086	2.934e-11	-0.0004	0.00285	0.89
rs11210156	1	73627002	A	G	6.96197e-05	RN7SKP19	30284	intergenic	1.453	7	5	15	0	0	0	0.0571949	0.0086	2.756e-11	0.00057	0.00285	0.84
rs12124553	1	73640527	A	G	6.96587e-05	RN7SKP19	16759	intergenic	1.526	7	5	15	0	0	0	-0.0573008	0.0086	3.004e-11	-0.00034	0.00285	0.904
rs35489458	1	73626421	G	A	6.97326e-05	RN7SKP19	30865	intergenic	1.856	7	7	15	0	0	0	-0.0571949	0.0086	2.77e-11	-0.00057	0.00285	0.842
rs11210160	1	73629044	G	A	6.99492e-05	RN7SKP19	28242	intergenic	3.873	6	5	15	0	0	0	0.0571949	0.0086	2.95e-11	0.00041	0.00285	0.886
rs4294371	1	73628283	G	T	6.99862e-05	RN7SKP19	29003	intergenic	0.687	5	7	15	0	0	0	-0.0571949	0.0086	2.905e-11	-0.00045	0.00285	0.874
rs4650193	1	73636502	A	G	7.00921e-05	RN7SKP19	20784	intergenic	4.12	7	5	15	0	0	0	0.0573008	0.0086	2.912e-11	0.00045	0.00285	0.874
rs6424510	1	73554714	T	G	7.01956e-05	KRT8P21	15760	intergenic	1.597	6	9	15	0	0	0	0.0573961	0.0086	2.759e-11	0.00077	0.00285	0.787
rs11210162	1	73629341	G	A	7.02168e-05	RN7SKP19	27945	intergenic	1.512	7	5	15	0	0	0	0.0571949	0.0086	2.944e-11	0.00043	0.00285	0.88
rs35446706	1	73626418	A	G	7.03609e-05	RN7SKP19	30868	intergenic	4.384	7	7	15	0	0	0	0.0571949	0.0086	2.784e-11	0.00059	0.00285	0.835
rs11210161	1	73629113	T	C	7.04392e-05	RN7SKP19	28173	intergenic	0.338	7	5	15	0	0	0	0.0571949	0.0086	2.963e-11	0.00043	0.00285	0.881
rs11210163	1	73629507	T	G	7.05586e-05	RN7SKP19	27779	intergenic	0.223	7	5	15	0	0	0	0.0571949	0.0086	2.959e-11	0.00044	0.00285	0.878
rs4592219	1	73644670	C	T	7.0648e-05	RN7SKP19	12616	intergenic	14.54	6	5	15	0	0	0	-0.0571949	0.0086	3.318e-11	-0.00016	0.00285	0.956
rs6424512	1	73554755	A	G	7.07921e-05	KRT8P21	15719	intergenic	4.846	5	9	15	0	0	0	0.0573961	0.0086	2.842e-11	0.00085	0.00285	0.765
rs12755125	1	73538089	G	A	7.08139e-05	KRT8P21	32385	intergenic	5.19	7	9	15	0	0	0	-0.0573961	0.0086	2.784e-11	-0.00074	0.00285	0.794
rs11210155	1	73626794	G	T	7.11049e-05	RN7SKP19	30492	intergenic	3.741	5	7	15	0	0	0	0.0571949	0.0086	2.834e-11	0.00059	0.00285	0.836
rs12126062	1	73626031	A	G	7.12519e-05	RN7SKP19	31255	intergenic	0.591	7	9	15	0	0	0	-0.0571949	0.0086	2.858e-11	-0.00058	0.00285	0.84
rs11210120	1	73533746	A	C	7.16275e-05	KRT8P21	36728	intergenic	1.8	5	7	15	0	0	0	0.0573961	0.0086	2.864e-11	0.0008	0.00285	0.78
rs7528197	1	73533314	T	C	7.18071e-05	KRT8P21	37160	intergenic	3.871	6	7	15	0	0	0	-0.0573008	0.0086	2.893e-11	-0.00082	0.00285	0.772
rs11210164	1	73630073	A	C	7.18823e-05	RN7SKP19	27213	intergenic	0.863	7	5	15	0	0	0	0.0570996	0.0086	3.058e-11	0.00043	0.00285	0.88
rs11210105	1	73497953	C	T	7.20799e-05	KRT8P21	72521	intergenic	0.29	6	9	15	0	0	0	0.0573008	0.0086	2.92e-11	0.00084	0.00285	0.768
rs7514409	1	73647048	T	C	7.20845e-05	RN7SKP19	10238	intergenic	0.629	5	5	15	0	0	0	-0.0571949	0.0086	3.413e-11	-0.00017	0.00285	0.952
rs7524355	1	73596365	G	A	7.21297e-05	KRT8P21	24399	intergenic	0.316	6	9	15	0	0	0	0.0573008	0.0086	2.832e-11	0.00068	0.00285	0.812
rs10890013	1	73639751	C	T	7.23493e-05	RN7SKP19	17535	intergenic	2.915	6	5	15	0	0	0	-0.0571949	0.0086	3.211e-11	-0.00033	0.00285	0.907
rs4649976	1	73533878	C	T	7.2357e-05	KRT8P21	36596	intergenic	0.254	7	7	15	0	0	0	-0.0573008	0.0086	2.903e-11	-0.00078	0.00285	0.784
rs35967561	1	73542409	C	T	7.24721e-05	KRT8P21	28065	intergenic	4.56	6	9	15	0	0	0	-0.0573008	0.0086	2.902e-11	-0.00077	0.00285	0.788
rs35449387	1	73542540	A	G	7.27794e-05	KRT8P21	27934	intergenic	9.534	6	9	15	0	0	0	-0.0573008	0.0086	2.92e-11	-0.00076	0.00285	0.789
rs11165856	1	97852031	C	T	7.29903e-05	DPYD	0	intronic	6.976	7	5	15	0	1	0	0.0663962	0.01	2.919e-11	-0.00087	0.00336	0.796
rs35493511	1	73542285	T	C	7.32835e-05	KRT8P21	28189	intergenic	10.04	6	9	15	0	0	0	-0.0573008	0.0086	2.934e-11	-0.00073	0.00285	0.798
rs4274014	1	73651204	A	C	7.3359e-05	RN7SKP19	6082	intergenic	0.98	5	5	15	0	0	0	0.0561049	0.0086	7.436e-11	-0.0036	0.00285	0.207
rs12126618	1	73489405	T	C	7.34356e-05	KRT8P21	81069	intergenic	2.355	7	9	15	0	0	0	0.0573961	0.0086	2.944e-11	0.00073	0.00285	0.798
rs11210165	1	73633408	G	A	7.35665e-05	RN7SKP19	23878	intergenic	0.949	7	5	15	0	0	0	-0.0570996	0.0086	3.372e-11	-0.00028	0.00285	0.921
rs7545548	1	73647117	A	C	7.36122e-05	RN7SKP19	10169	intergenic	5.808	5	5	15	0	0	0	0.0570996	0.0086	3.649e-11	9e-05	0.00285	0.973
rs34631243	1	73525922	A	C	7.36323e-05	KRT8P21	44552	intergenic	3.225	7	9	15	0	0	0	-0.0573008	0.0086	3.018e-11	-0.00083	0.00285	0.771
rs4603080	1	73579237	G	A	7.36397e-05	KRT8P21	7271	intergenic	1.643	6	5	15	0	0	0	-0.0571949	0.0086	2.949e-11	-0.00071	0.00285	0.802
rs4650195	1	73637641	A	G	7.37199e-05	RN7SKP19	19645	intergenic	4.695	7	5	15	0	0	0	0.0570996	0.0086	3.364e-11	0.0003	0.00285	0.917
rs11210117	1	73531198	T	C	7.38037e-05	KRT8P21	39276	intergenic	6.863	5	5	15	0	0	0	0.0573008	0.0086	3.025e-11	0.00082	0.00285	0.773
rs11210118	1	73531286	T	C	7.38986e-05	KRT8P21	39188	intergenic	6.528	4	1	15	0	0	0	0.0573008	0.0086	3.015e-11	0.00079	0.00285	0.78
rs6674404	1	73631632	T	C	7.39949e-05	RN7SKP19	25654	intergenic	12.82	7	5	15	0	0	0	0.0570996	0.0086	3.16e-11	0.00047	0.00285	0.869
rs6697098	1	73630771	A	G	7.42468e-05	RN7SKP19	26515	intergenic	1.87	7	5	15	0	0	0	0.0570996	0.0086	3.232e-11	0.00043	0.00285	0.881
rs4491023	1	73518965	A	C	7.45502e-05	KRT8P21	51509	intergenic	4.612	6	9	15	0	0	0	-0.0573008	0.0086	3.067e-11	-0.00081	0.00285	0.777
rs6684331	1	73634128	T	C	7.45818e-05	RN7SKP19	23158	intergenic	0.914	7	5	15	0	0	0	0.0570996	0.0086	3.352e-11	0.00035	0.00285	0.901
rs4319377	1	97855334	A	G	7.46151e-05	DPYD	0	intronic	2.278	6	5	15	0	1	0	0.0663962	0.01	2.992e-11	-0.00077	0.00336	0.818
rs35133930	1	73638323	A	G	7.48e-05	RN7SKP19	18963	intergenic	4.245	6	5	15	0	0	0	-0.0570996	0.0086	3.414e-11	-0.00032	0.00285	0.91
rs10890012	1	73639581	T	G	7.48766e-05	RN7SKP19	17705	intergenic	1.528	7	5	15	0	0	0	0.0570996	0.0086	3.415e-11	0.00033	0.00285	0.909
rs6695455	1	73638834	A	C	7.49396e-05	RN7SKP19	18452	intergenic	4.666	6	5	15	0	0	0	-0.0570996	0.0086	3.42e-11	-0.00033	0.00285	0.909
rs6698500	1	73639316	T	C	7.49552e-05	RN7SKP19	17970	intergenic	3.622	6	5	15	0	0	0	-0.0570996	0.0086	3.396e-11	-0.00034	0.00285	0.904
rs6658012	1	73639010	G	A	7.50276e-05	RN7SKP19	18276	intergenic	0.65	7	5	15	0	0	0	-0.0570996	0.0086	3.427e-11	-0.00033	0.00285	0.909
rs12566907	1	97862237	C	T	7.50651e-05	DPYD:DPYD-IT1	00:00:00	ncRNA_intronic	7.683	4	5	15	0	1	0	0.0663001	0.01	3.233e-11	-0.00056	0.00336	0.868
rs6695460	1	73638840	G	A	7.51029e-05	RN7SKP19	18446	intergenic	4.636	6	5	15	0	0	0	0.0570996	0.0086	3.433e-11	0.00033	0.00285	0.909
rs4650199	1	73652122	T	C	7.51957e-05	RN7SKP19	5164	intergenic	2.613	6	5	15	0	0	0	-0.0559991	0.0086	7.887e-11	0.00364	0.00285	0.202
rs6671028	1	73630701	T	C	7.53373e-05	RN7SKP19	26585	intergenic	1.502	6	5	15	0	0	0	0.0570996	0.0086	3.401e-11	0.00036	0.00285	0.899
rs6690816	1	97849481	G	T	7.53875e-05	DPYD	0	intronic	1.738	7	2	15	0	1	0	-0.0663962	0.01	3.08e-11	0.00087	0.00336	0.796
rs10890014	1	73639819	A	G	7.54029e-05	RN7SKP19	17467	intergenic	0.761	6	5	15	0	0	0	0.0570996	0.0086	3.457e-11	0.00033	0.00285	0.909
rs10890015	1	73639926	C	T	7.55149e-05	RN7SKP19	17360	intergenic	4.962	6	5	15	0	0	0	-0.0570996	0.0086	3.466e-11	-0.00033	0.00285	0.909
rs4650197	1	73642992	G	T	7.56005e-05	RN7SKP19	14294	intergenic	1.684	6	5	15	0	0	0	-0.0570996	0.0086	3.442e-11	-0.00035	0.00285	0.903
rs4537504	1	73631994	T	C	7.60099e-05	RN7SKP19	25292	intergenic	0.851	6	5	15	0	0	0	0.0570996	0.0086	3.355e-11	0.00043	0.00285	0.879
rs11165855	1	97851776	A	G	7.60874e-05	DPYD	0	intronic	3.73	6	5	15	0	1	0	0.0663001	0.01	3.094e-11	-0.0008	0.00336	0.811
rs7541618	1	97856487	G	T	7.65092e-05	DPYD	0	intronic	4.627	7	5	15	0	1	0	0.0663001	0.01	3.115e-11	-0.00077	0.00336	0.817
rs6694634	1	73630707	A	G	7.65093e-05	RN7SKP19	26579	intergenic	1.342	6	5	15	0	0	0	0.0570043	0.0086	3.428e-11	0.00041	0.00285	0.886
rs12042085	1	73602245	T	G	7.66616e-05	KRT8P21	30279	intergenic	6.082	7	9	15	0	0	0	0.057004	0.0086	3.865e-11	0.00011	0.00285	0.97
rs12126688	1	73642486	A	G	7.69807e-05	RN7SKP19	14800	intergenic	2.843	5	2	15	0	0	0	-0.0570996	0.0086	3.435e-11	-0.00043	0.00285	0.88
rs1852233	1	73283837	T	C	7.73567e-05	RP4-660H19.1	0	ncRNA_intronic	1.219	6	9	15	0	0	0	-0.0574006	0.0087	3.469e-11	0.00109	0.00286	0.704
rs34719239	1	73640680	G	A	7.75774e-05	RN7SKP19	16606	intergenic	1.051	6	5	15	0	0	0	0.0570043	0.0086	3.612e-11	0.00033	0.00285	0.908
rs4607818	1	73646944	G	A	7.75922e-05	RN7SKP19	10342	intergenic	2.737	6	5	15	0	0	0	-0.0570043	0.0086	3.927e-11	-0.00011	0.00285	0.968
rs12122055	1	73562776	A	G	7.76757e-05	KRT8P21	7698	intergenic	0.765	5	7	15	0	0	0	-0.0570996	0.0086	3.309e-11	-0.00083	0.00285	0.771
rs11210115	1	73527852	G	A	7.80773e-05	KRT8P21	42622	intergenic	0.202	7	8	15	0	0	0	0.0571949	0.0086	3.295e-11	0.00077	0.00285	0.787
rs4578169	1	73646999	A	G	7.8152e-05	RN7SKP19	10287	intergenic	2.111	7	5	15	0	0	0	0.0570043	0.0086	3.92e-11	0.00015	0.00285	0.959
rs12044362	1	73282801	C	A	7.83717e-05	RP4-660H19.1	0	ncRNA_intronic	9.626	6	7	15	0	0	0	-0.0575045	0.0087	3.399e-11	0.00089	0.00286	0.756
rs12566027	1	73281986	A	G	8.02132e-05	RP4-660H19.1	0	ncRNA_intronic	2.314	6	9	15	0	0	0	-0.0574006	0.0087	3.679e-11	0.00109	0.00286	0.702
rs12142252	1	73551390	C	T	8.02488e-05	KRT8P21	19084	intergenic	10.22	7	9	15	0	0	0	0.0570043	0.0086	3.465e-11	0.00079	0.00285	0.78
rs11210112	1	73520188	A	G	8.0415e-05	KRT8P21	50286	intergenic	8.476	5	9	15	0	0	0	-0.0570996	0.0086	3.495e-11	-0.00083	0.00285	0.772
rs12044445	1	73666614	A	G	8.0423e-05	RN7SKP19	9075	intergenic	5.413	7	9	15	0	0	0	0.0560022	0.0086	8.168e-11	-0.00346	0.00285	0.224
rs12089260	1	97858048	A	G	8.11285e-05	DPYD	0	intronic	0.309	7	5	15	0	1	0	0.0662039	0.01	3.516e-11	-0.00092	0.00336	0.783
rs12134234	1	73514129	G	A	8.16639e-05	KRT8P21	56345	intergenic	6.705	6	9	15	0	0	0	0.0570996	0.0086	3.605e-11	0.00086	0.00285	0.762
rs12127236	1	73559968	C	T	8.25357e-05	KRT8P21	10506	intergenic	0.032	6	9	15	0	0	0	-0.0570043	0.0086	3.565e-11	-0.00072	0.00285	0.802
rs36051652	1	73641001	T	C	8.25629e-05	RN7SKP19	16285	intergenic	3.858	7	5	15	0	0	0	0.0568984	0.0086	3.914e-11	0.00037	0.00285	0.896
rs7540201	1	97860321	C	A	8.30311e-05	DPYD:DPYD-IT1	00:00:00	ncRNA_intronic	0.686	6	4	15	0	1	0	-0.0660971	0.01	3.651e-11	0.0007	0.00336	0.836
rs12568621	1	97848488	C	T	8.31839e-05	DPYD	0	intronic	3.502	7	5	15	0	1	0	-0.0665031	0.0101	3.767e-11	0.00111	0.00338	0.743
rs11210125	1	73561603	T	C	8.3687e-05	KRT8P21	8871	intergenic	6.175	7	9	15	0	0	0	-0.0568984	0.0086	3.698e-11	-0.0008	0.00285	0.78
rs12127938	1	73515194	G	A	8.38106e-05	KRT8P21	55280	intergenic	4.926	6	9	15	0	0	0	-0.0570996	0.0086	3.712e-11	-0.0008	0.00285	0.778
rs12142152	1	73655313	A	C	8.46103e-05	RN7SKP19	1973	intergenic	0.049	7	9	15	0	0	0	0.0562953	0.0086	6.348e-11	-0.00263	0.00286	0.357
rs11210176	1	73654543	G	A	8.48571e-05	RN7SKP19	2743	intergenic	0.103	6	9	15	0	0	0	-0.0564011	0.0086	6.119e-11	0.00252	0.00286	0.378
rs12411169	1	97861504	A	C	8.5055e-05	DPYD:DPYD-IT1	00:00:00	ncRNA_intronic	7.291	5	4	15	0	0	0	0.0660009	0.01	3.83e-11	-0.00066	0.00336	0.844
rs6694545	1	30437268	G	A	8.66519e-05	RP11-111I12.1	49530	intergenic	1.057	5	5	14	0	0	0	-0.0661996	0.0101	5.138e-11	0.00217	0.00332	0.514
rs6657881	1	73642627	A	G	8.70458e-05	RN7SKP19	14659	intergenic	2.251	5	2	15	0	0	0	-0.0568984	0.0086	4.225e-11	-0.0004	0.00285	0.889
rs11210159	1	73627225	A	C	9.06049e-05	RN7SKP19	30061	intergenic	4.344	5	5	15	0	0	0	0.0568032	0.0086	4.3e-11	0.00053	0.00285	0.853
rs35312548	1	73546252	T	G	9.12446e-05	KRT8P21	24222	intergenic	1.464	6	9	15	0	0	0	0.0568032	0.0086	4.23e-11	0.00076	0.00285	0.791
rs6681999	1	73598783	C	T	9.18167e-05	KRT8P21	26817	intergenic	13.85	6	9	15	0	0	0	-0.0567016	0.0086	4.993e-11	-0.0002	0.00285	0.945
rs6676166	1	73598083	G	A	9.21927e-05	KRT8P21	26117	intergenic	4.689	7	9	15	0	0	0	-0.0565977	0.0086	5.102e-11	-0.00016	0.00285	0.956
rs3795310	1	8431607	T	C	9.29918e-05	RERE	0	intronic	0.722	4	2	7	0	1	0	-0.0509973	0.0087	5.75e-09	0.0096	0.00287	0.000815
rs6657885	1	73642630	A	C	9.41271e-05	RN7SKP19	14656	intergenic	2.215	5	2	15	0	0	0	-0.0568032	0.0086	4.626e-11	-0.00051	0.00285	0.858
rs34535929	1	73547051	A	G	9.4427e-05	KRT8P21	23423	intergenic	2.368	7	9	15	0	0	0	-0.0566973	0.0086	4.491e-11	-0.00076	0.00285	0.791
rs4649981	1	73652349	A	G	9.54255e-05	RN7SKP19	4937	intergenic	15.73	6	5	15	0	0	0	0.0561049	0.0086	7.762e-11	-0.00265	0.00286	0.353
rs4650200	1	73652197	A	G	0.000101922	RN7SKP19	5089	intergenic	12.62	7	5	15	0	0	0	0.0559039	0.0086	8.818e-11	-0.0027	0.00286	0.344
rs34477433	1	73470800	T	C	0.000102996	KRT8P21	99674	intergenic	0.62	6	5	15	0	0	0	0.0566973	0.0086	5.384e-11	0.00097	0.00285	0.734
rs4344273	1	73471633	A	C	0.000103507	KRT8P21	98841	intergenic	3.21	7	5	15	0	0	0	0.0568032	0.0087	5.351e-11	0.0009	0.00285	0.751
rs11210177	1	73655821	G	A	0.000104425	RN7SKP19	1465	intergenic	6.781	6	9	15	0	0	0	0.0553964	0.0086	1.496e-10	-0.00388	0.00285	0.174
rs12118352	1	73483214	C	A	0.000105251	KRT8P21	87260	intergenic	0.302	7	15	15	0	0	0	0.0566021	0.0086	5.606e-11	0.00098	0.00285	0.73
rs11210144	1	73618176	G	A	0.000106991	RN7SKP19	39110	intergenic	2.831	7	9	15	0	0	0	0.0563047	0.0086	6.688e-11	9e-05	0.00285	0.976
rs4233096	1	73460425	C	T	0.000108019	RP4-660H19.1	95601	intergenic	3.251	7	5	15	0	0	0	0.0568032	0.0087	5.591e-11	0.00078	0.00285	0.786
rs12405997	1	73458994	G	T	0.000108993	RP4-660H19.1	94170	intergenic	0.831	6	1	15	0	0	0	0.0568984	0.0087	5.651e-11	0.00075	0.00285	0.792
rs12118981	1	73466004	C	A	0.000112033	RP4-660H19.1	101180	intergenic	0.452	7	5	15	0	0	0	-0.0566973	0.0087	6.068e-11	-0.00086	0.00285	0.762
rs10789358	1	73643834	A	C	0.000115056	RN7SKP19	13452	intergenic	2.042	6	5	15	0	0	0	0.0563992	0.0087	7.298e-11	-0.00015	0.00285	0.958
rs12137741	1	73466001	G	T	0.000115472	RP4-660H19.1	101177	intergenic	1.823	7	5	15	0	0	0	0.0566973	0.0087	6.253e-11	0.00078	0.00285	0.785
rs12724780	1	73585925	G	T	0.000118171	KRT8P21	13959	intergenic	1.616	7	9	15	0	0	0	0.0562953	0.0087	7.877e-11	7e-05	0.00286	0.98
rs1949888	1	73282691	G	T	0.000120341	RP4-660H19.1	0	ncRNA_intronic	8.846	7	7	15	0	0	0	0.0565977	0.0087	6.616e-11	0.00074	0.00287	0.796
rs10399828	1	73619432	T	G	0.000120827	RN7SKP19	37854	intergenic	1.367	6	9	15	0	0	0	-0.0560967	0.0086	7.92e-11	-0.00015	0.00285	0.959
rs6424521	1	73614389	T	C	0.000121557	KRT8P21	42423	intergenic	3.137	6	9	15	0	0	0	-0.0560022	0.0086	8.341e-11	-5e-05	0.00285	0.986
rs4564089	1	73608924	G	A	0.000122751	KRT8P21	36958	intergenic	9.118	7	9	15	0	0	0	0.0560022	0.0086	8.286e-11	0.0001	0.00285	0.971
rs12063370	1	97832032	T	C	0.00012738	DPYD	0	intronic	0.511	5	4	15	0	1	0	-0.065499	0.0101	8.465e-11	0.00024	0.00338	0.943
rs7552761	1	73614081	T	C	0.000130795	KRT8P21	42115	intergenic	0.16	5	9	15	0	0	0	-0.0558982	0.0086	9.036e-11	-0.00014	0.00285	0.962
rs10890008	1	73613006	T	C	0.000132071	KRT8P21	41040	intergenic	0.019	7	9	15	0	0	0	-0.0558036	0.0086	9.261e-11	-0.00011	0.00285	0.969
rs6703953	1	73645866	C	T	0.000132166	RN7SKP19	11420	intergenic	4.169	7	5	15	0	0	0	-0.0560022	0.0086	8.554e-11	0.00033	0.00285	0.909
rs9633293	1	73622437	G	A	0.000137158	RN7SKP19	34849	intergenic	4.024	5	9	15	0	0	0	0.0555955	0.0086	1.003e-10	-6e-05	0.00285	0.983
rs7523688	1	73625777	G	A	0.000140055	RN7SKP19	31509	intergenic	5.296	6	9	15	0	0	0	-0.0555955	0.0086	1.03e-10	-8e-05	0.00285	0.978
rs4590631	1	73421810	C	T	0.000140871	RP4-660H19.1	56986	intergenic	8.386	7	9	15	0	0	0	-0.055703	0.0086	1.15e-10	-0.00194	0.00285	0.497
rs11210166	1	73636583	T	C	0.000140969	RN7SKP19	20703	intergenic	6.76	6	5	15	0	0	0	0.0558036	0.0086	1.005e-10	-0.00016	0.00285	0.954
rs74105107	1	97820887	T	C	0.000142423	DPYD	0	intronic	0.059	7	4	15	0	1	0	-0.0649013	0.01	9.778e-11	0.00148	0.00336	0.659
rs10890016	1	73644897	C	T	0.000147755	RN7SKP19	12389	intergenic	14.16	6	5	15	0	0	0	-0.0558036	0.0086	1.02e-10	0.00032	0.00285	0.91
rs12137361	1	73427149	A	G	0.000147776	RP4-660H19.1	62325	intergenic	1.863	6	5	15	0	0	0	0.0555973	0.0086	1.258e-10	0.00197	0.00285	0.49
rs11165922	1	98336823	T	G	0.00014813	DPYD	0	intronic	17.45	6	4	15	1	0	0	-0.0555973	0.0089	3.77e-10	0.00475	0.00292	0.104
rs4641264	1	73646931	T	C	0.000156004	RN7SKP19	10355	intergenic	2.884	6	5	15	0	0	0	0.0564963	0.0088	1.131e-10	0.00126	0.00287	0.659
rs4477222	1	73584532	A	G	0.000156609	KRT8P21	12566	intergenic	1.773	7	5	15	0	0	0	0.055703	0.0087	1.262e-10	2e-05	0.00286	0.995
rs11165868	1	97885040	T	C	0.000157464	DPYD:DPYD-IT1	00:00:00	ncRNA_intronic	0.944	7	5	15	0	1	0	0.0754027	0.0117	1.333e-10	0.00247	0.00389	0.526
rs4650963	1	177309490	G	T	0.000158104	RP1-35C21.1	11231	intergenic	6.581	6	5	15	0	0	0	-0.0831968	0.0129	1.026e-10	0.00106	0.00428	0.804
rs12133935	1	73647800	C	A	0.000160973	RN7SKP19	9486	intergenic	1.12	7	5	15	0	0	0	-0.0549949	0.0086	1.952e-10	0.0029	0.00286	0.311
rs9782950	1	97803724	T	C	0.000163644	DPYD	0	intronic	4.172		4	15	0	0	0	-0.0593997	0.0094	2.129e-10	0.00332	0.00312	0.286
rs11165867	1	97878068	C	T	0.000166209	DPYD:DPYD-IT1	00:00:00	ncRNA_intronic	1.265	3a	2	15	0	1	0	-0.0743034	0.0116	1.3e-10	-0.0019	0.00388	0.625
rs301805	1	8481016	G	T	0.000168809	RERE	0	intronic	6.56		1	1	0	1	0	0.0486022	0.0087	2.735e-08	-0.01063	0.00289	0.000231
rs12037338	1	73641529	A	C	0.000168936	RN7SKP19	15757	intergenic	0.011	5	5	15	0	0	0	-0.0553969	0.0086	1.283e-10	0.00028	0.00285	0.922
rs4328030	1	73438928	G	T	0.000172242	RP4-660H19.1	74104	intergenic	0.017	6	5	15	0	0	0	-0.0551956	0.0087	1.798e-10	-0.00234	0.00285	0.413
rs11210167	1	73636689	T	C	0.000172591	RN7SKP19	20597	intergenic	12.27	7	5	15	0	0	0	-0.0553969	0.0086	1.35e-10	0.00024	0.00285	0.934
rs17659437	1	177306387	C	T	0.000175118	RP1-35C21.1	14334	intergenic	6.149	7	5	15	0	0	0	0.0827948	0.0129	1.245e-10	0.0013	0.00427	0.761
rs6693628	1	97879926	G	T	0.000175579	DPYD:DPYD-IT1	00:00:00	ncRNA_intronic	4.624	7	5	15	0	1	0	-0.0743034	0.0116	1.433e-10	-0.00195	0.00389	0.617
rs12129026	1	73315916	A	G	0.00017821	RP4-660H19.1	0	ncRNA_intronic	2.967	7	5	15	0	0	0	-0.0542978	0.0086	3.205e-10	-0.00373	0.00286	0.192
rs10789359	1	73647387	A	G	0.000183083	RN7SKP19	9899	intergenic	2.67	7	5	15	0	0	0	-0.0555009	0.0086	1.393e-10	0.00041	0.00285	0.886
rs12087611	1	73646705	C	T	0.000186599	RN7SKP19	10581	intergenic	1.713	7	5	15	0	0	0	0.0553969	0.0086	1.4e-10	-0.00048	0.00285	0.866
rs10752743	1	2383039	A	G	0.00019829	PLCH2	0	intronic	7.3	5	2	15	0	0	0	-0.052199	0.0091	9.05e-09	0.00873	0.0029	0.00258
rs12117582	1	73364446	G	A	0.000208767	RP4-660H19.1	0	ncRNA_intronic	5.477	5	1	15	0	0	0	0.0548998	0.0087	2.914e-10	0.00286	0.00287	0.319
rs6659679	1	73450851	A	G	0.000214034	RP4-660H19.1	86027	intergenic	3.012	5	1	15	0	0	0	0.0548047	0.0087	2.522e-10	0.00232	0.00285	0.416
rs6678847	1	2375506	T	C	0.000214122	PLCH2	0	intronic	6.05	4	1	13	0	1	0	0.0551956	0.0092	2.141e-09	-0.00667	0.00294	0.0233
rs2494425	1	2372858	T	C	0.00021475	PLCH2	0	intronic	2.916	5	4	14	0	0	0	-0.0586996	0.0094	3.458e-10	0.00331	0.00295	0.262
rs2494631	1	2399149	G	A	0.000214968	PLCH2	0	intronic	2.824		1	14	0	0	0	0.0527048	0.0092	8.596e-09	-0.00848	0.0029	0.0034
rs4344272	1	73446101	G	T	0.000219326	RP4-660H19.1	81277	intergenic	3.182	6	1	15	0	0	0	-0.0548047	0.0087	2.446e-10	-0.00208	0.00285	0.465
rs35531383	1	73445167	G	A	0.000219726	RP4-660H19.1	80343	intergenic	0.6	7	1	15	0	0	0	-0.0548047	0.0087	2.463e-10	-0.0021	0.00285	0.462
rs12059553	1	73641086	G	A	0.000221678	RN7SKP19	16200	intergenic	4.4	7	5	15	0	0	0	0.0548953	0.0086	1.911e-10	-0.00038	0.00285	0.894
rs10749816	1	73647221	G	A	0.000223267	RN7SKP19	10065	intergenic	3.68	7	5	15	0	0	0	0.0549994	0.0086	1.88e-10	-0.00045	0.00285	0.873
rs11210170	1	73637446	A	G	0.000223327	RN7SKP19	19840	intergenic	10.53	6	5	15	0	0	0	0.0548006	0.0086	1.993e-10	-0.0003	0.00285	0.915
rs4456055	1	73435171	G	A	0.000226952	RP4-660H19.1	70347	intergenic	8.795	7	4	15	0	0	0	0.0546991	0.0087	2.507e-10	0.00199	0.00285	0.485
rs4409593	1	73437575	C	T	0.000231946	RP4-660H19.1	72751	intergenic	6.039	7	4	15	0	0	0	0.0546991	0.0087	2.592e-10	0.00199	0.00285	0.485
rs4649972	1	73444790	A	C	0.000235075	RP4-660H19.1	79966	intergenic	1.818	7	1	15	0	0	0	-0.0549949	0.0087	2.654e-10	-0.002	0.00286	0.483
rs4648635	1	2394074	T	C	0.000235809	PLCH2	0	intronic	2.587	5	4	15	0	0	0	-0.0525046	0.0091	7.007e-09	0.00801	0.00289	0.00564
rs9645298	1	73577936	G	T	0.000236096	KRT8P21	5970	intergenic	5.282	6	5	15	0	0	0	0.0548998	0.0086	1.992e-10	0.00079	0.00285	0.78
rs4648845	1	2387101	T	C	0.000239367	PLCH2	0	intronic	1.606	5	2	15	0	1	0	0.0525046	0.009	5.828e-09	-0.00773	0.0029	0.00756
rs11590190	1	244019998	G	A	0.000239764	AKT3	5616	intergenic	6.126	6	7	15	0	0	0	0.0752948	0.0123	8.041e-10	0.0059	0.00363	0.104
rs301807	1	8484823	G	A	0.000240517	RERE:RP5-1115A15.1	00:00:00	ncRNA_intronic	16.75	1f	1	2	1	1	0	0.048004	0.0088	4.052e-08	-0.01042	0.00289	0.000305
rs2494627	1	2402499	G	A	0.000242697	PLCH2	0	intronic	0.941		2	15	0	0	0	-0.0523992	0.0092	1.324e-08	0.00885	0.0029	0.00228
rs11576836	1	177419629	A	G	0.000247122	RP1-35C21.2	0	ncRNA_intronic	2.337	7	5	15	0	0	0	-0.0691036	0.0117	3.455e-09	0.00922	0.00385	0.0166
rs12731600	1	73553688	C	T	0.000263812	KRT8P21	16786	intergenic	4.655	7	9	15	0	0	0	-0.054604	0.0086	2.623e-10	-0.00027	0.00286	0.924
rs7543704	1	73552835	C	T	0.000264056	KRT8P21	17639	intergenic	3.327	7	9	15	0	0	0	-0.0544984	0.0086	2.848e-10	-6e-05	0.00286	0.984
rs12145685	1	73551385	G	A	0.000271058	KRT8P21	19089	intergenic	4.13	7	9	15	0	0	0	0.0544034	0.0086	2.962e-10	6e-05	0.00286	0.984
rs4562575	1	73556856	A	C	0.000271367	KRT8P21	13618	intergenic	4.36	6	9	15	0	0	0	-0.0546991	0.0087	2.693e-10	-0.00033	0.00286	0.909
rs4650182	1	73552100	A	G	0.000271421	KRT8P21	18374	intergenic	3.453	7	9	15	0	0	0	0.0544034	0.0086	2.924e-10	0.0001	0.00286	0.973
rs11811400	1	73549987	A	G	0.000272053	KRT8P21	20487	intergenic	1.131	6	9	15	0	0	0	-0.0544984	0.0086	2.903e-10	-0.00013	0.00286	0.965
rs4623647	1	73550364	T	C	0.000272155	KRT8P21	20110	intergenic	0.957	7	9	15	0	0	0	-0.0544984	0.0086	2.932e-10	-0.0001	0.00286	0.972
rs12142414	1	73551845	C	T	0.000274351	KRT8P21	18629	intergenic	4.619	6	9	15	0	0	0	0.0544034	0.0086	2.96e-10	0.00011	0.00285	0.97
rs12409265	1	73549773	C	T	0.000274532	KRT8P21	20701	intergenic	4.549	6	9	15	0	0	0	0.0544034	0.0086	2.967e-10	0.0001	0.00286	0.971
rs12123391	1	73551310	T	C	0.000276175	KRT8P21	19164	intergenic	3.551	6	9	15	0	0	0	0.0544034	0.0086	2.97e-10	0.00013	0.00286	0.965
rs12138301	1	73551426	G	A	0.000276478	KRT8P21	19048	intergenic	1.967	7	9	15	0	0	0	-0.0544034	0.0086	2.967e-10	-0.00013	0.00286	0.963
rs12409235	1	73549581	C	T	0.000276899	KRT8P21	20893	intergenic	2.29	6	9	15	0	0	0	0.0544034	0.0086	2.99e-10	0.00012	0.00286	0.967
rs12142184	1	73551194	T	G	0.000277957	KRT8P21	19280	intergenic	0.1	7	9	15	0	0	0	-0.0544034	0.0086	3.024e-10	-0.0001	0.00286	0.971
rs11210095	1	73418456	A	C	0.000278101	RP4-660H19.1	53632	intergenic	0.216	6	9	15	0	0	0	0.0542978	0.0086	3.251e-10	0.00176	0.00285	0.538
rs7549985	1	73548406	T	G	0.000278175	KRT8P21	22068	intergenic	1.052	7	9	15	0	0	0	0.0544984	0.0086	2.999e-10	0.00013	0.00286	0.964
rs12402991	1	73549779	A	C	0.000278694	KRT8P21	20695	intergenic	3.56	7	9	15	0	0	0	0.0544034	0.0086	3.024e-10	0.00011	0.00286	0.968
rs7543826	1	73552990	C	T	0.000278966	KRT8P21	17484	intergenic	3.037	6	9	15	0	0	0	-0.0544034	0.0086	3.041e-10	-0.0001	0.00286	0.971
rs12748358	1	73549671	T	C	0.000280444	KRT8P21	20803	intergenic	5.934	6	9	15	0	0	0	0.0544034	0.0086	3.041e-10	0.00013	0.00286	0.965
rs6424513	1	73554931	T	C	0.000280604	KRT8P21	15543	intergenic	11.95	7	9	15	0	0	0	-0.0544034	0.0086	3.116e-10	-6e-05	0.00286	0.982
rs12127823	1	73555866	A	C	0.000281429	KRT8P21	14608	intergenic	8.196	6	9	15	0	0	0	0.0544034	0.0086	3.066e-10	0.00012	0.00286	0.967
rs114814645	1	73550645	T	C	0.000281558	KRT8P21	19829	intergenic	1.024	7	9	15	0	0	0	-0.0544034	0.0086	3.064e-10	-0.00012	0.00286	0.966
rs4128552	1	73560811	G	T	0.000281827	KRT8P21	9663	intergenic	4.685		9	15	0	0	0	-0.0544034	0.0086	3.133e-10	-7e-05	0.00286	0.981
rs7542203	1	73548232	C	T	0.000282299	KRT8P21	22242	intergenic	3.981	7	9	15	0	0	0	0.0544034	0.0086	3.064e-10	0.00013	0.00286	0.963
rs4512593	1	73560297	C	T	0.000282794	KRT8P21	10177	intergenic	5.443	6	9	15	0	0	0	-0.0542978	0.0086	3.218e-10	-1e-05	0.00286	0.996
rs6656687	1	73307570	T	C	0.000283108	RP4-660H19.1	0	ncRNA_intronic	0.339	6	5	15	0	0	0	0.0540022	0.0086	4.407e-10	0.00267	0.00285	0.349
rs137948505	1	73549290	C	T	0.00028371	KRT8P21	21184	intergenic	0.553	6	9	15	0	0	0	0.0544034	0.0086	3.105e-10	0.00012	0.00286	0.967
rs7512691	1	73552927	T	C	0.000283726	KRT8P21	17547	intergenic	1.657	7	9	15	0	0	0	-0.0544034	0.0086	3.101e-10	-0.00012	0.00286	0.966
rs6424514	1	73555040	T	C	0.000283984	KRT8P21	15434	intergenic	7.266	6	9	15	0	0	0	-0.0544034	0.0086	3.114e-10	-0.00011	0.00286	0.968
rs7550849	1	73555023	G	A	0.000285811	KRT8P21	15451	intergenic	7.298	6	9	15	0	0	0	0.0542978	0.0086	3.137e-10	0.00012	0.00286	0.966
rs4649978	1	73555495	A	C	0.000286039	KRT8P21	14979	intergenic	2.426	7	9	15	0	0	0	0.0542978	0.0086	3.128e-10	0.00013	0.00286	0.963
rs11578741	1	177412718	T	C	0.000286208	RP1-35C21.2	0	ncRNA_intronic	0.598	7	5	15	0	0	0	0.0685037	0.0117	4.619e-09	-0.00934	0.00385	0.0152
rs12752404	1	73553855	C	T	0.00028628	KRT8P21	16619	intergenic	2.322	7	9	15	0	0	0	0.0542978	0.0086	3.115e-10	0.00015	0.00286	0.959
rs55954633	1	73547634	G	A	0.000286663	KRT8P21	22840	intergenic	5.138	7	9	15	0	0	0	-0.0544034	0.0086	3.165e-10	-0.00011	0.00286	0.969
rs12240100	1	73620907	A	G	0.000287165	RN7SKP19	36379	intergenic	2.365	7	9	15	0	0	0	-0.0548006	0.0087	2.714e-10	0.00056	0.00286	0.846
rs4310400	1	73559093	A	G	0.000287776	KRT8P21	11381	intergenic	2.749	7	9	15	0	0	0	0.0542978	0.0086	3.198e-10	0.0001	0.00285	0.972
rs4649977	1	73555433	T	C	0.000287939	KRT8P21	15041	intergenic	4.327	7	9	15	0	0	0	0.0542978	0.0086	3.161e-10	0.00013	0.00286	0.963
rs6682845	1	73415845	T	G	0.000288397	RP4-660H19.1	51021	intergenic	3.177	7	5	15	0	0	0	-0.0542028	0.0086	3.386e-10	-0.0017	0.00285	0.551
rs4498756	1	73557256	T	C	0.000289592	KRT8P21	13218	intergenic	1.514	6	9	15	0	0	0	0.0542978	0.0086	3.235e-10	9e-05	0.00286	0.973
rs4358996	1	73558512	A	C	0.000289993	KRT8P21	11962	intergenic	13.18	7	9	15	0	0	0	-0.0542978	0.0086	3.224e-10	-0.00011	0.00286	0.969
rs11210126	1	73561690	C	T	0.000290471	KRT8P21	8784	intergenic	2.716	7	9	15	0	0	0	0.0544034	0.0086	3.179e-10	0.00015	0.00286	0.957
rs4128551	1	73560895	T	C	0.000290596	KRT8P21	9579	intergenic	3.855		9	15	0	0	0	0.0542978	0.0086	3.267e-10	9e-05	0.00286	0.976
rs4649979	1	73556293	A	G	0.000291547	KRT8P21	14181	intergenic	3.648	7	9	15	0	0	0	-0.0542978	0.0086	3.275e-10	-9e-05	0.00286	0.974
rs12044736	1	30434937	G	A	0.000291914	RP11-111I12.1	51861	intergenic	9.555	5	5	14	0	0	0	-0.0577027	0.0092	3.719e-10	-0.00209	0.00302	0.488
rs1852232	1	73333519	T	G	0.000292026	RP4-660H19.1	0	ncRNA_intronic	2.647		9	15	0	0	0	0.0534957	0.0086	5.636e-10	0.00322	0.00285	0.26
rs11210123	1	73559787	T	C	0.000292361	KRT8P21	10687	intergenic	0.398	7	9	15	0	0	0	0.0542978	0.0086	3.304e-10	8e-05	0.00286	0.977
rs4433341	1	73592758	G	T	0.00029494	KRT8P21	20792	intergenic	2.452	6	9	15	0	0	0	0.0548006	0.0087	2.782e-10	-0.0006	0.00286	0.833
rs72726716	1	177414529	G	A	0.000296587	RP1-35C21.2	0	ncRNA_intronic	4.056	5	5	15	0	0	0	-0.0686001	0.0117	4.406e-09	0.00916	0.00385	0.0174
rs11577482	1	177417664	A	G	0.000296727	RP1-35C21.2	0	ncRNA_intronic	4.436	7	5	15	0	0	0	0.0686001	0.0117	4.598e-09	-0.00924	0.00385	0.0165
rs11210146	1	73622007	A	G	0.000297277	RN7SKP19	35279	intergenic	11.56	5	9	15	0	0	0	0.0546018	0.0087	2.819e-10	-0.00069	0.00286	0.808
rs11210124	1	73559856	T	C	0.000298528	KRT8P21	10618	intergenic	3.241	6	9	15	0	0	0	0.0542978	0.0086	3.39e-10	0.0001	0.00286	0.971
rs72726726	1	177417997	A	G	0.000298801	RP1-35C21.2	0	ncRNA_intronic	7.718	4	5	15	0	0	0	0.0686001	0.0117	4.602e-09	-0.00922	0.00385	0.0167
rs4292907	1	73559174	C	T	0.000300904	KRT8P21	11300	intergenic	7.721	7	9	15	0	0	0	0.0542028	0.0086	3.445e-10	0.0001	0.00286	0.973
rs12745861	1	73415014	C	T	0.000301423	RP4-660H19.1	50190	intergenic	0.287	6	5	15	0	0	0	-0.0540972	0.0086	3.685e-10	-0.00177	0.00285	0.536
rs79767231	1	73549063	C	T	0.000302707	KRT8P21	21411	intergenic	3.109	7	9	15	0	0	0	-0.0542978	0.0086	3.415e-10	-0.00014	0.00286	0.96
rs10890005	1	73557990	T	C	0.000306754	KRT8P21	12484	intergenic	5.933	7	9	15	0	0	0	0.0542028	0.0086	3.487e-10	0.00015	0.00286	0.959
rs1883903	1	177413184	T	C	0.000307718	RP1-35C21.2	0	ncRNA_intronic	15.14		5	15	0	0	0	0.0683966	0.0117	4.747e-09	-0.00919	0.00385	0.017
rs12760667	1	73398884	T	C	0.000308334	RP4-660H19.1	34060	intergenic	0.65	6	9	15	0	0	0	0.0540022	0.0086	3.908e-10	0.00185	0.00285	0.518
rs17610666	1	177416746	G	A	0.000308543	RP1-35C21.2	0	ncRNA_intronic	0.415	5	5	15	0	0	0	0.0683966	0.0117	4.838e-09	-0.00922	0.00385	0.0167
rs4269731	1	73428581	A	G	0.000308614	RP4-660H19.1	63757	intergenic	0.224	7	5	15	0	0	0	0.0544977	0.0087	3.26e-10	-0.00035	0.00286	0.903
rs72726721	1	177417225	A	G	0.000309086	RP1-35C21.2	0	ncRNA_intronic	5.122	7	5	15	0	0	0	0.0686001	0.0117	4.568e-09	-0.00911	0.00385	0.018
rs11210122	1	73557976	T	G	0.000310005	KRT8P21	12498	intergenic	1.786	7	9	15	0	0	0	0.0542028	0.0086	3.55e-10	0.00015	0.00286	0.959
rs1883905	1	177407630	A	G	0.000311465	RP1-35C21.2	0	ncRNA_intronic	1.157		13	15	0	0	0	-0.0683966	0.0117	4.545e-09	0.00908	0.00385	0.0184
rs301806	1	8482078	C	T	0.00031368	RERE	0	intronic	0.117	4	1	2	0	1	0	-0.0475005	0.0087	5.514e-08	0.01028	0.00288	0.000367
rs12126658	1	73554520	C	T	0.000313964	KRT8P21	15954	intergenic	3.09	6	9	15	0	0	0	-0.0540972	0.0086	3.689e-10	-0.0001	0.00286	0.972
rs4366276	1	73607592	G	T	0.000314843	KRT8P21	35626	intergenic	0.086	6	9	15	0	0	0	-0.0546018	0.0087	3.138e-10	0.00055	0.00286	0.848
rs12759558	1	73542697	T	C	0.000315796	KRT8P21	27777	intergenic	0.309	6	9	15	0	0	0	-0.0542028	0.0086	3.735e-10	-9e-05	0.00286	0.975
rs1883904	1	177407956	G	A	0.000319008	RP1-35C21.2	0	ncRNA_intronic	2.759		13	15	0	0	0	0.0683966	0.0117	4.515e-09	-0.00899	0.00385	0.0195
rs4650167	1	73406216	C	A	0.000319369	RP4-660H19.1	41392	intergenic	0.301	6	9	15	0	0	0	-0.0538967	0.0086	4.067e-10	-0.00178	0.00285	0.533
rs72724892	1	177406288	C	T	0.000319393	RP1-35C21.2	0	ncRNA_intronic	6.115	6	7	15	0	0	0	0.0683003	0.0117	4.827e-09	-0.00911	0.00385	0.0179
rs4614208	1	73537454	C	A	0.000320215	KRT8P21	33020	intergenic	2.99	7	9	15	0	0	0	0.0540972	0.0087	3.916e-10	2e-05	0.00286	0.995
rs10797426	1	2384108	T	C	0.000324773	PLCH2	0	intronic	1.985	5	2	15	0	0	0	-0.0513986	0.0091	1.456e-08	0.00835	0.0029	0.00394
rs4650177	1	73542900	A	G	0.000326855	KRT8P21	27574	intergenic	0.419	6	9	15	0	0	0	-0.0540972	0.0086	3.921e-10	-9e-05	0.00286	0.973
rs6672279	1	73626527	T	C	0.000328035	RN7SKP19	30759	intergenic	2.456	5	7	15	0	0	0	0.0542988	0.0087	3.396e-10	-0.00082	0.00286	0.773
rs11210092	1	73389235	T	C	0.000328266	RP4-660H19.1	24411	intergenic	8.939	6	14	15	0	0	0	-0.0538017	0.0086	4.528e-10	-0.00201	0.00285	0.481
rs12134194	1	73538351	G	T	0.000329436	KRT8P21	32123	intergenic	3.928	6	9	15	0	0	0	0.0540972	0.0087	3.926e-10	0.00013	0.00286	0.965
rs4650180	1	73544070	T	C	0.000329546	KRT8P21	26404	intergenic	4.543	6	9	15	0	0	0	0.0540972	0.0086	3.997e-10	8e-05	0.00286	0.978
rs11579573	1	177409472	C	T	0.000331584	RP1-35C21.2	0	ncRNA_intronic	1.358	7	5	15	0	0	0	-0.0683003	0.0117	4.828e-09	0.00901	0.00385	0.0193
rs12128225	1	73390331	A	G	0.000331725	RP4-660H19.1	25507	intergenic	8.398	5	14	15	0	0	0	-0.0538017	0.0086	4.626e-10	-0.00203	0.00285	0.477
rs11210099	1	73429567	C	T	0.00033309	RP4-660H19.1	64743	intergenic	5.637	6	5	15	0	0	0	-0.0542988	0.0087	3.791e-10	0.00027	0.00286	0.925
rs4650178	1	73543028	A	G	0.000334912	KRT8P21	27446	intergenic	2.079	6	9	15	0	0	0	0.0540972	0.0086	4.07e-10	0.0001	0.00286	0.973
rs11589392	1	73546362	T	C	0.00033517	KRT8P21	24112	intergenic	3.019	7	9	15	0	0	0	-0.0540972	0.0086	3.983e-10	-0.00016	0.00286	0.956
rs61773609	1	73545913	A	G	0.000335322	KRT8P21	24561	intergenic	0.953	7	9	15	0	0	0	0.0540972	0.0086	4.007e-10	0.00014	0.00286	0.96
rs12127282	1	73396632	G	A	0.00033535	RP4-660H19.1	31808	intergenic	3.216	6	9	15	0	0	0	-0.0538967	0.0086	4.345e-10	-0.00173	0.00285	0.545
rs11210121	1	73541071	T	C	0.000335721	KRT8P21	29403	intergenic	4.075	6	9	15	0	0	0	-0.0540022	0.0086	4.136e-10	-6e-05	0.00286	0.982
rs4650181	1	73544556	A	G	0.000336257	KRT8P21	25918	intergenic	2.69	6	9	15	0	0	0	-0.0540972	0.0086	4.101e-10	-9e-05	0.00286	0.974
rs7516673	1	73429853	G	A	0.000336988	RP4-660H19.1	65029	intergenic	1.935	6	5	15	0	0	0	-0.0542988	0.0087	3.805e-10	0.00031	0.00286	0.914
rs11587772	1	177411754	A	C	0.000340103	RP1-35C21.2	0	ncRNA_intronic	6.131	4	5	15	0	0	0	-0.0682039	0.0117	5.248e-09	0.00908	0.00385	0.0183
rs12122377	1	73426984	T	C	0.000340759	RP4-660H19.1	62160	intergenic	0.632	7	5	15	0	0	0	0.0542978	0.0087	3.55e-10	0.00074	0.00285	0.795
rs12044276	1	73458846	T	C	0.000341321	RP4-660H19.1	94022	intergenic	2.59	7	1	15	0	0	0	-0.0546018	0.0087	3.78e-10	0.00106	0.00286	0.71
rs7535203	1	177409925	G	A	0.00034338	RP1-35C21.2	0	ncRNA_intronic	2.315	5	5	15	0	0	0	0.0682039	0.0117	5.17e-09	-0.00903	0.00385	0.019
rs7528312	1	73533483	C	T	0.000344058	KRT8P21	36991	intergenic	3.218	5	7	15	0	0	0	0.0540972	0.0087	4.188e-10	0.00013	0.00286	0.963
rs4495635	1	73556846	T	C	0.000344529	KRT8P21	13628	intergenic	1.646	7	9	15	0	0	0	0.0542028	0.0087	4.075e-10	0.00021	0.00286	0.941
rs34211380	1	2385236	T	C	0.000344871	PLCH2	0	intronic	0.241		5	15	0	1	0	-0.0513038	0.0091	1.544e-08	0.0083	0.00289	0.00416
rs4526565	1	73402002	G	A	0.000344886	RP4-660H19.1	37178	intergenic	11.26	4	9	15	0	0	0	0.0542041	0.0087	3.816e-10	-0.0004	0.00285	0.888
rs4233091	1	73385848	T	C	0.000344999	RP4-660H19.1	21024	intergenic	2.408	7	9	15	0	0	0	0.0536962	0.0086	5.055e-10	0.00211	0.00285	0.459
rs4650165	1	73396732	G	A	0.000347714	RP4-660H19.1	31908	intergenic	0.971	7	9	15	0	0	0	-0.0538017	0.0086	4.692e-10	-0.00182	0.00285	0.524
rs41314284	1	226790001	C	T	0.000347929	C1orf95	0	UTR3	0.264	5	2	15	0	0	0	-0.0812968	0.0149	5.268e-08	0.01669	0.00482	0.000542
rs11210091	1	73386705	A	G	0.000349874	RP4-660H19.1	21881	intergenic	5.658	7	9	15	0	0	0	-0.0536962	0.0086	4.93e-10	-0.00196	0.00285	0.492
rs4579707	1	73396527	T	C	0.000352205	RP4-660H19.1	31703	intergenic	4.538	7	7	15	0	0	0	-0.0542041	0.0087	3.883e-10	0.00045	0.00285	0.876
rs11210119	1	73532694	G	A	0.000352751	KRT8P21	37780	intergenic	6.873	5	5	15	0	0	0	-0.0540022	0.0087	4.377e-10	-0.00012	0.00286	0.966
rs6684318	1	73333165	A	G	0.000354682	RP4-660H19.1	0	ncRNA_intronic	2.828	6	9	15	0	0	0	0.0530949	0.0086	7.705e-10	0.00324	0.00286	0.257
rs4649975	1	73532151	T	C	0.000355427	KRT8P21	38323	intergenic	0.543	6	5	15	0	0	0	-0.0540022	0.0087	4.364e-10	-0.00016	0.00286	0.955
rs12097442	1	73484026	T	G	0.000357578	KRT8P21	86448	intergenic	0.867	7	15	15	0	0	0	0.054403	0.0087	3.94e-10	-0.00091	0.00286	0.751
rs12143820	1	73516461	C	T	0.000360346	KRT8P21	54013	intergenic	2.647	7	9	15	0	0	0	-0.0540972	0.0087	4.384e-10	-0.00021	0.00286	0.942
rs11210127	1	73579642	G	A	0.000361853	KRT8P21	7676	intergenic	3.562	7	5	15	0	0	0	0.0542988	0.0087	3.947e-10	-0.00052	0.00286	0.855
rs10749815	1	73640129	G	A	0.000362584	RN7SKP19	17157	intergenic	0.588	7	5	15	0	0	0	-0.0542041	0.0087	3.99e-10	0.00086	0.00286	0.764
rs72726718	1	177416606	T	G	0.000363019	RP1-35C21.2	0	ncRNA_intronic	3.895	7	5	15	0	0	0	-0.0680005	0.0117	5.81e-09	0.00909	0.00385	0.0182
rs58946679	1	2372321	C	T	0.000363163	PLCH2	0	intronic	0.232	2b	4	14	0	1	0	-0.0555021	0.0094	4.079e-09	0.00663	0.00304	0.0292
rs6690611	1	73522868	C	A	0.000367246	KRT8P21	47606	intergenic	1.723	5	9	15	0	0	0	0.0542988	0.0087	4.029e-10	-0.0008	0.00286	0.779
rs7536364	1	73408437	A	G	0.00037335	RP4-660H19.1	43613	intergenic	18.86	7	5	15	0	0	0	-0.0539956	0.0086	4.102e-10	0.00055	0.00285	0.846
rs12030316	1	97841628	C	T	0.000373364	DPYD	0	intronic	3.603	5	4	15	0	1	0	0.0663962	0.0106	4.385e-10	0.00132	0.00355	0.709
rs4300257	1	97872655	A	C	0.000374123	DPYD:DPYD-IT1	00:00:00	ncRNA_intronic	5.593	6	5	15	0	1	0	-0.0662039	0.0106	4.774e-10	-0.00019	0.00353	0.958
rs12042865	1	73446790	C	T	0.00037457	RP4-660H19.1	81966	intergenic	0.028	6	1	15	0	0	0	0.0539956	0.0087	5.047e-10	1e-05	0.00286	0.998
rs12410787	1	73522589	C	T	0.000375492	KRT8P21	47885	intergenic	0.644	6	9	15	0	0	0	-0.0538967	0.0087	4.909e-10	-9e-05	0.00286	0.974
rs11210139	1	73596491	A	G	0.000376858	KRT8P21	24525	intergenic	0.562	6	9	15	0	0	0	-0.0542041	0.0087	4.232e-10	0.00051	0.00286	0.859
rs12022006	1	73524351	C	A	0.000377688	KRT8P21	46123	intergenic	0.205	7	9	15	0	0	0	0.0542041	0.0087	4.228e-10	-0.00081	0.00286	0.776
rs6424508	1	73507701	G	A	0.000381442	KRT8P21	62773	intergenic	1.202	7	5	15	0	0	0	-0.0542041	0.0087	4.381e-10	0.0009	0.00286	0.752
rs6690619	1	153765399	T	C	0.000384227	RP11-216N14.5	2249	intergenic	0.239	5	3	5	0	1	1	-0.0456997	0.0087	1.352e-07	0.01129	0.00285	7.56e-05
rs10493514	1	73380512	T	C	0.00038435	RP4-660H19.1	15688	intergenic	0.208	6	5	15	0	0	0	-0.0534957	0.0086	5.902e-10	-0.00206	0.00285	0.471
rs4540690	1	153825208	G	A	0.000385997	GATAD2B:RP11-216N14.7	00:00:00	ncRNA_exonic	7.342	5	4	4	0	1	0	-0.0459958	0.0086	9.992e-08	0.01059	0.00285	0.000207
rs12021955	1	73524225	A	C	0.000388998	KRT8P21	46249	intergenic	1.171	7	9	15	0	0	0	-0.0542041	0.0087	4.417e-10	0.00078	0.00286	0.784
rs10493513	1	73379589	G	A	0.000389664	RP4-660H19.1	14765	intergenic	2.061	6	5	15	0	0	0	-0.0534008	0.0086	6.118e-10	-0.00211	0.00285	0.46
rs10889999	1	73509067	G	A	0.000391875	KRT8P21	61407	intergenic	3.453	7	5	15	0	0	0	0.0542041	0.0087	4.487e-10	-0.0008	0.00286	0.78
rs4650158	1	73325979	T	C	0.000393037	RP4-660H19.1	0	ncRNA_intronic	16.08	6	9	15	0	0	0	0.0530949	0.0086	7.333e-10	0.00264	0.00285	0.355
rs267698	1	30433405	G	A	0.000393563	RP11-111I12.1	53393	intergenic	1.329		5	15	0	0	0	-0.0575989	0.0095	1.351e-09	-0.00458	0.00314	0.145
rs12735281	1	73318108	G	A	0.000394571	RP4-660H19.1	0	ncRNA_intronic	4.528	6	9	15	0	0	0	0.053	0.0086	7.538e-10	0.0027	0.00285	0.343
rs4649968	1	73318910	G	A	0.000397454	RP4-660H19.1	0	ncRNA_intronic	1.964	7	9	15	0	0	0	-0.053	0.0086	7.726e-10	-0.00274	0.00285	0.336
rs12033354	1	73573941	G	A	0.000398092	KRT8P21	1975	intergenic	12.92	7	5	15	0	0	0	-0.0540999	0.0087	4.521e-10	0.0007	0.00286	0.806
rs7516446	1	73466797	A	G	0.000400434	RP4-660H19.1	101973	intergenic	0.43	6	5	15	0	0	0	-0.0542988	0.0087	4.591e-10	0.00073	0.00286	0.799
rs6694433	1	73450470	C	A	0.000400711	RP4-660H19.1	85646	intergenic	3.395	6	1	15	0	0	0	-0.0539956	0.0087	5.521e-10	4e-05	0.00286	0.989
rs10875084	1	97885200	T	C	0.000402735	DPYD:DPYD-IT1	00:00:00	ncRNA_intronic	1.405	6	5	15	0	0	0	-0.0692	0.0112	5.817e-10	-0.00223	0.00368	0.544
rs10803138	1	243555219	A	G	0.000403947	SDCCAG8	0	intronic	0.652	6	4	5	0	1	1	-0.055703	0.01	3.021e-08	-0.01009	0.00328	0.00213
rs11210075	1	73321924	C	T	0.000406104	RP4-660H19.1	0	ncRNA_intronic	0.317	7	9	15	0	0	0	-0.053	0.0086	7.476e-10	-0.00255	0.00285	0.372
rs6696689	1	73576140	T	G	0.000406987	KRT8P21	4174	intergenic	0.841	7	5	15	0	0	0	-0.0540999	0.0087	4.686e-10	0.0007	0.00286	0.807
rs267700	1	30430366	T	G	0.000407263	RP11-179G8.1	52161	intergenic	2.541	7	5	15	0	0	0	0.0574006	0.0095	1.452e-09	0.00461	0.00314	0.142
rs12126853	1	73327303	C	T	0.000407998	RP4-660H19.1	0	ncRNA_intronic	0.849	7	9	15	0	0	0	0.053	0.0086	7.616e-10	0.00258	0.00285	0.365
rs4604650	1	73518904	G	A	0.000410535	KRT8P21	51570	intergenic	2.215	6	9	15	0	0	0	-0.0538017	0.0087	5.565e-10	-0.00012	0.00286	0.967
rs6657069	1	73450706	G	A	0.00041071	RP4-660H19.1	85882	intergenic	2.933	7	1	15	0	0	0	0.0539956	0.0087	5.524e-10	-0.00014	0.00286	0.961
rs6681060	1	73550543	C	T	0.000410824	KRT8P21	19931	intergenic	0.641	6	9	15	0	0	0	0.0539956	0.0087	4.897e-10	-0.00049	0.00286	0.864
rs10908525	1	153882544	A	C	0.000413463	GATAD2B	0	intronic	0.083	7	5	5	0	1	0	-0.0460021	0.0086	1.028e-07	0.01047	0.00285	0.000244
rs11210114	1	73527633	G	T	0.00042261	KRT8P21	42841	intergenic	0.003	6	8	15	0	0	0	0.0539956	0.0087	5.017e-10	-0.00077	0.00286	0.788
rs11210076	1	73323631	T	C	0.000423362	RP4-660H19.1	0	ncRNA_intronic	3.306	6	9	15	0	0	0	-0.0529051	0.0086	8.145e-10	-0.00262	0.00285	0.359
rs7554291	1	73527750	A	G	0.000424035	KRT8P21	42724	intergenic	2.54	6	8	15	0	0	0	0.0539009	0.0087	5.087e-10	-0.00082	0.00286	0.775
rs7552256	1	73530815	T	C	0.00042422	KRT8P21	39659	intergenic	0.33	6	5	15	0	0	0	-0.0539009	0.0087	5.159e-10	0.00089	0.00286	0.756
rs12121441	1	73373537	G	A	0.000426259	RP4-660H19.1	8713	intergenic	3.557	6	9	15	0	0	0	0.0532004	0.0086	7.091e-10	0.00212	0.00285	0.458
rs12022771	1	97870315	A	G	0.000426935	DPYD:DPYD-IT1	00:00:00	ncRNA_intronic	0.225	6	5	15	0	1	0	0.0660009	0.0107	5.727e-10	0.00161	0.00355	0.65
rs10908526	1	153883169	C	T	0.000435341	GATAD2B	0	intronic	0.213	7	4	5	0	1	0	-0.0456984	0.0086	1.208e-07	0.0106	0.00285	0.000202
rs9427233	1	153793192	C	A	0.000436789	GATAD2B	0	intronic	2.503	6	4	5	0	1	0	-0.0450976	0.0086	1.598e-07	0.01151	0.00285	5.36e-05
rs6424507	1	73408983	C	T	0.000440497	RP4-660H19.1	44159	intergenic	8.346	6	5	15	0	0	0	-0.0537019	0.0086	5.305e-10	0.00071	0.00285	0.802
rs4370789	1	153813165	C	A	0.000442298	GATAD2B	0	intronic	8.104	7	5	5	0	1	0	-0.0450976	0.0086	1.626e-07	0.01154	0.00285	5.15e-05
rs11210100	1	73435629	G	A	0.000442601	RP4-660H19.1	70805	intergenic	4.878	6	5	15	0	0	0	-0.0537967	0.0087	5.875e-10	0.0003	0.00286	0.917
rs6427306	1	153812119	T	C	0.000442669	GATAD2B	0	intronic	2.897	5	4	5	0	1	0	-0.0450976	0.0086	1.631e-07	0.01151	0.00285	5.36e-05
rs9427232	1	153792958	A	G	0.000443597	GATAD2B	0	intronic	0.504	1f	4	5	0	1	0	-0.0450976	0.0086	1.636e-07	0.01151	0.00285	5.34e-05
rs12047625	1	97869853	C	T	0.00044545	DPYD:DPYD-IT1	00:00:00	ncRNA_intronic	7.586	7	4	15	0	1	0	0.0660009	0.0107	6.067e-10	0.00156	0.00355	0.661
rs4276953	1	153836383	A	G	0.000445771	GATAD2B	0	intronic	1.4	7	4	5	0	1	0	-0.0450976	0.0086	1.661e-07	0.0114	0.00285	6.33e-05
rs12120118	1	153812883	G	A	0.000446772	GATAD2B	0	intronic	0.099	7	5	5	0	1	0	0.0450976	0.0086	1.648e-07	-0.01157	0.00285	4.91e-05
rs1538176	1	97877321	T	G	0.000448851	DPYD:DPYD-IT1	00:00:00	ncRNA_intronic	14.12	5	4	15	1	0	0	-0.0686965	0.0111	6.013e-10	-0.00038	0.0037	0.917
rs11210108	1	73513786	C	T	0.000449715	KRT8P21	56688	intergenic	1.588	6	9	15	0	0	0	0.0539009	0.0087	5.558e-10	-0.00079	0.00286	0.783
rs4596938	1	153794697	T	C	0.000453815	GATAD2B	0	intronic	4.478	7	4	5	0	1	0	0.045002	0.0086	1.704e-07	-0.01143	0.00285	6e-05
rs66820357	1	73450187	A	C	0.000454074	RP4-660H19.1	85363	intergenic	2.332	7	1	15	0	0	0	-0.0537019	0.0087	6.61e-10	9e-05	0.00286	0.973
rs77299972	1	97826655	A	G	0.000456597	DPYD	0	intronic	2.208	7	5	15	0	1	0	-0.0586996	0.0096	8.291e-10	0.00256	0.00318	0.421
rs4584349	1	73419657	T	C	0.000457259	RP4-660H19.1	54833	intergenic	0.458	7	9	15	0	0	0	-0.0535976	0.0087	5.701e-10	0.00078	0.00285	0.786
rs7554469	1	153827552	A	G	0.00045788	GATAD2B	0	intronic	3.35	5	4	5	0	1	0	0.0450976	0.0086	1.72e-07	-0.01151	0.00285	5.39e-05
rs7532052	1	73559972	G	A	0.000461144	KRT8P21	10502	intergenic	2.324	6	9	15	0	0	0	0.0537019	0.0087	5.864e-10	-0.0005	0.00286	0.863
rs4581307	1	153814543	G	A	0.00046386	GATAD2B	0	intronic	7.201	2b	2	5	0	1	0	0.045002	0.0086	1.757e-07	-0.0115	0.00285	5.45e-05
rs72694233	1	153817755	A	G	0.000464871	GATAD2B	0	intronic	3.815	7	5	5	0	1	0	-0.045002	0.0086	1.761e-07	0.01152	0.00285	5.3e-05
rs59111295	1	97883247	G	A	0.000465325	DPYD:DPYD-IT1	00:00:00	ncRNA_intronic	17.52	7	5	15	1	0	0	-0.0691036	0.0112	6.053e-10	-0.00058	0.00372	0.876
rs72749142	1	200951307	G	A	0.000465369	KIF21B	0	intronic	1.042	5	4	5	0	1	0	0.064401	0.012	8.118e-08	0.01305	0.00378	0.000562
rs4592207	1	2369498	C	T	0.000466282	PLCH2	0	intronic	1.312	5	4	14	0	1	0	0.0536012	0.0092	6.204e-09	-0.00656	0.00298	0.0277
rs6427300	1	153805677	G	T	0.000466675	GATAD2B	0	intronic	5.96	7	5	5	0	1	0	-0.045002	0.0086	1.776e-07	0.01148	0.00285	5.57e-05
rs10910078	1	2390588	C	T	0.000469977	PLCH2	0	intronic	0.358	5	4	15	0	0	0	0.0513986	0.009	1.075e-08	-0.00713	0.00289	0.0136
rs1556794	1	97877048	A	G	0.00047071	DPYD:DPYD-IT1	00:00:00	ncRNA_intronic	7.349	6	4	15	0	0	0	-0.0686965	0.0111	5.918e-10	-0.00074	0.00371	0.843
rs7529752	1	73376127	G	A	0.000474496	RP4-660H19.1	11303	intergenic	2.613	7	9	15	0	0	0	0.0535029	0.0087	6.69e-10	-0.00025	0.00285	0.931
rs6691565	1	97827246	T	C	0.000480642	DPYD	0	intronic	1.075	7	5	15	0	1	0	-0.058795	0.0096	7.898e-10	0.00205	0.00318	0.52
rs4497250	1	97882933	A	G	0.000482525	DPYD:DPYD-IT1	00:00:00	ncRNA_intronic	0.012	6	5	15	0	0	0	0.0689	0.0111	6.445e-10	0.00057	0.00371	0.879
rs55912562	1	97869190	T	C	0.000482758	DPYD:DPYD-IT1	00:00:00	ncRNA_intronic	1.639	7	4	15	0	1	0	0.065798	0.0107	6.793e-10	0.0015	0.00355	0.672
rs301799	1	8489302	C	T	0.00048287	RERE:RP5-1115A15.1	00:00:00	ncRNA_intronic	0.356	7	2	5	0	1	0	-0.0465048	0.0088	1.091e-07	0.01032	0.00289	0.000352
rs7414227	1	153848996	G	A	0.000484188	GATAD2B	0	intronic	3.657	1f	4	5	0	1	0	0.0448969	0.0086	1.878e-07	-0.01141	0.00285	6.18e-05
rs12040388	1	97854625	A	G	0.000485112	DPYD	0	intronic	0.856	7	5	15	0	1	0	0.0655951	0.0106	6.827e-10	0.00149	0.00355	0.675
rs55748568	1	97853995	T	C	0.000485263	DPYD	0	intronic	0.082	7	5	15	0	1	0	-0.0655951	0.0106	6.812e-10	-0.00148	0.00355	0.678
rs6677502	1	97852932	C	T	0.000485266	DPYD	0	intronic	3.546	7	5	15	0	1	0	0.0655951	0.0106	6.782e-10	0.00145	0.00355	0.683
rs72728438	1	97847874	C	T	0.000486452	DPYD	0	intronic	16.36	5	4	15	1	1	0	0.0654029	0.0106	7.694e-10	0.00207	0.00359	0.564
rs12142639	1	153846124	C	A	0.000486795	GATAD2B	0	intronic	5.118	7	4	5	0	1	0	-0.0456997	0.0086	1.217e-07	0.01036	0.00285	0.000284
rs12047563	1	97854533	A	C	0.000487659	DPYD	0	intronic	1.377	6	5	15	0	1	0	0.0655951	0.0106	6.841e-10	0.00146	0.00355	0.682
rs4503384	1	97855821	G	A	0.000491977	DPYD	0	intronic	15.89	6	5	15	1	1	0	-0.0655951	0.0106	6.944e-10	-0.00146	0.00355	0.681
rs6668066	1	153786182	G	A	0.000496206	GATAD2B	0	intronic	0.343	7	4	4	0	1	0	0.0448013	0.0086	1.933e-07	-0.0115	0.00285	5.45e-05
rs2494632	1	2399119	A	G	0.000497344	PLCH2	0	intronic	4.091		1	14	0	0	0	-0.0505041	0.0092	3.637e-08	0.0087	0.0029	0.00267
rs1356917	1	97852258	C	A	0.000497636	DPYD	0	intronic	0.401	7	5	15	0	1	0	0.065499	0.0106	7.119e-10	0.00149	0.00355	0.674
rs4330880	1	73388521	A	G	0.000497663	RP4-660H19.1	23697	intergenic	5.86	7	14	15	0	0	0	0.0535029	0.0087	6.443e-10	-0.00058	0.00285	0.839
rs9426935	1	153769400	C	T	0.000498364	RP11-216N14.5	0	ncRNA_intronic	6.494	5	3	5	0	1	1	0.0448969	0.0086	1.985e-07	-0.01119	0.00285	8.58e-05
rs7548189	1	97867713	C	A	0.000499303	DPYD:DPYD-IT1	00:00:00	ncRNA_intronic	1.808	5	5	15	0	1	0	-0.0655951	0.0106	7.192e-10	-0.00152	0.00355	0.669
rs2842198	1	43930738	G	A	0.000499847	HYI-AS1	8071	intergenic	0.036	7	2	15	0	1	0	0.0467023	0.0089	1.505e-07	-0.01575	0.00291	6.29e-08
rs12136682	1	73361193	A	G	0.000500337	RP4-660H19.1	0	ncRNA_intronic	2.133	7	5	15	0	0	0	0.0527997	0.0086	9.912e-10	0.0024	0.00285	0.401
rs7527030	1	97855907	C	T	0.0005025	DPYD	0	intronic	8.67	6	5	15	0	1	0	-0.065499	0.0106	7.186e-10	-0.00146	0.00355	0.681
rs6677794	1	153786314	C	T	0.00050409	GATAD2B	0	intronic	3.55	6	4	4	0	1	0	0.0448013	0.0086	1.978e-07	-0.01149	0.00285	5.5e-05
rs12026229	1	97866892	T	C	0.000504803	DPYD:DPYD-IT1	00:00:00	ncRNA_intronic	0.355	7	5	15	0	1	0	0.065499	0.0106	7.411e-10	0.00158	0.00355	0.657
rs58067278	1	97851035	C	A	0.000508136	DPYD	0	intronic	0.487	7	5	15	0	1	0	-0.065499	0.0106	7.375e-10	-0.0015	0.00355	0.673
rs4495747	1	97855607	A	G	0.000509018	DPYD	0	intronic	8.32	6	5	15	0	1	0	-0.065499	0.0106	7.354e-10	-0.00147	0.00355	0.679
rs11210111	1	73516572	A	C	0.000509492	KRT8P21	53902	intergenic	5.181	7	9	15	0	0	0	-0.0535976	0.0087	6.792e-10	0.00079	0.00286	0.781
rs11165850	1	97831765	T	C	0.000509616	DPYD	0	intronic	1.211	7	4	15	0	1	0	-0.0589011	0.0096	7.981e-10	0.00167	0.00319	0.6
rs6669420	1	2373387	C	A	0.0005103	PLCH2	0	intronic	0.256	4	4	13	0	1	0	-0.0540972	0.0093	4.901e-09	0.00592	0.00295	0.0448
rs56401000	1	97853602	G	A	0.000510718	DPYD	0	intronic	5.713	5	5	15	0	1	0	-0.065499	0.0106	7.293e-10	-0.0014	0.00355	0.694
rs489319	1	44131794	C	T	0.000510772	KDM4A	0	intronic	6.6		4	4	0	1	1	0.0481042	0.0092	1.551e-07	-0.01638	0.00302	6.02e-08
rs3791034	1	44145130	A	G	0.000511405	KDM4A	0	intronic	9.386	5	4	4	0	1	0	0.0481995	0.0092	1.571e-07	-0.01618	0.00302	8.3e-08
rs7522030	1	153854036	T	C	0.00051145	GATAD2B	0	intronic	5.928	5	1	7	0	1	1	-0.0448969	0.0086	2.046e-07	0.0113	0.00285	7.31e-05
rs72728442	1	97849858	A	G	0.000511524	DPYD	0	intronic	6.773	4	1	15	0	1	0	-0.0654029	0.0106	7.578e-10	-0.00158	0.00355	0.657
rs12752778	1	73349414	C	T	0.00051605	RP4-660H19.1	0	ncRNA_intronic	0.042	7	15	15	0	0	0	-0.0527048	0.0086	1.03e-09	-0.00237	0.00285	0.406
rs12740833	1	30429958	C	T	0.000516317	RP11-179G8.1	51753	intergenic	0.364	7	5	15	0	0	0	-0.0569	0.0095	1.939e-09	-0.00443	0.00314	0.158
rs61768372	1	44123988	T	C	0.000516429	KDM4A	0	intronic	4.951	7	4	4	0	0	0	-0.0473987	0.0091	1.672e-07	0.01526	0.00299	3.24e-07
rs7543614	1	97879161	G	A	0.000519111	DPYD:DPYD-IT1	00:00:00	ncRNA_intronic	1.773	7	5	15	0	0	0	-0.0685037	0.0111	7.053e-10	-0.00065	0.00372	0.862
rs12045421	1	97867143	T	C	0.000520064	DPYD:DPYD-IT1	00:00:00	ncRNA_intronic	4.11	6	5	15	0	1	0	-0.065499	0.0106	7.747e-10	-0.00155	0.00355	0.663
rs1112314	1	97850697	T	C	0.000521519	DPYD	0	intronic	1.516	4	5	15	0	1	0	0.0654029	0.0106	7.721e-10	0.00151	0.00355	0.671
rs4233093	1	73446245	G	A	0.000525421	RP4-660H19.1	81421	intergenic	0.872	5	1	15	0	0	0	-0.0536962	0.0087	6.962e-10	-0.00059	0.00286	0.835
rs7525762	1	73371816	T	C	0.000525553	RP4-660H19.1	6992	intergenic	6.913	7	9	15	0	0	0	0.0533038	0.0087	7.516e-10	-0.00037	0.00285	0.898
rs61774086	1	73356826	T	C	0.000525901	RP4-660H19.1	0	ncRNA_intronic	0.015	5	7	15	0	0	0	0.0527048	0.0086	1.069e-09	0.0024	0.00285	0.4
rs12046843	1	73552107	T	C	0.000526304	KRT8P21	18367	intergenic	0.966	6	9	15	0	0	0	0.0535029	0.0087	7.063e-10	-0.00073	0.00286	0.799
rs7523396	1	73371702	C	T	0.000527136	RP4-660H19.1	6878	intergenic	1.105	7	9	15	0	0	0	-0.0533038	0.0087	7.562e-10	0.00036	0.00285	0.899
rs12738361	1	153768740	C	T	0.000527159	RP11-216N14.5	0	ncRNA_exonic	4.399	5	1	5	0	1	1	0.0448013	0.0086	2.168e-07	-0.01111	0.00285	9.72e-05
rs12021567	1	97856946	T	C	0.000528332	DPYD	0	intronic	4.365	6	5	15	0	1	0	0.0654029	0.0106	7.809e-10	0.00145	0.00355	0.682
rs6667006	1	73436249	T	C	0.000539265	RP4-660H19.1	71425	intergenic	0.06	6	5	15	0	0	0	-0.0534008	0.0087	7.32e-10	-0.00071	0.00285	0.804
rs12040059	1	97856990	G	T	0.000539277	DPYD	0	intronic	5.187	6	5	15	0	1	0	0.0652961	0.0106	8.133e-10	0.0015	0.00355	0.673
rs12026223	1	97866857	T	C	0.000540531	DPYD:DPYD-IT1	00:00:00	ncRNA_intronic	4.339	6	5	15	0	1	0	0.0654029	0.0106	8.315e-10	0.00161	0.00355	0.651
rs72728436	1	97846875	T	C	0.000540661	DPYD	0	intronic	0.496	6	4	15	0	1	0	-0.0652961	0.0106	8.26e-10	-0.00157	0.00355	0.659
rs56279424	1	97848140	G	T	0.000541718	DPYD	0	intronic	3.324	7	4	15	0	1	0	-0.0652961	0.0106	8.109e-10	-0.00145	0.00357	0.685
rs61803655	1	153769332	A	G	0.000542661	RP11-216N14.5	0	ncRNA_intronic	5.194	5	3	5	0	1	1	-0.0446961	0.0086	2.252e-07	0.0112	0.00285	8.44e-05
rs12727364	1	73369708	G	A	0.000543556	RP4-660H19.1	4884	intergenic	3.212	7	9	15	0	0	0	-0.0533038	0.0087	7.712e-10	0.00045	0.00285	0.875
rs4451582	1	153777669	G	T	0.000544432	GATAD2B	0	UTR3	11.17	3a	2	5	0	1	0	0.0446004	0.0086	2.228e-07	-0.01144	0.00285	5.93e-05
rs1917882	1	73336107	A	G	0.000546391	RP4-660H19.1	0	ncRNA_intronic	2.429	7	9	15	0	0	0	-0.0525046	0.0086	1.151e-09	-0.00245	0.00285	0.391
rs7535930	1	97879262	T	C	0.000547047	DPYD:DPYD-IT1	00:00:00	ncRNA_intronic	3.537	7	5	15	0	0	0	-0.0683003	0.0111	7.64e-10	-0.00066	0.00372	0.859
rs9426938	1	153780298	C	T	0.000548304	GATAD2B	0	UTR3	13.93	5	4	4	1	1	0	0.0444952	0.0086	2.257e-07	-0.01141	0.00285	6.18e-05
rs6687374	1	97878461	G	A	0.000551122	DPYD:DPYD-IT1	00:00:00	ncRNA_intronic	4.88	5	4	15	0	0	0	-0.0683003	0.0111	7.705e-10	-0.00068	0.00372	0.856
rs1139620	1	153777848	T	C	0.000552756	GATAD2B	0	UTR3	9.178		2	7	0	1	0	-0.0444952	0.0086	2.286e-07	0.01141	0.00285	6.18e-05
rs28829687	1	97858143	C	T	0.000553908	DPYD	0	intronic	3.662	6	5	15	0	1	0	0.0652001	0.0106	8.492e-10	0.00152	0.00355	0.669
rs12047716	1	97854999	A	C	0.000555888	DPYD	0	intronic	0.266	5	5	15	0	1	0	0.0652001	0.0106	8.538e-10	0.00152	0.00355	0.669
rs12132492	1	73336589	G	A	0.000556005	RP4-660H19.1	0	ncRNA_intronic	1.334	7	9	15	0	0	0	-0.0523992	0.0086	1.18e-09	-0.00244	0.00285	0.393
rs9727787	1	97859064	T	C	0.000556027	DPYD	0	intronic	2.239	6	5	15	0	0	0	-0.0652001	0.0106	8.556e-10	-0.00153	0.00355	0.667
rs12047072	1	97866719	G	T	0.000562122	DPYD:DPYD-IT1	00:00:00	ncRNA_intronic	3.82	6	5	15	0	1	0	-0.0652961	0.0106	8.77e-10	-0.00157	0.00355	0.658
rs11264573	1	153876975	G	A	0.000562752	GATAD2B	0	intronic	1.377	5	4	5	0	1	0	-0.0446004	0.0086	2.372e-07	0.01129	0.00285	7.44e-05
rs4341393	1	153776666	C	T	0.000564513	GATAD2B	534	downstream	1.908	1f	4	5	0	1	0	0.0444952	0.0086	2.37e-07	-0.01137	0.00285	6.52e-05
rs28714464	1	97857902	T	C	0.000565992	DPYD	0	intronic	1.678	6	5	15	0	0	0	0.0652001	0.0106	8.769e-10	0.00151	0.00355	0.67
rs12143796	1	73343388	T	C	0.000567014	RP4-660H19.1	0	ncRNA_intronic	2.447	7	9	15	0	0	0	0.0523992	0.0086	1.254e-09	0.00252	0.00285	0.377
rs11589584	1	44122473	G	T	0.000569726	KDM4A	0	intronic	0.003	7	4	4	0	0	0	-0.047103	0.0091	1.967e-07	0.01512	0.00299	4.12e-07
rs7415004	1	153865461	A	G	0.000569745	GATAD2B	0	intronic	0.091	5	4	5	0	1	0	-0.0446004	0.0086	2.404e-07	0.01139	0.00285	6.41e-05
rs28526496	1	97857963	T	G	0.000572003	DPYD	0	intronic	0.188	6	5	15	0	1	0	0.0652001	0.0106	8.829e-10	0.00146	0.00355	0.681
rs12401308	1	73335667	C	T	0.000572776	RP4-660H19.1	0	ncRNA_intronic	4.192	3a	9	15	0	0	0	-0.0523043	0.0086	1.271e-09	-0.00251	0.00285	0.379
rs12043125	1	97857145	T	G	0.000575322	DPYD	0	intronic	9.941	7	5	15	0	1	0	0.065104	0.0106	8.924e-10	0.00147	0.00355	0.679
rs517191	1	44116466	A	G	0.000577142	KDM4A	0	intronic	1.206	4	1	1	0	0	0	-0.047103	0.0091	1.995e-07	0.0152	0.00299	3.63e-07
rs2294526	1	6735702	A	C	0.000577742	DNAJC11	0	intronic	0.008		4	4	0	1	0	0.0492953	0.0091	5.428e-08	-0.00926	0.003	0.00203
rs11210081	1	73341254	A	C	0.00057922	RP4-660H19.1	0	ncRNA_intronic	0.156	7	9	15	0	0	0	0.0523992	0.0086	1.248e-09	0.0024	0.00285	0.4
rs12405972	1	44097438	G	T	0.000580558	PTPRF	8094	intergenic	0.08	7	5	15	0	0	1	0.0471984	0.0091	1.974e-07	-0.01549	0.00299	2.14e-07
rs3791033	1	44134077	T	C	0.000593526	KDM4A	0	intronic	5.251	6	4	4	0	1	1	0.0477992	0.0092	1.964e-07	-0.01627	0.00302	7.53e-08
rs2039054	1	6738880	C	T	0.000594468	DNAJC11	0	intronic	1.403		4	4	0	1	0	0.0492007	0.0091	6.14e-08	-0.00938	0.003	0.00178
rs12040763	1	97857061	T	C	0.000594651	DPYD	0	intronic	2.361	7	5	15	0	1	0	-0.0649973	0.0106	9.421e-10	-0.00148	0.00355	0.677
rs12129942	1	73309082	T	C	0.00059539	RP4-660H19.1	0	ncRNA_intronic	0.195	7	5	15	0	0	0	0.0530949	0.0087	9.132e-10	0.00104	0.00285	0.716
rs35711150	1	153859335	G	A	0.000596477	GATAD2B	0	intronic	0.265	7	4	5	0	1	1	0.0443996	0.0086	2.588e-07	-0.01125	0.00285	7.91e-05
rs60314659	1	97857688	A	G	0.000598096	DPYD	0	intronic	0.704	7	5	15	0	1	0	0.0649973	0.0106	9.608e-10	0.00153	0.00355	0.666
rs11800001	1	153870850	C	T	0.000598289	GATAD2B	0	intronic	0.674	6	4	5	0	0	0	-0.0454035	0.0086	1.521e-07	0.01021	0.00285	0.000347
rs11263861	1	36628033	A	G	0.000605311	MAP7D1	0	intronic	4.338	2b	1	7	0	1	0	0.0521041	0.0093	2.018e-08	0.00797	0.00309	0.00985
rs4428925	1	97862883	A	G	0.000608314	DPYD:DPYD-IT1	00:00:00	ncRNA_intronic	0.182	5	5	15	0	1	0	0.0649973	0.0106	1.033e-09	0.00174	0.00355	0.624
rs61769649	1	44098506	G	A	0.000612778	PTPRF	9162	intergenic	0.176	7	5	15	0	0	1	0.0469981	0.0091	2.145e-07	-0.0154	0.00299	2.54e-07
rs3791151	1	44078602	A	C	0.000618013	PTPRF	0	intronic	2.878	5	4	4	0	0	0	-0.047103	0.0091	2.168e-07	0.01542	0.00299	2.41e-07
rs59682551	1	200961883	T	G	0.000619516	KIF21B	0	intronic	5.32	5	4	4	0	1	1	0.0539956	0.0105	2.714e-07	0.01333	0.00334	6.74e-05
rs55666439	1	44111212	T	G	0.000621378	KDM4A	4616	intergenic	2.31	5	5	15	0	0	0	0.0469981	0.0091	2.194e-07	-0.01537	0.00299	2.69e-07
rs16824398	1	2391252	C	A	0.000623419	PLCH2	0	intronic	1.51	4	4	15	0	0	0	0.0497997	0.009	3.67e-08	-0.00823	0.00289	0.00447
rs2252508	1	153913770	G	A	0.000627059	DENND4B	0	intronic	11.82		3	4	0	1	1	0.0449974	0.0086	1.9e-07	-0.01043	0.00285	0.000255
rs61768371	1	44118406	A	G	0.000627561	KDM4A	0	intronic	0.597	7	1	5	0	0	0	-0.0469027	0.0091	2.252e-07	0.01519	0.00299	3.7e-07
rs7549032	1	153900549	T	C	0.000629709	DENND4B	1427	intergenic	0.741	7	5	5	0	1	0	-0.0442968	0.0086	2.786e-07	0.01133	0.00285	7.05e-05
rs3789573	1	6730905	T	C	0.000637171	DNAJC11	0	intronic	0.216		4	5	0	1	0	-0.0490012	0.0091	6.603e-08	0.00932	0.003	0.0019
rs660899	1	44117006	T	G	0.000637324	KDM4A	0	intronic	5.149	5	1	2	0	0	0	-0.0467977	0.0091	2.312e-07	0.01514	0.00299	4.02e-07
rs10127484	1	153900980	A	G	0.000641108	DENND4B	996	downstream	7.996	1b	2	5	0	1	0	-0.0442968	0.0086	2.867e-07	0.0113	0.00285	7.31e-05
rs11122119	1	6768856	A	C	0.000641183	DNAJC11	6871	intergenic	1.099	6	5	15	0	1	0	0.0499994	0.0092	5.153e-08	-0.00904	0.00303	0.00286
rs9970090	1	73382356	C	T	0.000644287	RP4-660H19.1	17532	intergenic	0.251	5	5	15	0	0	0	0.0528012	0.0087	1.1e-09	-0.0002	0.00285	0.943
rs12142733	1	153860241	C	T	0.000646442	GATAD2B	0	intronic	0.123	1f	4	5	0	1	0	-0.0450976	0.0086	1.809e-07	0.0103	0.00285	0.000308
rs55684236	1	44080009	G	A	0.000647442	PTPRF	0	intronic	4.332	4	4	4	0	0	0	0.0469027	0.0091	2.319e-07	-0.01547	0.00299	2.21e-07
rs3789572	1	6732568	T	G	0.000648037	DNAJC11	0	intronic	5.697		4	5	0	1	0	0.0488962	0.0091	6.844e-08	-0.00934	0.003	0.00186
rs55824522	1	97861328	C	A	0.000651137	DPYD:DPYD-IT1	00:00:00	ncRNA_intronic	4.219	7	4	15	0	1	0	-0.0648052	0.0106	1.113e-09	-0.00159	0.00355	0.655
rs72728467	1	97861820	T	C	0.000655049	DPYD:DPYD-IT1	00:00:00	ncRNA_intronic	7.402	7	5	15	0	1	0	-0.0646985	0.0106	1.127e-09	-0.00161	0.00355	0.651
rs35393217	1	44101648	A	G	0.000655248	PTPRF	12304	intergenic	0.066	4	5	15	0	0	1	-0.0469027	0.0091	2.395e-07	0.01526	0.00299	3.25e-07
rs10875075	1	97832498	T	C	0.00066071	DPYD	0	intronic	5.762	7	4	15	0	1	0	-0.0568032	0.0095	2.383e-09	0.00401	0.00315	0.203
rs12745724	1	6719679	G	A	0.0006624	DNAJC11	0	intronic	6.022	7	4	5	0	1	0	-0.0486967	0.0091	7.944e-08	0.00951	0.003	0.00154
rs2294528	1	6729749	G	A	0.000663821	DNAJC11	0	intronic	2.648		4	5	0	1	0	-0.0492953	0.0091	5.554e-08	0.00899	0.003	0.00276
rs72728468	1	97862433	T	C	0.000663833	DPYD:DPYD-IT1	00:00:00	ncRNA_intronic	3.853	5	5	15	0	1	0	0.0646985	0.0106	1.15e-09	0.00161	0.00355	0.651
rs35290231	1	44103033	G	A	0.000667266	KDM4A	12795	intergenic	3.166	6	5	15	0	0	1	0.0467977	0.0091	2.454e-07	-0.01533	0.00299	2.87e-07
rs6700115	1	153781888	G	A	0.000683104	GATAD2B	0	UTR3	0.64	6	4	4	0	1	0	0.0439977	0.0086	3.103e-07	-0.01161	0.00285	4.57e-05
rs301819	1	8501786	G	A	0.000688325	RERE	0	intronic	2.765	5	4	5	0	1	0	0.0465048	0.0088	1.301e-07	-0.00979	0.00289	0.000712
rs12043021	1	97862725	G	T	0.000688423	DPYD:DPYD-IT1	00:00:00	ncRNA_intronic	2.252	5	5	15	0	1	0	-0.0646025	0.0106	1.261e-09	-0.00178	0.00356	0.616
rs4445510	1	97863281	C	T	0.000689779	DPYD:DPYD-IT1	00:00:00	ncRNA_intronic	0.432	7	5	15	0	1	0	0.0646025	0.0106	1.215e-09	0.00158	0.00355	0.656
rs12043040	1	97862756	G	T	0.00070828	DPYD:DPYD-IT1	00:00:00	ncRNA_intronic	7.651	5	5	15	0	1	0	-0.0646025	0.0106	1.31e-09	-0.00174	0.00356	0.624
rs11210085	1	73362466	T	G	0.000708316	RP4-660H19.1	0	ncRNA_intronic	7.468	7	5	15	0	0	0	0.0524976	0.0087	1.299e-09	-0.00015	0.00285	0.959
rs2490393	1	243522906	A	G	0.000708397	SDCCAG8	0	intronic	0.855	5	4	5	0	1	1	-0.0548047	0.01	4.238e-08	-0.00922	0.00327	0.00485
rs12022243	1	97862780	T	C	0.000711285	DPYD:DPYD-IT1	00:00:00	ncRNA_intronic	2.76	5	5	15	0	1	0	0.0646025	0.0107	1.342e-09	0.00182	0.00355	0.608
rs2251804	1	43917409	C	T	0.000714967	SZT2:HYI	00:00:00	UTR3	4.339	1f	3	4	0	1	0	-0.0448013	0.0087	2.918e-07	0.01376	0.00288	1.8e-06
rs1464952	1	73362999	C	A	0.000715903	RP4-660H19.1	0	ncRNA_intronic	0.583		1	15	0	0	0	-0.0524976	0.0087	1.319e-09	0.00015	0.00285	0.958
rs9787076	1	44141149	C	A	0.000723114	KDM4A	0	intronic	2.914	5	4	4	0	1	0	-0.0473987	0.0092	2.601e-07	0.01657	0.00302	4.31e-08
rs618678	1	44133299	T	C	0.000733307	KDM4A	0	intronic	3.938		4	4	0	1	1	-0.0471984	0.0092	2.72e-07	0.01617	0.00302	8.95e-08
rs12724536	1	73446704	A	G	0.000738681	RP4-660H19.1	81880	intergenic	1.023	5	1	15	0	0	0	0.0527048	0.0087	1.236e-09	0.00049	0.00285	0.865
rs7515363	1	200414959	T	C	0.000739101	RP11-469A15.2	28088	intergenic	3.356	6	4	15	0	0	0	-0.0535029	0.0089	1.836e-09	-0.00248	0.00293	0.397
rs11264621	1	153906397	G	A	0.00073982	DENND4B	0	intronic	3.987	5	4	4	0	1	0	0.0438996	0.0086	3.537e-07	-0.01141	0.00285	6.25e-05
rs4915203	1	200383087	A	G	0.000755076	ZNF281	3902	intergenic	1.46	2c	1	15	0	0	0	0.0533038	0.0089	2.031e-09	0.0027	0.00293	0.356
rs11263863	1	36634915	T	C	0.000780718	MAP7D1	0	intronic	0.09	7	4	5	0	1	1	0.0509986	0.0092	3.397e-08	0.00814	0.00308	0.00828
rs61789073	1	98404096	T	C	0.000781031	RP11-272L13.3	0	ncRNA_intronic	8.097	3a	2	15	0	0	1	0.0914026	0.0172	1.115e-07	0.01807	0.00563	0.00134
rs1127091	1	153779412	G	A	0.00079244	GATAD2B	0	UTR3	18.31		2	5	1	1	0	-0.0435957	0.0086	3.908e-07	0.01147	0.00285	5.69e-05
rs4653164	1	36627542	T	C	0.000794742	MAP7D1	0	intronic	0.809	1d	1	2	0	1	0	0.0511038	0.0092	3.076e-08	0.00795	0.00308	0.00996
rs12040699	1	97862828	C	T	0.000807741	DPYD:DPYD-IT1	00:00:00	ncRNA_intronic	4.495	5	5	15	0	1	0	0.0643999	0.0107	1.586e-09	0.00167	0.00356	0.639
rs12048428	1	97870078	T	C	0.000811628	DPYD:DPYD-IT1	00:00:00	ncRNA_intronic	3.394	6	4	15	0	1	0	-0.074702	0.0127	4.342e-09	-0.00634	0.00427	0.137
rs72692857	1	150001632	C	T	0.000812278	OTUD7B	19006	intergenic	1.835	6	5	15	0	1	1	-0.0680044	0.0118	9.387e-09	0.0075	0.00382	0.0494
rs1405051	1	73348484	G	A	0.000815616	RP4-660H19.1	0	ncRNA_intronic	0.319		15	15	0	0	0	0.0522034	0.0087	1.609e-09	-0.00018	0.00285	0.951
rs28366567	1	150004348	C	T	0.000817682	RP11-458I7.1	21497	intergenic	0.196	6	5	15	0	1	1	0.0679016	0.0118	9.414e-09	-0.00749	0.00382	0.0499
rs74105189	1	97851609	C	T	0.000820209	DPYD	0	intronic	10.54	6	5	15	0	1	0	0.0744973	0.0127	4.645e-09	0.00647	0.00425	0.128
rs6679116	1	73348889	C	A	0.000824869	RP4-660H19.1	0	ncRNA_intronic	0.394	6	15	15	0	0	0	0.0522034	0.0087	1.584e-09	-0.00027	0.00285	0.924
rs55652347	1	97838854	C	T	0.000828502	DPYD	0	intronic	18.43	5	4	15	1	1	0	-0.074896	0.0127	4.02e-09	-0.00601	0.00427	0.159
rs6663751	1	97878443	A	C	0.000833497	DPYD:DPYD-IT1	00:00:00	ncRNA_intronic	0.262	5	4	15	0	1	0	0.0741957	0.0127	5.098e-09	0.00668	0.00424	0.116
rs6424496	1	73331948	G	A	0.00084049	RP4-660H19.1	0	ncRNA_intronic	3.523	7	9	15	0	0	0	-0.0522983	0.0086	1.49e-09	-0.00055	0.00285	0.846
rs72720800	1	177265547	T	C	0.000846829	BRINP2	13988	intergenic	6.349	6	5	15	0	0	0	0.0759959	0.0126	1.746e-09	-0.00015	0.00423	0.971
rs12049600	1	97856602	C	T	0.000847217	DPYD	0	intronic	1.848	6	5	15	0	0	0	-0.0744003	0.0127	4.993e-09	-0.00652	0.00425	0.124
rs17315298	1	177271797	C	T	0.000850801	BRINP2	20238	intergenic	5.789	4	5	15	0	0	0	-0.0759959	0.0126	1.803e-09	5e-05	0.00423	0.99
rs72722503	1	177268475	C	A	0.000856953	BRINP2	16916	intergenic	4.963	6	5	15	0	0	0	-0.0759959	0.0126	1.802e-09	0.0001	0.00423	0.981
rs4304627	1	98187755	T	C	0.000859182	DPYD	0	intronic	0.077	6	5	15	0	0	0	0.0777021	0.0134	6.912e-09	0.00779	0.00448	0.0822
rs4518934	1	200406928	C	T	0.000860967	ZNF281	27743	intergenic	10.06	4	1	15	0	0	0	-0.0530003	0.0089	2.454e-09	-0.00265	0.00293	0.366
rs11587000	1	177261108	G	A	0.000872331	BRINP2	9549	intergenic	0.893	7	5	15	0	0	0	-0.0758988	0.0126	1.801e-09	0.00022	0.00423	0.959
rs12126806	1	200963825	T	C	0.000885033	KIF21B	0	intronic	0.457	5	4	5	0	1	1	-0.0483996	0.0096	4.421e-07	-0.01334	0.00312	1.86e-05
rs10919927	1	200403499	A	G	0.000885391	ZNF281	24314	intergenic	4.397	6	4	15	0	0	0	0.052896	0.0089	2.514e-09	0.00259	0.00293	0.377
rs4317838	1	200421446	C	A	0.000885877	RP11-469A15.2	21601	intergenic	0.77	6	5	15	0	0	0	0.0531047	0.0089	2.37e-09	0.00237	0.00293	0.419
rs11589585	1	150010556	G	A	0.000888717	RP11-458I7.1	15289	intergenic	2.68	5	5	15	0	1	1	0.067696	0.0118	1.058e-08	-0.00744	0.00382	0.0513
rs74105186	1	97850060	T	C	0.000897137	DPYD	0	intronic	6.346	2b	1	15	0	1	0	-0.0744003	0.0127	4.814e-09	-0.00617	0.00427	0.148
rs74105148	1	97846296	C	T	0.000901544	DPYD	0	intronic	0.443	7	4	15	0	1	0	0.0744003	0.0127	4.752e-09	0.00612	0.00427	0.152
rs78974981	1	97840353	T	C	0.000906505	DPYD	0	intronic	3.605	5	4	15	0	1	0	0.074605	0.0127	4.434e-09	0.00586	0.00426	0.169
rs56682383	1	97857539	C	A	0.000927544	DPYD	0	intronic	1.821	6	5	15	0	0	0	0.0740987	0.0127	5.608e-09	0.00648	0.00426	0.128
rs4658559	1	243505950	T	G	0.000934299	SDCCAG8	0	intronic	7.867	6	4	5	0	1	0	-0.0542028	0.0097	2.135e-08	-0.00719	0.00316	0.0229
rs12063329	1	150002436	C	T	0.0009352	OTUD7B	19810	intergenic	13.86	6	5	15	0	1	1	-0.0670977	0.0118	1.259e-08	0.00765	0.00382	0.0451
rs2319280	1	150014017	C	A	0.000940694	RP11-458I7.1	11828	intergenic	0.276		5	15	0	1	1	0.0676045	0.0118	1.073e-08	-0.00728	0.00382	0.0566
rs12063281	1	150002293	T	C	0.000968108	OTUD7B	19667	intergenic	0.599	6	5	15	0	1	1	0.0667985	0.0118	1.422e-08	-0.00775	0.00381	0.0418
rs2841192	1	73307627	C	T	0.000968218	RP4-660H19.1	0	ncRNA_intronic	1.293	7	5	15	0	0	0	0.052099	0.0087	1.883e-09	0.0005	0.00285	0.859
rs72720790	1	177258873	G	A	0.000973684	BRINP2	7314	intergenic	3.068	3a	7	15	0	0	0	-0.0755968	0.0126	2.16e-09	0.00019	0.00423	0.964
rs7546928	1	73311542	A	G	0.000984799	RP4-660H19.1	0	ncRNA_intronic	3.655	7	5	15	0	0	0	-0.0518047	0.0087	2.238e-09	-8e-05	0.00285	0.979
rs11165861	1	97870258	C	T	0.000992122	DPYD:DPYD-IT1	00:00:00	ncRNA_intronic	2.892	7	5	15	0	0	0	-0.0659048	0.011	2.019e-09	-0.00121	0.0037	0.743
rs77391665	1	150008584	A	G	0.00100319	RP11-458I7.1	17261	intergenic	2.424	6	5	15	0	1	1	0.0666956	0.0118	1.491e-08	-0.00774	0.00381	0.0421
rs2256126	1	243504108	A	G	0.00101249	SDCCAG8	0	intronic	2.531		4	5	0	1	0	0.0524027	0.0096	5.534e-08	0.00843	0.00315	0.00743
rs12063059	1	150013129	A	C	0.00101567	RP11-458I7.1	12716	intergenic	0.464	6	5	15	0	1	1	0.0664991	0.0118	1.596e-08	-0.00784	0.00381	0.0395
rs12093499	1	150009705	T	G	0.00101608	RP11-458I7.1	16140	intergenic	0.235	6	5	15	0	1	1	-0.0666956	0.0118	1.484e-08	0.00769	0.00381	0.0434
rs55840906	1	150003117	C	T	0.00101757	OTUD7B	20491	intergenic	3.918	6	5	15	0	1	1	-0.0666956	0.0118	1.515e-08	0.00773	0.00381	0.0424
rs2901713	1	73314473	C	T	0.00102137	RP4-660H19.1	0	ncRNA_intronic	1.604	7	5	15	0	0	0	0.0517002	0.0086	2.293e-09	0.00016	0.00285	0.954
rs940917	1	73310138	T	C	0.00102289	RP4-660H19.1	0	ncRNA_intronic	3.803		5	15	0	0	0	-0.0518996	0.0087	2.069e-09	-0.00049	0.00285	0.864
rs10789321	1	72153334	C	T	0.00102367	NEGR1	0	intronic	4.271	7	1	15	0	0	0	-0.0450976	0.0087	1.97e-07	-0.0094	0.00287	0.00104
rs12133923	1	153773240	C	A	0.00102706	RP11-216N14.5	0	ncRNA_intronic	2.343	5	4	5	0	1	0	0.0430978	0.0086	5.917e-07	-0.0113	0.00285	7.28e-05
rs1917881	1	73313762	A	G	0.00103206	RP4-660H19.1	0	ncRNA_intronic	15.69		5	15	0	0	0	-0.0515957	0.0086	2.31e-09	-0.00019	0.00285	0.947
rs795047	1	36637708	G	A	0.00103344	MAP7D1	0	intronic	4.632		4	4	0	1	1	0.0499994	0.0092	6.298e-08	0.00842	0.00309	0.00645
rs55633125	1	150012882	C	T	0.00103467	RP11-458I7.1	12963	intergenic	1.621	7	5	15	0	1	1	0.066602	0.0118	1.576e-08	-0.00776	0.00381	0.0417
rs12060211	1	150011323	C	A	0.00103688	RP11-458I7.1	14522	intergenic	3.887	6	5	15	0	1	1	-0.066602	0.0118	1.539e-08	0.00771	0.00381	0.0431
rs28560140	1	150018482	T	G	0.0010426	RP11-458I7.1	7363	intergenic	2.33	7	5	15	0	1	1	-0.0672006	0.0118	1.314e-08	0.00737	0.00382	0.0535
rs3791101	1	44366250	G	A	0.00104385	ST3GAL3	0	intronic	14.45	5	4	5	1	1	0	0.0495994	0.0096	2.611e-07	-0.01054	0.00309	0.000658
rs12058090	1	150011145	C	A	0.00105608	RP11-458I7.1	14700	intergenic	2.801	6	5	15	0	1	1	0.0664991	0.0118	1.599e-08	-0.00772	0.00381	0.0426
rs865682	1	226774042	C	T	0.00106481	C1orf95	0	intronic	0.716		5	15	0	0	0	-0.0767017	0.0145	1.143e-07	0.01416	0.00475	0.00285
rs11205317	1	150014296	A	C	0.00106749	RP11-458I7.1	11549	intergenic	1.811	5	5	15	0	1	1	-0.0663962	0.0118	1.667e-08	0.00777	0.00381	0.0414
rs1525979	1	73314547	T	C	0.00106813	RP4-660H19.1	0	ncRNA_intronic	4.626		5	15	0	0	0	-0.0515957	0.0086	2.454e-09	-0.00017	0.00285	0.952
rs12065681	1	150013656	T	C	0.00106923	RP11-458I7.1	12189	intergenic	0.495	6	5	15	0	1	1	0.0664991	0.0118	1.644e-08	-0.00774	0.00381	0.0422
rs12098106	1	150013470	A	G	0.0010783	RP11-458I7.1	12375	intergenic	2.146	7	5	15	0	1	1	-0.0664991	0.0118	1.637e-08	0.00771	0.00381	0.0431
rs57046618	1	177275650	A	G	0.00108022	BRINP2	24091	intergenic	11.09	6	5	15	0	0	0	0.0752948	0.0126	2.499e-09	0.00025	0.00423	0.952
rs72692865	1	150015166	T	G	0.00108086	RP11-458I7.1	10679	intergenic	9.145	7	5	15	0	1	1	0.0663962	0.0118	1.705e-08	-0.00777	0.00381	0.0413
rs6689491	1	73352029	C	A	0.00109067	RP4-660H19.1	0	ncRNA_intronic	1.314	7	7	15	0	0	0	0.0515008	0.0087	2.572e-09	-0.00014	0.00285	0.962
rs12061196	1	150013453	T	C	0.00109794	RP11-458I7.1	12392	intergenic	0.441	7	5	15	0	1	1	-0.0663962	0.0118	1.666e-08	0.00768	0.00381	0.0437
rs12061565	1	150011362	G	T	0.00109967	RP11-458I7.1	14483	intergenic	1.09	6	5	15	0	0	1	-0.0666956	0.0118	1.57e-08	0.00757	0.00382	0.0472
rs12066132	1	150015253	A	G	0.00110215	RP11-458I7.1	10592	intergenic	7.758	7	5	15	0	1	1	0.0663962	0.0118	1.71e-08	-0.00772	0.00381	0.0427
rs12067422	1	150015805	G	A	0.00110661	RP11-458I7.1	10040	intergenic	1.257	6	5	15	0	1	1	-0.0663962	0.0118	1.681e-08	0.00768	0.00381	0.0439
rs12066293	1	150015625	A	G	0.00111379	RP11-458I7.1	10220	intergenic	0.584	6	5	15	0	1	1	0.0663962	0.0118	1.733e-08	-0.00771	0.00381	0.0429
rs7535723	1	200966818	T	C	0.00111838	KIF21B	0	intronic	2.746	7	4	5	0	1	1	-0.0465973	0.0094	6.533e-07	-0.01263	0.00307	3.83e-05
rs72720791	1	177259373	G	A	0.00112149	BRINP2	7814	intergenic	9.36	5	5	15	0	0	0	-0.0751008	0.0126	2.724e-09	0.00016	0.00423	0.97
rs12140420	1	200962287	A	G	0.00112206	KIF21B	0	intronic	1.099	4	4	5	0	1	1	-0.0479041	0.0096	6.461e-07	-0.01313	0.00312	2.59e-05
rs11263862	1	36632051	T	C	0.00113135	MAP7D1	0	intronic	0.222	5	4	5	0	1	1	0.0499994	0.0093	6.536e-08	0.00827	0.00309	0.0075
rs72692866	1	150017234	C	A	0.00113192	RP11-458I7.1	8611	intergenic	3.413	6	5	15	0	1	1	-0.0663026	0.0118	1.777e-08	0.00771	0.00381	0.043
rs80075254	1	98433312	C	T	0.00113342	RP11-490G2.2	0	ncRNA_exonic	6.358	6	5	15	0	0	1	-0.0909005	0.0172	1.314e-07	-0.01692	0.00563	0.00266
rs2842195	1	43920945	G	T	0.00114148	HYI-AS1	0	ncRNA_intronic	3.887	5	1	15	0	1	1	0.043701	0.0088	6.18e-07	-0.01327	0.00289	4.21e-06
rs10889994	1	73318565	T	C	0.00114785	RP4-660H19.1	0	ncRNA_intronic	2.936	7	9	15	0	0	0	-0.0513963	0.0086	2.687e-09	-0.00025	0.00285	0.93
rs55757739	1	200966976	T	C	0.00114897	KIF21B	0	intronic	0.318	5	4	5	0	1	1	-0.0479994	0.0097	6.825e-07	-0.01285	0.00313	3.96e-05
rs28753817	1	150018373	C	T	0.00114956	RP11-458I7.1	7472	intergenic	4.757	5	5	15	0	1	1	0.0663026	0.0118	1.77e-08	-0.00766	0.00381	0.0445
rs12062861	1	150017281	A	G	0.00115302	RP11-458I7.1	8564	intergenic	3.491	7	5	15	0	1	1	-0.0663026	0.0118	1.779e-08	0.00766	0.00381	0.0445
rs7519251	1	73321797	A	G	0.00116383	RP4-660H19.1	0	ncRNA_intronic	2.864	7	9	15	0	0	0	-0.0513013	0.0086	2.956e-09	-3e-05	0.00285	0.991
rs10875071	1	97814678	T	C	0.00118571	DPYD	0	intronic	0.837	5	5	15	0	1	0	-0.0633978	0.0107	2.785e-09	0.00037	0.00358	0.918
rs9662055	1	150018719	T	C	0.00118802	RP11-458I7.1	7126	intergenic	2.784	7	5	15	0	1	1	0.0661996	0.0118	1.869e-08	-0.00765	0.00381	0.0446
rs55684412	1	98186229	C	T	0.00118827	DPYD	0	UTR3	2.016	5	4	15	0	0	0	-0.0762015	0.0134	1.384e-08	-0.00828	0.00449	0.0652
rs72694942	1	150110480	A	G	0.00120048	VPS45	0	intronic	1.798	5	4	5	0	1	0	-0.0673969	0.0119	1.489e-08	0.00717	0.00382	0.0607
rs3006925	1	243609927	T	C	0.00120087	SDCCAG8	0	intronic	3.818	5	4	5	0	1	1	-0.0571949	0.0106	5.985e-08	-0.00889	0.00344	0.00971
rs10494828	1	200957032	A	G	0.00120182	KIF21B	0	intronic	0.244		4	4	0	1	0	-0.0477039	0.0096	7.285e-07	-0.01296	0.00312	3.27e-05
rs10919937	1	200429002	G	T	0.00120693	RP11-469A15.2	14045	intergenic	0.515	6	5	15	0	0	0	-0.052896	0.0089	2.892e-09	-0.00026	0.00292	0.928
rs72692869	1	150019036	G	A	0.00121716	RP11-458I7.1	6809	intergenic	1.329	7	5	15	0	1	1	0.0660967	0.0118	1.972e-08	-0.00769	0.00381	0.0436
rs11210077	1	73333163	G	A	0.00121751	RP4-660H19.1	0	ncRNA_intronic	2.399	6	9	15	0	0	0	-0.0515008	0.0087	2.705e-09	-0.00075	0.00285	0.792
rs56369603	1	150106834	G	T	0.00122253	VPS45	0	intronic	9.898	5	4	5	0	1	0	-0.0673034	0.0119	1.542e-08	0.00718	0.00382	0.0601
rs7521469	1	72134396	G	A	0.00122284	NEGR1	0	intronic	2.414	5	1	15	0	0	0	0.0444013	0.0086	2.725e-07	0.00946	0.00287	0.000964
rs113961006	1	150109095	A	C	0.00122296	VPS45	0	intronic	1.15	6	5	5	0	1	0	-0.0673034	0.0119	1.559e-08	0.0072	0.00382	0.0593
rs7539693	1	200955566	G	A	0.00123702	KIF21B	0	intronic	3.915	7	4	5	0	1	0	-0.047599	0.0096	7.638e-07	-0.01299	0.00312	3.16e-05
rs72694936	1	150098110	A	G	0.0012374	VPS45	0	intronic	2.741	7	5	5	0	1	0	0.0670977	0.0119	1.551e-08	-0.00716	0.00382	0.0611
rs11582132	1	177255241	C	A	0.00123755	BRINP2	3682	intergenic	8.484	7	5	15	0	0	0	0.0750038	0.0126	2.951e-09	-0.00046	0.00423	0.913
rs11589801	1	150140833	A	G	0.00124451	PLEKHO1	3916	intergenic	0.804	6	5	15	0	1	1	-0.0679016	0.0119	1.156e-08	0.0064	0.00378	0.0907
rs4846898	1	230252218	A	G	0.0012577	GALNT2	0	intronic	4.601	7	4	5	0	1	0	-0.0478991	0.0088	4.302e-08	0.00695	0.00291	0.017
rs11587963	1	150106554	T	G	0.00125779	VPS45	0	intronic	4.435	7	4	5	0	1	0	0.0673034	0.0119	1.552e-08	-0.0071	0.00382	0.0631
rs55840680	1	150097602	G	A	0.00125934	VPS45	0	intronic	3.996	6	5	5	0	1	0	-0.0670977	0.0119	1.57e-08	0.00712	0.00382	0.0623
rs2251802	1	43917637	G	A	0.00126916	SZT2:HYI	00:00:00	exonic	18.87	5	3	4	1	1	0	0.0432989	0.0087	7.313e-07	-0.01332	0.00288	3.91e-06
rs34873729	1	200946928	T	C	0.00127267	KIF21B	0	intronic	2.923	7	4	5	0	1	0	0.047599	0.0096	7.995e-07	0.01293	0.00312	3.42e-05
rs55802315	1	150138709	T	C	0.00127918	PLEKHO1	1792	intergenic	0.031	5	5	15	0	1	0	-0.067696	0.012	1.534e-08	0.00697	0.0038	0.0664
rs159960	1	8476428	G	A	0.00128097	RERE	0	intronic	0.264		4	5	0	1	0	0.0442968	0.0088	4.445e-07	-0.01013	0.00288	0.000432
rs72694959	1	150138151	G	A	0.00128464	PLEKHO1	1234	intergenic	1.731	2b	2	15	0	1	0	-0.0679016	0.0119	1.275e-08	0.00653	0.00379	0.0848
rs72694944	1	150112476	T	C	0.00128563	VPS45	0	intronic	6.054	6	4	5	0	1	0	-0.0673969	0.0119	1.57e-08	0.00705	0.00382	0.065
rs72694957	1	150135291	C	T	0.00128687	PLEKHO1	0	intergenic	6.622	4	1	2	0	1	0	0.067696	0.012	1.941e-08	-0.0075	0.00383	0.0499
rs72694946	1	150115486	T	G	0.00129391	VPS45	0	intronic	3.505	7	4	5	0	1	0	0.0673034	0.0119	1.679e-08	-0.00717	0.00382	0.0604
rs10737571	1	200431253	C	T	0.00131824	RP11-469A15.2	11794	intergenic	0.926	6	5	15	0	0	0	-0.0526968	0.0089	3.207e-09	-0.00037	0.00292	0.9
rs1824849	1	150132627	T	C	0.00131871	PLEKHO1	0	downstream	7.827		1	5	0	1	0	0.0676026	0.012	1.682e-08	-0.00712	0.00382	0.0626
rs12066492	1	73318667	C	T	0.0013201	RP4-660H19.1	0	ncRNA_intronic	5.238	7	9	15	0	0	0	-0.0511018	0.0086	3.322e-09	-0.00026	0.00285	0.927
rs112541899	1	150018944	T	G	0.00132074	RP11-458I7.1	6901	intergenic	1.201	7	5	15	0	1	1	-0.0660967	0.0118	2.067e-08	0.00753	0.00382	0.0483
rs12401813	1	44263415	C	A	0.00133518	ST3GAL3	0	intronic	8.789	7	2	5	0	1	0	-0.0446961	0.009	7.656e-07	0.01423	0.00297	1.66e-06
rs272811	1	36634414	G	A	0.00133916	MAP7D1	0	intronic	1.611		4	5	0	1	1	-0.0501992	0.0093	7.974e-08	-0.00818	0.0031	0.00825
rs7549029	1	230253406	A	G	0.00134123	GALNT2	0	intronic	0.014	6	4	5	0	1	0	0.0478991	0.0088	4.484e-08	-0.00687	0.00291	0.0183
rs10889924	1	72136346	C	A	0.00134592	NEGR1	0	intronic	2.266	5	5	15	0	0	0	-0.0440041	0.0086	3.374e-07	-0.00956	0.00287	0.000859
rs4915441	1	200435300	C	A	0.00134644	RP11-469A15.2	7747	intergenic	8.862	7	4	15	0	0	0	-0.0526019	0.0089	3.323e-09	-0.00036	0.00292	0.901
rs72694953	1	150119729	C	T	0.00134651	PLEKHO1	1643	intergenic	0.069	6	5	5	0	1	0	-0.0673969	0.0119	1.632e-08	0.00698	0.00382	0.068
rs7521145	1	36622903	G	A	0.00134704	MAP7D1	0	intronic	10.32	4	1	1	0	1	0	0.0505988	0.0093	5.587e-08	0.00761	0.00309	0.0138
rs1382573	1	150132324	A	G	0.00134858	PLEKHO1	0	downstream	3.547		1	5	0	1	0	-0.0676026	0.012	1.677e-08	0.00702	0.00382	0.0658
rs72694951	1	150119177	C	T	0.00134903	VPS45	1671	intergenic	3.302	3a	5	5	0	1	0	0.0673969	0.0119	1.674e-08	-0.00703	0.00382	0.066
rs4660733	1	43941927	C	T	0.00135065	HYI-AS1	19260	intergenic	3.133	4	5	15	0	1	0	-0.0442968	0.0089	7.032e-07	0.01569	0.00293	8.17e-08
rs7530922	1	150023407	C	T	0.0013509	RP11-458I7.1	2438	intergenic	1.5	6	5	15	0	1	1	0.0657035	0.0118	2.314e-08	-0.00768	0.00381	0.0439
rs12760274	1	44249344	G	A	0.00135119	ST3GAL3	0	intronic	6.081	3a	2	7	0	1	0	-0.0458048	0.0093	8.625e-07	0.01289	0.00305	2.32e-05
rs11210082	1	73343966	A	G	0.00135651	RP4-660H19.1	0	ncRNA_intronic	2.131	6	9	15	0	0	0	-0.0509973	0.0087	3.691e-09	9e-05	0.00285	0.973
rs4915435	1	200382889	T	C	0.00135831	ZNF281	3704	intergenic	1.841	5	1	15	0	0	0	0.0517002	0.0089	5.122e-09	0.0027	0.00293	0.356
rs7550323	1	150027004	C	T	0.00136226	RP11-458I7.1	0	ncRNA_exonic	10.86	7	5	15	0	1	1	-0.0657035	0.0118	2.333e-08	0.00766	0.00381	0.0442
rs72694926	1	150080113	C	A	0.00136285	VPS45	0	intronic	3.439	7	5	5	0	1	0	0.066602	0.0118	1.865e-08	-0.00721	0.00382	0.0591
rs12118735	1	200950960	C	T	0.00136723	KIF21B	0	intronic	0.05	5	4	5	0	1	0	0.0473987	0.0096	8.85e-07	0.01309	0.00312	2.76e-05
rs12142704	1	200957697	G	A	0.00137603	KIF21B	0	intronic	3.216	2b	4	4	0	1	0	-0.0473987	0.0096	8.819e-07	-0.01333	0.00312	1.96e-05
rs113082139	1	150089914	T	C	0.00137759	VPS45	0	intronic	1.4	4	4	5	0	1	0	-0.0667985	0.0119	1.791e-08	0.00709	0.00382	0.0633
rs2992038	1	43949718	T	C	0.00138084	HYI-AS1	27051	intergenic	2.64		14	15	0	1	0	-0.0449974	0.0091	6.811e-07	0.01692	0.00295	9.64e-09
rs112245786	1	150074642	A	G	0.00138625	VPS45	0	intronic	1.991	7	4	5	0	1	0	0.0664991	0.0118	1.921e-08	-0.00721	0.00382	0.0591
rs10789442	1	44140075	C	A	0.00139364	KDM4A	0	intronic	8.767	6	4	4	0	1	0	-0.0454035	0.0092	7.389e-07	0.0162	0.00302	7.91e-08
rs1824850	1	150132430	A	G	0.00140223	PLEKHO1	0	downstream	0.529		1	5	0	1	0	0.0674998	0.012	1.754e-08	-0.00699	0.00382	0.0674
rs72694928	1	150081568	G	A	0.00142357	VPS45	0	intronic	10.73	5	2	5	0	1	0	-0.066602	0.0118	1.874e-08	0.00707	0.00382	0.0641
rs12046771	1	97810607	C	T	0.00142728	DPYD	0	intronic	10.05	6	5	15	0	0	0	0.0630037	0.0107	3.567e-09	-0.00055	0.00358	0.879
rs301816	1	8505058	G	A	0.00142831	RERE	0	intronic	0.985	7	4	5	0	1	0	-0.0442968	0.0088	5.034e-07	0.0101	0.00289	0.000479
rs272827	1	36627191	T	C	0.00143083	MAP7D1	0	intronic	0.79		1	2	0	1	0	-0.0503043	0.0093	7.306e-08	-0.00788	0.00309	0.0109
rs113897387	1	150085959	A	G	0.0014391	VPS45	0	intronic	0.086	6	4	5	0	1	0	-0.0666956	0.0119	1.821e-08	0.00697	0.00382	0.0679
rs140505938	1	150031490	T	C	0.00144966	RP11-458I7.1	4469	intergenic	1.458	6	5	15	0	1	1	-0.0661996	0.0118	2.162e-08	0.00732	0.00382	0.0555
rs11205321	1	150026207	C	T	0.00145084	RP11-458I7.1	0	ncRNA_exonic	10.4	4	2	15	0	1	1	-0.0656005	0.0118	2.501e-08	0.00759	0.00381	0.0462
rs11210080	1	73336263	C	A	0.00146345	RP4-660H19.1	0	ncRNA_intronic	2.89	7	9	15	0	0	0	-0.0509022	0.0086	3.947e-09	0.00023	0.00285	0.935
rs2782650	1	43912590	A	G	0.00146719	SZT2	0	intronic	1.062	4	4	4	0	1	0	0.0428966	0.0087	9.096e-07	-0.01354	0.00288	2.7e-06
rs72692886	1	150032221	C	T	0.00149086	RP11-458I7.1	5200	intergenic	3.544	6	5	15	0	1	1	-0.0661996	0.0118	2.173e-08	0.00724	0.00382	0.0582
rs78676616	1	150143302	G	A	0.00149678	PLEKHO1	6385	intergenic	2.242	5	5	15	0	1	1	-0.0673969	0.0119	1.378e-08	0.00612	0.00378	0.106
rs17380778	1	177237533	A	G	0.00149822	BRINP2	0	intronic	3.335	7	5	15	0	0	0	0.074896	0.0127	3.973e-09	-0.00048	0.00425	0.91
rs2842197	1	43927877	G	A	0.00150061	HYI-AS1	5210	intergenic	1.642	7	5	15	0	1	0	-0.043002	0.0088	9.549e-07	0.01337	0.00289	3.59e-06
rs2422014	1	72126388	A	C	0.00150342	NEGR1	0	intronic	0.022	5	5	15	0	0	0	-0.0453008	0.0087	1.888e-07	-0.00848	0.00286	0.00303
rs17371903	1	44070691	A	G	0.00150545	PTPRF	0	intronic	7.209	5	4	4	0	0	0	0.0439977	0.0089	8.149e-07	-0.01629	0.00294	2.92e-08
rs11165845	1	97819405	A	G	0.00150652	DPYD	0	intronic	1.745	7	4	15	0	1	0	0.0555955	0.0095	4.928e-09	-0.00217	0.00318	0.495
rs12074281	1	150025377	C	T	0.001512	RP11-458I7.1	468	upstream	3.509	6	5	15	0	0	1	-0.0656005	0.0118	2.549e-08	0.00751	0.00382	0.0491
rs72694964	1	150149299	T	C	0.00151979	PLEKHO1	12382	intergenic	1.586	6	2	15	0	1	1	-0.0673034	0.0119	1.731e-08	0.00662	0.00379	0.081
rs12755051	1	6718378	C	T	0.00152	DNAJC11	0	intronic	1.282	5	4	5	0	1	0	-0.0471964	0.009	1.777e-07	0.00876	0.00299	0.00342
rs2842196	1	43927411	C	T	0.00152789	HYI-AS1	4744	intergenic	0.454	5	5	15	0	1	0	-0.0428966	0.0088	9.79e-07	0.0134	0.00289	3.39e-06
rs72694923	1	150077266	G	A	0.00152805	VPS45	0	intronic	15.66	6	4	5	1	1	0	-0.0663962	0.0118	2.05e-08	0.00702	0.00382	0.066
rs10158702	1	200429900	T	G	0.00153908	RP11-469A15.2	13147	intergenic	0.172	7	5	15	0	0	0	0.052099	0.0089	4.268e-09	0.00024	0.00292	0.935
rs1486472	1	243803714	G	A	0.00154412	AKT3	0	intronic	6.051	5	4	5	0	0	0	-0.054604	0.0093	3.868e-09	-0.00059	0.00302	0.845
rs72694961	1	150147475	C	T	0.00155152	PLEKHO1	10558	intergenic	1.809	7	5	15	0	1	1	0.0673034	0.0119	1.771e-08	-0.00659	0.00379	0.0821
rs112521467	1	150073298	A	G	0.0015553	VPS45	0	intronic	0.97	7	4	5	0	1	0	-0.0663026	0.0118	2.128e-08	0.00705	0.00382	0.0651
rs72694954	1	150123762	G	T	0.00155564	PLEKHO1	0	intronic	9.019	4	1	1	0	1	0	0.066602	0.0119	2.346e-08	-0.00725	0.00382	0.0577
rs72694915	1	150074988	G	A	0.00155998	VPS45	0	intronic	1.796	5	4	5	0	1	0	0.0663026	0.0118	2.153e-08	-0.00706	0.00382	0.0645
rs111397987	1	150074141	C	T	0.00156014	VPS45	0	intronic	9.597	7	5	5	0	1	0	0.0661996	0.0118	2.212e-08	-0.00712	0.00382	0.0623
rs2297909	1	200960307	G	A	0.00157024	KIF21B	0	intronic	2.065		4	4	0	1	1	0.0456041	0.0094	1.113e-06	0.01276	0.00307	3.18e-05
rs72694914	1	150074945	G	A	0.0015707	VPS45	0	intronic	13.29	5	4	5	1	1	0	-0.0663026	0.0118	2.179e-08	0.00707	0.00382	0.0644
rs112814713	1	150074759	A	G	0.00157206	VPS45	0	intronic	5.709	7	4	5	0	1	0	-0.0663026	0.0118	2.182e-08	0.00707	0.00382	0.0644
rs111443519	1	150090738	A	G	0.00157323	VPS45	0	intronic	0.019	7	4	5	0	1	0	-0.0660031	0.0118	2.432e-08	0.00728	0.00382	0.0566
rs2842193	1	43910043	C	T	0.00157808	SZT2	0	intronic	4.789	5	4	4	0	1	0	-0.0428008	0.0087	1.012e-06	0.01367	0.00289	2.15e-06
rs11583328	1	201002173	G	A	0.00158124	RP11-168O16.2	2050	intergenic	4.148	6	5	15	0	1	0	0.0469027	0.0096	1.158e-06	0.01248	0.00312	6.39e-05
rs4387206	1	200442435	A	G	0.00159303	RP11-469A15.2	612	upstream	2.139	5	2	15	0	0	0	0.0518996	0.0089	4.901e-09	-1e-05	0.00292	0.998
rs11584354	1	150039047	G	A	0.00159386	VPS45	321	upstream	3.712	2b	1	1	0	1	1	0.0660031	0.0118	2.404e-08	-0.00722	0.00382	0.0588
rs56212907	1	150058805	G	A	0.00160123	VPS45	0	intronic	1.45	4	4	5	0	1	0	0.0659001	0.0118	2.495e-08	-0.00727	0.00382	0.0569
rs10920084	1	200962795	G	T	0.001614	KIF21B	0	intronic	5.75	7	4	5	0	1	1	-0.0452984	0.0093	1.143e-06	-0.01303	0.00306	2.1e-05
rs41267497	1	201012597	G	A	0.00161776	CACNA1S	0	exonic	0.127	2b	4	15	0	0	1	0.0622045	0.0121	2.472e-07	0.01151	0.00379	0.00238
rs113607766	1	150026544	C	T	0.00163398	RP11-458I7.1	0	ncRNA_intronic	0.258	5	2	15	0	1	1	0.0654974	0.0118	2.791e-08	-0.00744	0.00382	0.051
rs72692902	1	150058577	G	T	0.00163951	VPS45	0	intronic	0.069	6	4	5	0	0	0	0.0660031	0.0118	2.41e-08	-0.00713	0.00382	0.062
rs1525996	1	73334735	G	A	0.00164705	RP4-660H19.1	0	ncRNA_intronic	1.532		9	15	0	0	0	0.0505981	0.0086	4.878e-09	-0.00017	0.00285	0.952
rs296563	1	200944840	G	T	0.00166949	KIF21B	0	intronic	0.881	5	4	4	0	1	0	0.0453949	0.0094	1.238e-06	0.01262	0.00307	3.91e-05
rs72692900	1	150050268	A	G	0.00167425	VPS45	0	intronic	0.262	5	4	4	0	1	0	0.0659001	0.0118	2.505e-08	-0.00714	0.00382	0.0618
rs1971342	1	44152189	A	G	0.00168471	KDM4A	0	intronic	4.016	7	4	4	0	0	0	-0.0461963	0.0094	9.901e-07	0.01695	0.00311	4.86e-08
rs1334973	1	43921384	T	G	0.00169277	HYI-AS1	0	ncRNA_intronic	7.366	1f	1	15	0	1	0	0.0425996	0.0088	1.162e-06	-0.01327	0.00289	4.21e-06
rs72692899	1	150050058	G	A	0.0016934	VPS45	0	intronic	0.936	5	4	4	0	1	0	0.0659001	0.0118	2.513e-08	-0.0071	0.00382	0.063
rs72692893	1	150047119	G	A	0.00170697	VPS45	0	intronic	0.656	7	4	5	0	1	1	-0.0657971	0.0118	2.573e-08	0.00712	0.00382	0.0623
rs72692898	1	150049982	C	T	0.00172839	VPS45	0	intronic	5.987	5	4	4	0	1	1	0.0659001	0.0118	2.51e-08	-0.00703	0.00382	0.0658
rs11805774	1	44152715	A	G	0.00173018	KDM4A	0	intronic	5.815	6	4	4	0	0	0	-0.0461008	0.0094	1.031e-06	0.01703	0.00311	4.17e-08
rs7529009	1	230232080	G	A	0.00173192	GALNT2	0	intronic	17.12	5	4	5	1	1	0	0.0469029	0.0088	8.904e-08	-0.00724	0.0029	0.0126
rs12138260	1	201020360	A	G	0.00173816	CACNA1S	0	intronic	6.372	5	4	15	0	1	1	-0.061697	0.012	2.632e-07	-0.0114	0.00378	0.00259
rs61768374	1	44151633	T	G	0.00174217	KDM4A	0	intronic	4.021	5	4	4	0	0	0	0.0459958	0.0094	1.043e-06	-0.01704	0.00311	4.12e-08
rs7542515	1	200445500	T	C	0.0017427	RP11-469A15.2	0	ncRNA_intronic	0.529	7	4	15	0	0	0	0.0517002	0.0089	5.442e-09	-0.0001	0.00292	0.973
rs10789433	1	43948774	A	G	0.00174528	HYI-AS1	26107	intergenic	1.078	6	14	15	0	0	0	0.0440041	0.009	9.801e-07	-0.01716	0.00293	4.85e-09
rs6679536	1	97821302	A	G	0.00174759	DPYD	0	intronic	0.276	7	4	15	0	0	0	-0.0551982	0.0095	6.566e-09	0.00237	0.00318	0.456
rs11584383	1	200935866	T	C	0.00175886	MROH3P	207	downstream	4.241	5	4	15	0	1	1	0.0459003	0.0095	1.368e-06	0.01253	0.0031	5.19e-05
rs10889930	1	72183147	C	T	0.00175935	NEGR1	0	intronic	0.724	5	9	15	0	0	0	0.0459958	0.0089	2.616e-07	0.00886	0.00295	0.0027
rs6657272	1	73332211	C	A	0.0017628	RP4-660H19.1	0	ncRNA_intronic	0.436	6	9	15	0	0	0	0.0503984	0.0086	5.687e-09	-2e-05	0.00285	0.994
rs159963	1	8504421	A	C	0.00176805	RERE	0	intronic	15.44	6	4	5	1	1	0	0.0437952	0.0088	6.717e-07	-0.01001	0.00289	0.00053
rs67215573	1	230230372	T	C	0.00178077	GALNT2	0	intronic	0.003	7	4	5	0	1	0	-0.0469973	0.0088	9.205e-08	0.00722	0.0029	0.0128
rs11581477	1	177253298	T	G	0.00179461	BRINP2	1739	intergenic	7.201	5	5	15	0	0	0	-0.0733021	0.0126	5.881e-09	1e-05	0.00421	0.998
rs11205333	1	150107136	G	A	0.00179528	VPS45	0	intronic	0.662	5	4	5	0	1	0	0.0649973	0.0117	3.081e-08	-0.00729	0.0038	0.0548
rs7521768	1	150143153	T	C	0.00180719	PLEKHO1	6236	intergenic	2.539	4	5	15	0	1	1	0.0666956	0.0119	1.868e-08	-0.00609	0.00377	0.106
rs1289003	1	163678435	T	G	0.00181386	RP4-640E24.1	60140	intergenic	1.002		7	15	0	1	0	0.0476998	0.0088	5.135e-08	0.00634	0.0029	0.0289
rs2057231	1	230231546	T	C	0.0018167	GALNT2	0	intronic	3.797	5	4	5	0	1	0	-0.0467981	0.0088	9.772e-08	0.00725	0.0029	0.0124
rs4846833	1	230251823	A	G	0.00181807	GALNT2	0	intronic	6.501	7	4	5	0	0	0	0.0478991	0.0093	2.535e-07	-0.00912	0.00308	0.00307
rs7413861	1	43938801	C	A	0.0018191	HYI-AS1	16134	intergenic	2.818	4	1	15	0	1	0	0.0433982	0.0089	1.138e-06	-0.01582	0.00293	6.43e-08
rs6689643	1	72190716	T	G	0.00181973	NEGR1	0	intronic	7.374	7	5	15	0	0	0	0.0458048	0.0089	2.859e-07	0.00891	0.00295	0.00257
rs3208703	1	200939642	C	T	0.00182528	KIF21B	0	UTR3	8.982		4	5	0	1	1	0.0465018	0.0096	1.403e-06	0.01327	0.00312	2.13e-05
rs11122114	1	6714686	T	C	0.00182635	DNAJC11	0	intronic	1.571	7	4	5	0	1	0	0.0467038	0.009	2.341e-07	-0.00873	0.00299	0.00352
rs2105028	1	43941352	T	C	0.0018278	HYI-AS1	18685	intergenic	0.413		5	15	0	1	0	-0.0434043	0.0089	1.156e-06	0.01568	0.00292	8.35e-08
rs7521783	1	150143193	C	T	0.00182821	PLEKHO1	6276	intergenic	3.106	3a	5	15	0	1	1	-0.0666956	0.0119	1.796e-08	0.00596	0.00378	0.114
rs11209830	1	72185216	G	T	0.00183383	NEGR1	0	intronic	0.297	6	14	15	0	0	0	0.0459003	0.0089	2.825e-07	0.00887	0.00295	0.00267
rs72694933	1	150094532	T	C	0.00184246	VPS45	0	intronic	0.996	5	4	5	0	1	0	-0.0654974	0.0119	3.323e-08	0.0074	0.00382	0.0526
rs839755	1	43856410	C	A	0.00184268	SZT2	0	intronic	5.889	5	1	2	0	1	1	-0.0428008	0.0089	1.436e-06	0.01227	0.00292	2.65e-05
rs11587504	1	43841744	C	T	0.00184466	MED8	7843	intergenic	8.409	5	4	5	0	1	1	-0.0428966	0.0089	1.416e-06	0.01255	0.00292	1.78e-05
rs4846832	1	230250676	G	A	0.00184637	GALNT2	0	intronic	0.169	7	2	5	0	1	0	-0.0471021	0.0087	7.152e-08	0.0068	0.00291	0.0194
rs12078342	1	230252950	A	G	0.00184928	GALNT2	0	intronic	0.497	5	4	5	0	1	0	0.0471021	0.0088	7.357e-08	-0.00684	0.00291	0.0188
rs12145525	1	6711146	C	T	0.00185579	DNAJC11	0	exonic	7.555	5	4	4	0	0	0	0.0467038	0.009	2.367e-07	-0.00871	0.00299	0.0036
rs12137032	1	6708246	A	G	0.00186041	DNAJC11	0	intronic	1.077	7	5	5	0	1	1	0.0471021	0.0091	1.991e-07	-0.00847	0.00299	0.00468
rs12119613	1	239220010	C	T	0.00186921	RP11-307O1.1	3806	intergenic	0.514	7	5	15	0	0	0	-0.0534008	0.0093	9.524e-09	0.0032	0.00308	0.299
rs12410155	1	44188465	C	A	0.00188141	ST3GAL3:RP11-184I16.4	00:00:00	ncRNA_intronic	4.903	5	5	5	0	0	0	-0.0458048	0.0094	1.178e-06	0.01711	0.00311	3.61e-08
rs12083455	1	230253034	T	C	0.00188174	GALNT2	0	intronic	2.533	5	4	5	0	1	0	0.0471021	0.0088	7.297e-08	-0.00678	0.00291	0.0197
rs754666	1	230250182	C	T	0.00188763	GALNT2	0	intronic	2.207	4	1	5	0	1	0	0.0471021	0.0087	7.137e-08	-0.00674	0.00291	0.0204
rs72694962	1	150147962	T	C	0.00188805	PLEKHO1	11045	intergenic	4.726	6	5	15	0	1	1	0.0664991	0.0119	2.47e-08	-0.00662	0.00379	0.0807
rs754265	1	230249435	G	A	0.0018902	GALNT2	0	intronic	1.046	4	2	7	0	1	1	0.0471021	0.0087	6.997e-08	-0.00671	0.00291	0.021
rs1290505	1	163680402	G	A	0.00189044	RP4-640E24.1	58173	intergenic	0.499		9	15	0	0	0	-0.0475949	0.0088	5.576e-08	-0.00637	0.0029	0.0284
rs2589	1	200447395	T	C	0.0018982	RP11-469A15.2	0	ncRNA_exonic	4.122		2	15	0	0	0	-0.0515957	0.0089	5.904e-09	0.00026	0.00292	0.929
rs10913420	1	177759645	T	C	0.00190159	RP11-63B19.1	80179	intergenic	0.38	7	5	15	0	0	0	-0.0598997	0.0115	1.971e-07	0.01046	0.00373	0.00502
rs149856	1	6735264	C	A	0.00190828	DNAJC11	0	intronic	6.096		4	4	0	1	0	0.0460963	0.0087	1.03e-07	-0.00714	0.00287	0.0128
rs201153	1	6731501	C	T	0.00191077	DNAJC11	0	intronic	4.846		4	5	0	1	0	0.0460021	0.0086	1.038e-07	-0.00715	0.00287	0.0127
rs12565365	1	230251507	G	A	0.00191307	GALNT2	0	intronic	6.011	5	4	5	0	1	0	-0.0471021	0.0087	7.246e-08	0.00674	0.00291	0.0206
rs200449	1	6726401	A	G	0.00191385	DNAJC11	0	intronic	1.872	7	4	4	0	0	0	0.046201	0.0086	9.208e-08	-0.00699	0.00287	0.0149
rs11583327	1	177243582	A	G	0.00191568	BRINP2	0	intronic	10.41	5	5	15	0	0	0	0.0732053	0.0126	6.168e-09	0.00025	0.00421	0.952
rs6668296	1	98164768	T	C	0.00192494	DPYD	0	intronic	12.78	6	4	15	1	0	0	-0.0743001	0.0134	2.953e-08	-0.00826	0.0045	0.0665
rs12727844	1	6694207	A	G	0.00192569	THAP3	0	UTR3	4.374	5	4	4	0	1	0	-0.0464	0.009	2.769e-07	0.00883	0.00299	0.0031
rs1996742	1	177253945	A	C	0.00192881	BRINP2	2386	intergenic	14.69	7	5	15	1	0	0	-0.0730977	0.0126	6.336e-09	0.00019	0.00421	0.964
rs113688544	1	44151911	T	C	0.00193569	KDM4A	0	intronic	1.434	7	4	4	0	1	0	-0.0483043	0.01	1.452e-06	0.01507	0.00329	4.58e-06
rs61789253	1	98152581	A	C	0.00193637	DPYD	0	intronic	1.607	7	4	15	0	0	0	0.0732969	0.0133	3.514e-08	0.00858	0.00446	0.0544
rs3174820	1	6693097	G	A	0.00194338	THAP3	0	exonic	0.061	5	3	4	0	1	0	0.046201	0.009	3.087e-07	-0.00897	0.00299	0.00268
rs12410444	1	44188719	G	A	0.00194779	ST3GAL3:RP11-184I16.4	00:00:00	ncRNA_intronic	8.651	5	5	5	0	0	0	-0.0456997	0.0094	1.245e-06	0.01713	0.00311	3.51e-08
rs12137106	1	6708459	A	G	0.00195254	DNAJC11	0	intronic	0.525	7	4	5	0	1	1	0.0471021	0.0091	1.987e-07	-0.00835	0.00299	0.00528
rs7549198	1	6709610	C	T	0.00195352	DNAJC11	0	intronic	0.743	5	4	5	0	1	1	0.0465991	0.009	2.548e-07	-0.0087	0.00299	0.00364
rs7521492	1	163727923	G	A	0.00196542	RP4-640E24.1	10652	intergenic	2.965	6	5	15	0	1	0	-0.0477039	0.0088	5.671e-08	-0.00629	0.00291	0.0303
rs1209702	1	43793899	A	C	0.00196861	TIE1	5119	intergenic	1.203	5	5	15	0	1	0	-0.0428008	0.0089	1.55e-06	0.01277	0.00292	1.25e-05
rs1572272	1	43906482	C	T	0.00197006	SZT2	0	intronic	0.064	5	4	4	0	1	1	0.0421012	0.0087	1.466e-06	-0.01354	0.00289	2.69e-06
rs12122721	1	200984480	G	A	0.00197399	KIF21B	0	intronic	0.597	5	2	7	0	1	0	0.0459958	0.0096	1.545e-06	0.01374	0.00311	1.02e-05
rs12086717	1	230255859	C	T	0.00198086	GALNT2	0	intronic	1.391	5	4	5	0	1	0	-0.0471021	0.0088	7.98e-08	0.0068	0.00291	0.0195
rs61790063	1	98173801	T	G	0.00198183	DPYD	0	intronic	1.185	7	5	15	0	0	0	-0.0737986	0.0134	3.393e-08	-0.00845	0.00449	0.0596
rs2027130	1	43906896	G	A	0.00198417	SZT2	0	exonic	9.626	5	4	4	0	1	1	-0.0421012	0.0087	1.489e-06	0.01348	0.00288	2.98e-06
rs112361411	1	44183923	T	C	0.00198423	ST3GAL3:RP11-184I16.4	00:00:00	ncRNA_intronic	1.196	6	5	5	0	0	0	-0.0456997	0.0094	1.284e-06	0.01713	0.00311	3.51e-08
rs11210850	1	43949235	A	G	0.0019898	HYI-AS1	26568	intergenic	1.099	7	14	15	0	1	0	0.0437011	0.009	1.202e-06	-0.01734	0.00293	3.34e-09
rs112984125	1	44173423	G	A	0.00199452	KDM4A-AS1:ST3GAL3	00:00:00	ncRNA_intronic	11.54	2b	1	1	0	0	1	0.0456997	0.0094	1.295e-06	-0.01713	0.00311	3.49e-08
rs10789322	1	72178928	G	A	0.00200807	NEGR1	0	intronic	1.087	7	5	15	0	0	0	0.0456041	0.0089	3.397e-07	0.00893	0.00295	0.00249
rs7512794	1	230253247	C	T	0.00201501	GALNT2	0	intronic	2.379	7	4	5	0	1	0	-0.0471021	0.0088	7.532e-08	0.00666	0.00291	0.022
rs4660756	1	44383914	C	T	0.00201621	ST3GAL3	0	intronic	0.048	7	5	5	0	1	0	0.0491996	0.0098	5.314e-07	-0.01011	0.00312	0.00121
rs4649942	1	72197704	A	G	0.00202482	NEGR1	0	intronic	2.645	6	5	15	0	0	0	0.0459958	0.0088	1.991e-07	0.00809	0.00293	0.00571
rs1459793	1	72199451	A	G	0.00206059	NEGR1	0	intronic	4.653		5	15	0	0	0	0.0459958	0.0088	1.976e-07	0.00804	0.00293	0.00601
rs1121296	1	72174197	C	T	0.00206529	NEGR1	0	intronic	7.012		5	15	0	0	0	-0.045499	0.0089	3.688e-07	-0.00898	0.00295	0.00236
rs1300177	1	163682555	C	T	0.00206635	RP4-640E24.1	56020	intergenic	6.115		9	15	0	0	0	0.0473013	0.0088	6.518e-08	0.00639	0.0029	0.0278
rs6695498	1	72190607	G	A	0.00207192	NEGR1	0	intronic	1.134	5	5	15	0	0	0	0.0461008	0.0089	1.935e-07	0.008	0.00293	0.00628
rs7555294	1	97799545	T	C	0.00207242	DPYD	0	intronic	17.43	7	5	15	1	0	0	0.0620031	0.0107	6.656e-09	-0.00041	0.00358	0.91
rs201151	1	6732424	G	A	0.0020805	DNAJC11	0	intronic	0.37		4	5	0	1	0	-0.0456984	0.0086	1.244e-07	0.00722	0.00287	0.0119
rs4660257	1	44148168	C	T	0.00210798	KDM4A	0	intronic	0.397	7	4	4	0	0	0	-0.045499	0.0094	1.443e-06	0.01691	0.00311	5.16e-08
rs1824848	1	150139579	A	G	0.00210907	PLEKHO1	2662	intergenic	5.817		5	15	0	1	0	-0.065499	0.0118	2.667e-08	0.00632	0.00376	0.0927
rs1745604	1	163688765	A	G	0.00212433	RP4-640E24.1	49810	intergenic	8.982		9	15	0	1	0	0.0473013	0.0088	6.591e-08	0.00634	0.0029	0.0291
rs11580823	1	200983489	T	G	0.00212665	KIF21B	0	intronic	11.61	4	1	7	0	1	0	0.0459958	0.0096	1.789e-06	0.01344	0.00312	1.65e-05
rs2782649	1	43905819	T	C	0.00213491	SZT2	0	intronic	5.247	4	4	4	0	1	1	0.0418039	0.0087	1.689e-06	-0.01349	0.00289	2.91e-06
rs4926391	1	150140885	G	A	0.00214535	PLEKHO1	3968	intergenic	0.055	7	5	15	0	1	1	-0.0654029	0.0118	2.809e-08	0.00639	0.00376	0.0894
rs200446	1	6737870	G	A	0.00215175	DNAJC11	0	intronic	0.164	7	4	4	0	1	0	-0.0458031	0.0087	1.224e-07	0.00712	0.00287	0.0131
rs56319043	1	44171211	C	T	0.00215339	KDM4A-AS1	0	ncRNA_intronic	17.97	5	3	5	1	1	1	0.0479994	0.01	1.715e-06	-0.01537	0.00329	2.93e-06
rs17531412	1	44182244	A	G	0.00215545	ST3GAL3:RP11-184I16.4	00:00:00	ncRNA_intronic	1.49	4	1	5	0	0	0	0.0454035	0.0094	1.489e-06	-0.01706	0.00311	3.99e-08
rs866332	1	43788858	C	T	0.00216932	TIE1	78	downstream	1.867	7	4	15	0	1	1	0.0425996	0.0089	1.812e-06	-0.01293	0.00292	9.62e-06
rs3790389	1	98156892	G	A	0.00218093	DPYD	0	intronic	3.754	3a	4	15	0	0	0	-0.0728972	0.0133	4.1e-08	-0.0085	0.00446	0.0569
rs17573239	1	43871273	T	G	0.00218502	SZT2	0	intronic	4.558	2c	4	4	0	1	0	0.0418998	0.0088	1.71e-06	-0.01392	0.00289	1.42e-06
rs1556034	1	6689319	G	A	0.00218708	THAP3	0	intronic	0.292	3a	4	4	0	1	1	-0.0465048	0.009	2.81e-07	0.00857	0.00299	0.00414
rs12131135	1	200418613	G	T	0.00218941	RP11-469A15.2	24434	intergenic	2.947	6	5	15	0	0	0	0.0497992	0.0087	9.401e-09	0.00212	0.00285	0.458
rs4147264	1	72206799	T	C	0.00219988	NEGR1	0	intronic	1.758	7	9	15	0	0	0	-0.0456997	0.0088	2.288e-07	-0.00809	0.00293	0.00571
rs55693463	1	44140312	T	C	0.00220988	KDM4A	0	intronic	0.111	6	4	4	0	0	0	0.0872041	0.0158	3.429e-08	-0.0095	0.00531	0.074
rs11585739	1	230245900	T	C	0.00221069	GALNT2	0	intronic	3.266	4	2	7	0	1	1	-0.0469029	0.0088	8.238e-08	0.00658	0.00291	0.0237
rs910500	1	230244458	G	A	0.0022163	GALNT2	0	intronic	5.097	5	3	5	0	1	1	0.0469973	0.0088	8.191e-08	-0.00656	0.00291	0.024
rs1963152	1	230245436	A	G	0.00221758	GALNT2	0	intronic	0.586		4	5	0	1	1	0.0469029	0.0088	8.388e-08	-0.00659	0.00291	0.0233
rs11264736	1	153939130	T	C	0.00221838	SLC39A1:RP11-422P24.10	00:00:00	ncRNA_exonic	6.17	3a	1	2	0	1	0	0.0416035	0.0086	1.457e-06	-0.0105	0.00285	0.000233
rs17315200	1	177251792	A	G	0.00221952	BRINP2	233	downstream	5.407	5	5	15	0	0	0	0.072603	0.0126	8.238e-09	-1e-05	0.00421	0.998
rs17315214	1	177252285	T	G	0.00223064	BRINP2	726	downstream	11.19	5	5	15	0	0	0	0.072603	0.0126	8.156e-09	-9e-05	0.00421	0.984
rs2883027	1	230239257	G	A	0.00223513	GALNT2	0	intronic	4.816	4	2	7	0	1	0	0.0469029	0.0088	9e-08	-0.00668	0.00291	0.0215
rs56230791	1	230245015	C	T	0.00223668	GALNT2	0	intronic	1.908	7	2	5	0	1	1	0.0469029	0.0088	8.416e-08	-0.00658	0.00291	0.0236
rs12127191	1	6685774	T	C	0.00224125	THAP3	0	intronic	6.088	4	1	1	0	0	1	0.0465048	0.0091	2.798e-07	-0.00851	0.00299	0.00441
rs880328	1	230246806	T	C	0.00224544	GALNT2	0	intronic	4.051	3a	2	7	0	1	1	-0.0469029	0.0087	8.331e-08	0.00656	0.00291	0.0241
rs2077652	1	44045919	G	A	0.00225631	PTPRF	0	intronic	11.93		4	4	0	0	0	0.0842951	0.0155	5.561e-08	-0.01069	0.00524	0.0414
rs2782648	1	43903589	T	G	0.00226631	SZT2	0	intronic	0.755	2b	4	4	0	1	1	-0.0416984	0.0087	1.85e-06	0.01357	0.00288	2.54e-06
rs10890265	1	44062437	T	C	0.00226717	PTPRF	0	intronic	0.646	4	4	4	0	0	0	0.0844039	0.0155	5.458e-08	-0.01063	0.00524	0.0427
rs880329	1	230246886	A	G	0.00226893	GALNT2	0	intronic	2.104	4	2	7	0	1	1	0.0469029	0.0087	8.335e-08	-0.00653	0.00291	0.0246
rs61789258	1	98160327	T	C	0.00227584	DPYD	0	intronic	2.126	7	4	15	0	0	0	0.0732969	0.0134	4.064e-08	0.00835	0.00448	0.0626
rs72975796	1	98141112	G	A	0.00227862	DPYD	0	intronic	0.752	7	4	15	0	0	0	0.0728972	0.0132	3.491e-08	0.00785	0.00444	0.0772
rs2078219	1	230242962	C	T	0.00228266	GALNT2	0	intronic	8.273	2b	3	5	0	1	1	-0.0469973	0.0088	8.191e-08	0.00649	0.00291	0.0255
rs16830948	1	44049266	G	T	0.00228292	PTPRF	0	intronic	1.493	5	4	5	0	0	0	-0.0841972	0.0155	5.694e-08	0.0107	0.00524	0.0412
rs4412597	1	230242755	A	G	0.00229888	GALNT2	0	intronic	4.202	4	2	5	0	1	1	0.0469973	0.0088	8.21e-08	-0.00648	0.00291	0.0258
rs4141739	1	43842629	A	G	0.00229942	MED8	6958	intergenic	3.02	7	4	5	0	1	1	-0.042197	0.0089	2.046e-06	0.01246	0.00292	2.03e-05
rs12076751	1	43792807	T	C	0.00230312	TIE1	4027	intergenic	2.926	1f	5	15	0	1	0	-0.0423984	0.0089	1.999e-06	0.01289	0.00292	1.03e-05
rs999288	1	43858637	A	G	0.00230348	SZT2	0	intronic	6.078	5	4	5	0	1	1	0.041497	0.0087	1.987e-06	-0.01279	0.00288	8.71e-06
rs61789255	1	98155047	G	A	0.00230446	DPYD	0	intronic	1.647	6	4	15	0	0	0	0.0732969	0.0134	4.149e-08	0.00835	0.00449	0.0626
rs75621692	1	98161511	T	C	0.00231287	DPYD	0	intronic	1.04	6	4	15	0	0	0	0.0725997	0.0133	4.634e-08	0.00855	0.00446	0.0554
rs10799960	1	163731296	C	T	0.002323	RP4-640E24.1	7279	intergenic	5.195	5	9	15	0	1	0	-0.0469981	0.0088	9.131e-08	-0.00661	0.00291	0.023
rs10489614	1	230247369	A	G	0.00233011	GALNT2	0	intronic	7.231	5	5	7	0	1	1	0.0467981	0.0087	8.663e-08	-0.00653	0.00291	0.0247
rs3811489	1	230239259	C	T	0.00233293	GALNT2	0	intronic	3.115		2	7	0	1	0	0.0467981	0.0088	9.408e-08	-0.00664	0.00291	0.0223
rs3828149	1	44050796	G	T	0.00233895	PTPRF	0	intronic	14.4	5	4	5	1	0	0	-0.0841972	0.0155	5.685e-08	0.0106	0.00524	0.0433
rs61786047	1	29032580	G	A	0.00234212	GMEB1	0	intronic	3.991	7	4	5	0	1	0	0.0778033	0.0135	8.335e-09	0.00034	0.00429	0.937
rs112931805	1	29031718	T	C	0.00234692	GMEB1	0	intronic	5.491	7	4	4	0	1	0	0.0777015	0.0135	8.646e-09	0.0002	0.00429	0.963
rs2015628	1	44045573	G	A	0.00234919	PTPRF	0	intronic	0.122	7	4	4	0	0	0	-0.0844039	0.0155	5.412e-08	0.01045	0.00524	0.0463
rs685756	1	43842171	G	A	0.00235398	MED8	7416	intergenic	9.697	5	4	5	0	1	1	-0.0421012	0.0089	2.121e-06	0.0125	0.00292	1.88e-05
rs1289020	1	163667287	G	A	0.00235495	RP4-640E24.1	71288	intergenic	1.478		7	15	0	1	0	0.0471964	0.0088	7.5e-08	0.00627	0.0029	0.0308
rs6804	1	6694574	G	A	0.00236732	THAP3:DNAJC11	00:00:00	UTR3	5.125		4	4	0	1	0	-0.0456984	0.009	4.126e-07	0.00893	0.00299	0.00281
rs6697219	1	230248266	A	G	0.00238216	GALNT2	0	intronic	0.182	2b	2	7	0	1	1	0.0465991	0.0087	9.984e-08	-0.00668	0.00291	0.0216
rs4657304	1	163734859	A	G	0.00238981	RP4-640E24.1	3716	intergenic	4.038	7	9	15	0	1	0	-0.047103	0.0088	8.262e-08	-0.00639	0.00291	0.0278
rs4427435	1	200421466	G	A	0.00239109	RP11-469A15.2	21581	intergenic	4.987	5	5	15	0	0	0	-0.0495994	0.0087	1.059e-08	-0.00203	0.00285	0.476
rs11210884	1	44062805	T	C	0.00239364	PTPRF	0	intronic	4.877	4	4	4	0	0	0	-0.0841972	0.0155	5.918e-08	0.0106	0.00524	0.0433
rs2782647	1	43901458	T	G	0.00240325	SZT2	0	intronic	2.972	5	2	5	0	1	1	0.041497	0.0087	2.031e-06	-0.01365	0.00288	2.22e-06
rs12026752	1	44063025	G	A	0.00242606	PTPRF	0	intronic	6.128	4	4	4	0	0	0	-0.0841972	0.0155	5.902e-08	0.01053	0.00524	0.0446
rs1004291	1	43858630	A	G	0.00243204	SZT2	0	intronic	6.536	5	4	5	0	1	1	-0.041401	0.0087	2.189e-06	0.01271	0.00288	9.93e-06
rs12079872	1	6689824	G	A	0.00243409	THAP3	0	intronic	0.273	5	4	4	0	1	1	0.0458974	0.009	3.846e-07	-0.00876	0.00299	0.00335
rs2039531	1	43901011	A	C	0.00243546	SZT2	0	intronic	10.42	5	2	4	0	1	1	0.041497	0.0087	2.092e-06	-0.01354	0.00288	2.67e-06
rs11210881	1	44055781	C	T	0.00243755	PTPRF	0	intronic	0.347	2b	4	4	0	0	0	-0.0840993	0.0155	6.089e-08	0.01059	0.00524	0.0434
rs4652130	1	175809524	G	T	0.00244311	RP11-222A5.1	36954	intergenic	2.679	4	2	15	0	0	0	-0.0490012	0.0104	2.22e-06	0.01453	0.00332	1.17e-05
rs2255632	1	43909265	T	C	0.00244533	SZT2	0	intronic	13.82	1b	4	4	1	1	1	0.0416025	0.0088	2.054e-06	-0.01397	0.00288	1.29e-06
rs12070583	1	97836421	T	C	0.00244969	DPYD	0	intronic	3.699	7	4	15	0	0	0	-0.0682039	0.012	1.496e-08	-0.00428	0.00403	0.289
rs4657303	1	163734561	A	G	0.00245183	RP4-640E24.1	4014	intergenic	2.619	7	9	15	0	1	0	0.047103	0.0088	8.427e-08	0.00636	0.00291	0.0286
rs1348129	1	163763163	A	G	0.0024544	RP4-640E24.1	24234	intergenic	1.462	6	5	15	0	0	0	-0.0463014	0.0087	1.03e-07	-0.00654	0.00286	0.0222
rs839759	1	43863460	G	A	0.00246965	SZT2	0	intronic	0.886	6	4	5	0	1	0	-0.0412955	0.0087	2.226e-06	0.01288	0.00288	7.56e-06
rs10218712	1	41832297	T	G	0.00247522	FOXO6	0	intronic	3.209	4	1	1	0	0	1	0.0461008	0.0095	1.263e-06	0.02395	0.00309	9.65e-15
rs4582798	1	230239628	T	C	0.00247642	GALNT2	0	intronic	2.368	4	2	7	0	1	0	0.0467038	0.0088	1.018e-07	-0.00661	0.00291	0.023
rs56175694	1	44065148	C	T	0.00248423	PTPRF	0	intronic	5.624	5	1	4	0	0	0	0.0425038	0.0089	1.873e-06	-0.01625	0.00294	3.14e-08
rs6426836	1	163733217	A	C	0.00248469	RP4-640E24.1	5358	intergenic	0.381	6	9	15	0	1	0	0.0467023	0.0088	1.071e-07	0.00668	0.00291	0.0215
rs61790060	1	98164325	C	A	0.00248745	DPYD	0	intronic	6.816	7	4	15	0	0	0	0.0731018	0.0134	4.382e-08	0.00816	0.00448	0.0687
rs673242	1	44062159	T	C	0.0024879	PTPRF	0	intronic	2.216		4	5	0	0	0	-0.0425038	0.0089	1.874e-06	0.01629	0.00294	2.93e-08
rs1932355	1	163714719	A	G	0.00249166	RP4-640E24.1	23856	intergenic	3.548	5	7	15	0	1	0	0.0465973	0.0088	1.069e-07	0.00667	0.00291	0.0217
rs4660740	1	44148617	A	G	0.00249479	KDM4A	0	intronic	14.85	6	4	4	1	1	0	0.0473033	0.01	2.305e-06	-0.01438	0.00328	1.19e-05
rs17419032	1	200998531	C	T	0.00249563	RP11-168O16.1	610	downstream	7.952	7	5	15	0	1	1	0.045499	0.0096	2.375e-06	0.01313	0.00312	2.56e-05
rs12122809	1	201014966	C	T	0.00251052	CACNA1S	0	intronic	0.499	7	4	15	0	1	1	0.0461008	0.0097	1.893e-06	0.01159	0.00313	0.000208
rs4610986	1	163730346	G	A	0.00251147	RP4-640E24.1	8229	intergenic	6.556	7	9	15	0	0	0	-0.0467977	0.0088	9.871e-08	-0.00654	0.00291	0.0245
rs652941	1	43836928	C	T	0.00251165	ELOVL1	3231	intergenic	4.229	5	4	5	0	1	1	-0.0418998	0.0089	2.362e-06	0.01259	0.00292	1.65e-05
rs1473496	1	8390051	G	A	0.00251559	SLC45A1	0	intronic	1.559		4	15	0	1	0	-0.0465991	0.0088	1.188e-07	0.00674	0.00288	0.0191
rs1289007	1	163662427	A	C	0.00251647	RP4-640E24.1	76148	intergenic	0.263		7	15	0	1	0	0.0471964	0.0088	7.776e-08	0.00617	0.0029	0.0337
rs200448	1	6701978	C	T	0.00252488	DNAJC11	0	intronic	3.402	5	4	4	0	1	1	0.0464	0.0087	9.083e-08	-0.00634	0.00287	0.0275
rs11165865	1	97875670	G	T	0.00252605	DPYD:DPYD-IT1	00:00:00	ncRNA_intronic	1.026	6	4	15	0	1	0	-0.0680968	0.012	1.594e-08	-0.00432	0.00403	0.284
rs904301	1	30439524	G	A	0.00253469	RP11-111I12.1	47274	intergenic	2.969		5	15	0	0	0	-0.0544977	0.0095	9.032e-09	-0.00105	0.00311	0.736
rs61774743	1	41832861	T	C	0.00253487	FOXO6	0	intronic	3.822	4	1	7	0	0	1	-0.0456997	0.0095	1.327e-06	-0.02374	0.00308	1.25e-14
rs4915444	1	200454340	A	C	0.00254426	RP11-469A15.2	6918	intergenic	0.64	6	5	15	0	0	0	0.0509973	0.0089	8.932e-09	-0.00043	0.00292	0.883
rs3856203	1	163736829	G	A	0.0025482	RP4-640E24.1	1746	intergenic	2.627		9	15	0	1	0	-0.047103	0.0088	8.7e-08	-0.00631	0.00291	0.0298
rs4949524	1	30422702	T	C	0.00255034	RP11-179G8.1	44497	intergenic	4.022	2a	5	14	0	0	0	-0.0491996	0.0089	3.273e-08	-0.00477	0.00295	0.106
rs6661009	1	153940739	C	A	0.00255594	CREB3L4	0	UTR5	13.23	4	1	1	1	1	0	0.0414993	0.0086	1.594e-06	-0.01028	0.00285	0.000315
rs596522	1	44066424	C	A	0.00256186	PTPRF	0	intronic	0.078	5	4	4	0	0	0	0.0423984	0.0089	1.983e-06	-0.01623	0.00294	3.26e-08
rs3791046	1	44231807	C	A	0.00256201	ST3GAL3	0	intronic	0.515	4	2	5	0	0	1	0.0443039	0.0093	1.993e-06	-0.01689	0.00307	3.83e-08
rs4845586	1	153942597	G	T	0.00256517	CREB3L4	0	intronic	2.634	7	5	5	0	1	0	0.0414993	0.0086	1.62e-06	-0.0103	0.00285	0.000308
rs11210916	1	44232926	G	A	0.00258034	ST3GAL3	0	intronic	2.241	2b	2	7	0	0	1	0.0443039	0.0093	2.021e-06	-0.01685	0.00307	4.14e-08
rs112407523	1	44107072	A	C	0.0025808	KDM4A	8756	intergenic	2.504	6	5	15	0	1	1	-0.0847957	0.0157	6.286e-08	0.01055	0.0053	0.0467
rs55862304	1	200989775	C	T	0.00258221	KIF21B	0	intronic	5.931	4	2	7	0	1	0	0.0454035	0.0096	2.494e-06	0.01333	0.00312	1.92e-05
rs75706535	1	98147099	T	C	0.00258594	DPYD	0	intronic	0.061	6	4	15	0	0	0	0.0716972	0.0131	4.914e-08	0.00818	0.00442	0.0643
rs11210896	1	44103275	A	G	0.00259191	KDM4A	12553	intergenic	6.128	7	5	15	0	1	1	0.0845018	0.0157	6.757e-08	-0.01072	0.0053	0.0429
rs867809	1	2381622	A	G	0.00261028	PLCH2	0	intronic	5.131	4	2	15	0	1	0	-0.0501992	0.0092	5.424e-08	0.00561	0.00296	0.0578
rs1289022	1	163671570	A	C	0.00261204	RP4-640E24.1	67005	intergenic	0.148		5	15	0	1	0	-0.0467038	0.0088	1.048e-07	-0.00652	0.00291	0.0247
rs56172555	1	177299241	C	T	0.00261216	RP1-35C21.1	21480	intergenic	1.645	2b	5	15	0	0	0	-0.0730977	0.0128	1.194e-08	-0.00296	0.00429	0.491
rs6700133	1	72224046	T	C	0.00261275	NEGR1	0	intronic	1.152	6	15	15	0	0	0	0.0448969	0.0089	4.705e-07	0.00878	0.00295	0.00293
rs11210895	1	44102782	G	A	0.00262561	KDM4A	13046	intergenic	10.1	6	5	15	0	1	1	-0.0845997	0.0157	6.561e-08	0.0106	0.0053	0.0457
rs10789441	1	44130564	G	A	0.00264245	KDM4A	0	intronic	11.65	5	4	4	0	0	1	0.0858956	0.0158	5.188e-08	-0.00991	0.00532	0.0626
rs10864692	1	230240469	G	A	0.00264502	GALNT2	0	intronic	6.366	4	1	7	0	1	1	-0.0467981	0.0088	9.239e-08	0.00632	0.00291	0.0298
rs12740031	1	72222487	G	A	0.00265198	NEGR1	0	intronic	4.713	7	7	15	0	0	0	0.0448013	0.0089	5.007e-07	0.00883	0.00295	0.00277
rs7540134	1	74077588	T	C	0.00265493	RP4-788P17.1	23310	intergenic	7.553	5	5	15	0	0	0	0.0495042	0.0086	9.874e-09	-0.00031	0.00287	0.914
rs1380481	1	72217392	C	A	0.00265943	NEGR1	0	intronic	7.446		5	15	0	0	0	-0.045499	0.0088	2.638e-07	-0.00786	0.00292	0.0072
rs710252	1	43803222	A	G	0.00266378	MPL	255	upstream	0.39	6	2	15	0	1	0	-0.0418039	0.0089	2.559e-06	0.0129	0.00292	1.02e-05
rs839769	1	43872067	C	T	0.00267056	SZT2	0	UTR3	3.568	7	4	4	0	1	0	0.0411995	0.0087	2.396e-06	-0.0139	0.00288	1.44e-06
rs2345865	1	163709434	G	A	0.00267505	RP4-640E24.1	29141	intergenic	2.468	6	9	15	0	1	0	-0.0463968	0.0088	1.195e-07	-0.00667	0.00291	0.0217
rs140786067	1	44094528	A	G	0.00267579	PTPRF	5184	intergenic	4.48	7	5	15	0	1	1	0.0842951	0.0156	6.943e-08	-0.01065	0.0053	0.0442
rs752963	1	44045294	A	G	0.00268096	PTPRF	0	intronic	0.772	5	4	4	0	0	0	-0.0830012	0.0154	6.68e-08	0.0104	0.00523	0.0466
rs9428966	1	243667900	G	T	0.0026822	AKT3	0	UTR3	12.86	7	4	5	1	0	1	-0.0555009	0.0099	2.018e-08	0.00387	0.00323	0.231
rs9787240	1	44256468	A	G	0.00268317	ST3GAL3	0	intronic	7.693	6	5	5	0	1	0	0.043002	0.0091	2.296e-06	-0.0152	0.00297	3.2e-07
rs10749803	1	72214273	G	T	0.00269417	NEGR1	0	intronic	4.086	7	15	15	0	0	0	0.0454035	0.0088	2.874e-07	0.00796	0.00293	0.00657
rs839766	1	43837850	A	G	0.00269741	ELOVL1	4153	intergenic	0.64	7	4	5	0	1	1	0.0416984	0.0089	2.67e-06	-0.01252	0.00292	1.83e-05
rs1123317	1	177300379	T	C	0.00270132	RP1-35C21.1	20342	intergenic	1.752	6	5	15	0	0	0	0.0730009	0.0128	1.246e-08	0.00288	0.00429	0.501
rs11209836	1	72226638	T	C	0.00270469	NEGR1	0	intronic	2.48	6	5	15	0	0	0	-0.045002	0.0089	4.727e-07	-0.00871	0.00295	0.00316
rs12045413	1	44105789	C	T	0.00270474	KDM4A	10039	intergenic	5.354	4	5	15	0	1	1	-0.0845018	0.0156	6.169e-08	0.01018	0.00526	0.0531
rs115429924	1	44093693	C	T	0.00270605	PTPRF	4349	intergenic	2.974	6	5	15	0	1	1	0.0842951	0.0156	6.982e-08	-0.01062	0.00529	0.0449
rs583040	1	44060483	A	G	0.00271044	PTPRF	0	intronic	0.17	5	4	5	0	0	0	-0.042197	0.0089	2.155e-06	0.01637	0.00294	2.48e-08
rs12040045	1	97841850	T	C	0.00271121	DPYD	0	intronic	0.122	6	4	15	0	0	0	0.0676045	0.012	1.872e-08	0.00448	0.00402	0.265
rs11209833	1	72218416	C	T	0.00271298	NEGR1	0	intronic	3.088	6	5	15	0	0	0	-0.0454035	0.0088	2.788e-07	-0.00789	0.00292	0.00699
rs78263269	1	44091404	T	C	0.0027132	PTPRF	2060	intergenic	2.155	5	4	5	0	1	1	0.0841972	0.0156	7.212e-08	-0.01069	0.00529	0.0434
rs2861974	1	177300787	C	T	0.00271976	RP1-35C21.1	19934	intergenic	6.064	6	5	15	0	0	0	0.0730009	0.0128	1.298e-08	0.00304	0.00429	0.479
rs10732843	1	43949095	G	A	0.00272191	HYI-AS1	26428	intergenic	11.15	6	14	15	0	1	0	0.0426988	0.009	2.055e-06	-0.01727	0.00293	3.87e-09
rs3791144	1	44066406	T	C	0.00273206	PTPRF	0	intronic	2.301	5	4	4	0	0	0	0.0837947	0.0155	6.806e-08	-0.0104	0.00524	0.0473
rs839772	1	43873483	G	A	0.00273724	SZT2	0	intronic	3.237	7	4	4	0	1	0	0.0411995	0.0087	2.499e-06	-0.01388	0.00289	1.5e-06
rs10920074	1	200912727	T	G	0.00273743	MROH3P	0	ncRNA_intronic	2.34	6	5	15	0	1	0	-0.0446004	0.0095	2.86e-06	-0.01247	0.0031	5.69e-05
rs7414718	1	163718770	G	A	0.00273842	RP4-640E24.1	19805	intergenic	8.374	7	5	15	0	1	0	0.0465018	0.0088	1.175e-07	0.00659	0.00291	0.0234
rs4449995	1	163709730	C	A	0.00275095	RP4-640E24.1	28845	intergenic	1.894	7	9	15	0	1	0	0.0461963	0.0088	1.327e-07	0.00675	0.00291	0.0201
rs839773	1	43874202	A	G	0.00275837	SZT2	0	intronic	1.333	7	4	4	0	1	0	0.0411036	0.0087	2.532e-06	-0.01388	0.00289	1.51e-06
rs9970077	1	177760918	A	G	0.00276216	RP11-63B19.1	81452	intergenic	2.511	7	5	15	0	0	0	0.0590045	0.0115	3.104e-07	-0.01018	0.00372	0.00625
rs11210894	1	44102587	T	C	0.00277017	KDM4A	13241	intergenic	2.984	5	5	15	0	1	1	0.0842951	0.0156	7.271e-08	-0.01065	0.0053	0.0448
rs72673082	1	44059242	A	G	0.00277824	PTPRF	0	intronic	4.257	5	4	4	0	0	0	-0.0421012	0.0089	2.242e-06	0.01641	0.00294	2.32e-08
rs1854644	1	74038928	A	C	0.00278637	RP4-788P17.1	61970	intergenic	0.936	4	1	15	0	0	0	-0.0493043	0.0086	1.093e-08	0.00024	0.00287	0.933
rs11807834	1	230272624	A	G	0.00279256	GALNT2	0	intronic	2.005	5	1	5	0	1	1	0.0548047	0.0099	2.978e-08	-0.00471	0.00325	0.147
rs7551734	1	163710740	A	G	0.0027931	RP4-640E24.1	27835	intergenic	1.822	7	9	15	0	1	0	-0.0463014	0.0088	1.284e-07	-0.00667	0.00291	0.0217
rs111689685	1	153847116	G	A	0.00279329	GATAD2B	0	intronic	0.456	6	4	5	0	1	0	-0.0499048	0.0106	2.529e-06	0.01706	0.00345	7.78e-07
rs12075670	1	44080958	G	A	0.00279414	PTPRF	0	intronic	1.064	5	3	4	0	1	0	-0.0840014	0.0156	7.738e-08	0.01074	0.00529	0.0424
rs11804472	1	6749824	A	G	0.00280521	DNAJC11	0	intronic	0.03	6	5	5	0	1	0	0.0465991	0.0092	4.717e-07	-0.00892	0.00305	0.00347
rs55935510	1	43883748	A	G	0.00281699	SZT2	0	intronic	10.95	6	4	4	0	1	0	-0.040998	0.0087	2.656e-06	0.01368	0.00289	2.14e-06
rs7518179	1	150147150	A	G	0.00282041	PLEKHO1	10233	intergenic	0.096	6	5	15	0	0	1	0.0648052	0.0118	3.763e-08	-0.006	0.00376	0.11
rs9793186	1	43878800	T	C	0.00282053	SZT2	0	intronic	2.661	7	4	5	0	1	0	-0.040998	0.0087	2.639e-06	0.01382	0.00289	1.67e-06
rs2842180	1	43901916	T	C	0.00282172	SZT2	0	intronic	0.033	1f	2	5	0	1	1	-0.040998	0.0087	2.68e-06	0.01357	0.00288	2.55e-06
rs2782644	1	43887146	G	A	0.00282827	SZT2	0	intronic	9.81	5	4	4	0	1	0	0.040998	0.0087	2.679e-06	-0.01365	0.00289	2.25e-06
rs14057	1	6683240	A	G	0.00283616	PHF13	0	UTR3	12.54	4	4	4	1	0	1	0.0473013	0.009	1.696e-07	-0.00721	0.00298	0.0154
rs7542794	1	74042455	C	T	0.00283841	RP4-788P17.1	58443	intergenic	1.738	6	5	15	0	0	0	0.0493043	0.0086	1.114e-08	-0.00028	0.00287	0.923
rs2782643	1	43886494	C	T	0.00284238	SZT2	0	exonic	15.74	5	4	4	1	1	0	0.040998	0.0087	2.697e-06	-0.01368	0.00289	2.13e-06
rs1498238	1	30412503	C	T	0.00284568	RP11-179G8.1	34298	intergenic	3.25	6	5	15	0	0	0	0.0489044	0.0089	4.2e-08	0.00489	0.00294	0.0966
rs11583665	1	30419456	G	T	0.00284594	RP11-179G8.1	41251	intergenic	1.156	5	5	14	0	0	0	0.0487044	0.0089	4.042e-08	0.00482	0.00295	0.102
rs61768408	1	44220747	G	A	0.00284753	ST3GAL3	0	intronic	3.408	6	5	5	0	1	0	0.0463014	0.0099	2.81e-06	-0.01465	0.00324	6.2e-06
rs11172	1	43850473	A	G	0.00284757	MED8	0	UTR3	18.26	6	4	4	1	1	1	0.0416025	0.0089	2.839e-06	-0.01303	0.00292	8.21e-06
rs2014104	1	30458536	T	C	0.00285041	RP11-111I12.1	28262	intergenic	2.183		5	15	0	0	0	-0.0539956	0.0095	1.103e-08	-0.00108	0.00311	0.729
rs3791140	1	44051778	A	G	0.00285236	PTPRF	0	intronic	1.072	5	4	5	0	0	0	-0.0421012	0.0089	2.346e-06	0.01642	0.00294	2.31e-08
rs978433	1	74035041	T	C	0.00285314	RP4-788P17.1	65857	intergenic	5.688		9	15	0	0	0	0.0491996	0.0086	1.17e-08	-0.00016	0.00287	0.955
rs3791136	1	44049947	C	T	0.00285354	PTPRF	0	intronic	3.449	5	4	5	0	0	0	0.0421012	0.0089	2.348e-06	-0.01641	0.00294	2.32e-08
rs3001721	1	43875819	C	T	0.00286013	SZT2	0	UTR3	7.649	7	4	5	0	1	0	-0.040998	0.0087	2.71e-06	0.01378	0.00288	1.79e-06
rs11210893	1	44101767	T	G	0.00286202	PTPRF	12423	intergenic	5.307	2b	5	15	0	1	1	-0.0841972	0.0157	7.449e-08	0.01056	0.0053	0.0465
rs839771	1	43873469	T	G	0.00286392	SZT2	0	intronic	4.92	7	4	4	0	1	0	0.040998	0.0087	2.712e-06	-0.01381	0.00288	1.71e-06
rs6694107	1	74039267	G	T	0.00286504	RP4-788P17.1	61631	intergenic	4.508	3a	2	15	0	0	0	-0.0493043	0.0086	1.139e-08	0.00026	0.00287	0.928
rs61826818	1	173712822	T	G	0.00287324	KLHL20	0	intronic	3.45	5	4	5	0	1	0	-0.0720043	0.0136	1.14e-07	0.00963	0.00435	0.0269
rs11122314	1	230236011	T	C	0.00287658	GALNT2	0	intronic	4.72	6	5	5	0	1	0	0.0465048	0.0088	1.211e-07	-0.00652	0.00291	0.0249
rs11804031	1	44081912	A	G	0.00289322	PTPRF	0	intronic	0.575	5	4	4	0	1	0	-0.0836969	0.0156	8.53e-08	0.01087	0.0053	0.0401
rs839996	1	43816532	T	C	0.00290092	MPL	0	intronic	0.126	6	5	5	0	1	0	0.041497	0.0089	2.983e-06	-0.01274	0.00292	1.3e-05
rs16831024	1	44084620	G	T	0.00290845	PTPRF	0	intronic	0.093	5	3	4	0	1	0	-0.0840014	0.0156	7.756e-08	0.01058	0.0053	0.0458
rs1289002	1	163679501	C	T	0.00291031	RP4-640E24.1	59074	intergenic	2.506		7	15	0	1	0	0.046201	0.0088	1.355e-07	0.00665	0.00291	0.0222
rs6698389	1	44051574	G	A	0.00291235	PTPRF	0	intronic	2.055	5	4	5	0	0	0	-0.0419957	0.0089	2.44e-06	0.01637	0.00294	2.51e-08
rs6671362	1	153943788	A	G	0.00291274	CREB3L4	0	intronic	5.121	7	5	5	0	1	0	-0.0411033	0.0086	2.023e-06	0.01031	0.00285	0.000305
rs12126058	1	6744709	C	T	0.00291734	DNAJC11	0	intronic	19.17	6	4	5	1	1	0	-0.0465991	0.0092	4.57e-07	0.00878	0.00305	0.00402
rs7520053	1	44226657	G	A	0.00291948	ST3GAL3	0	intronic	8.995	2b	5	5	0	0	0	-0.043902	0.0093	2.488e-06	0.01685	0.00307	4.14e-08
rs11210888	1	44076630	T	C	0.00292044	PTPRF	0	intronic	0.383	5	4	4	0	1	0	0.0836969	0.0156	8.457e-08	-0.01077	0.00529	0.0415
rs10890267	1	44078604	G	A	0.00292292	PTPRF	0	intronic	4.799	5	4	4	0	1	0	0.0836969	0.0156	8.608e-08	-0.01084	0.00529	0.0405
rs839760	1	43863495	T	C	0.00293025	SZT2	0	intronic	0.485	6	4	5	0	1	0	-0.0407964	0.0087	2.992e-06	0.01279	0.00288	8.71e-06
rs12404425	1	230236137	G	A	0.00295948	GALNT2	0	intronic	0.081	7	5	5	0	1	0	-0.0464	0.0088	1.291e-07	0.00655	0.00291	0.0244
rs200440	1	6713282	G	A	0.00296296	DNAJC11	0	intronic	0.008		4	4	0	1	0	0.0456042	0.0087	1.457e-07	-0.00664	0.00287	0.0208
rs9783098	1	44087141	G	A	0.00297159	PTPRF	0	intronic	3.434	5	4	4	0	1	0	-0.0841972	0.0156	7.172e-08	0.01024	0.00529	0.0529
rs169850	1	200929144	T	C	0.0029772	MROH3P	0	ncRNA_intronic	5.232	7	5	15	0	1	1	-0.0430954	0.0093	3.135e-06	-0.01325	0.00305	1.42e-05
rs12061856	1	150001899	A	G	0.00298119	OTUD7B	19273	intergenic	0.014	7	5	15	0	1	1	0.0632001	0.0117	7.102e-08	-0.00732	0.0038	0.054
rs67602696	1	201012937	C	T	0.00298127	CACNA1S	0	intronic	0.195	5	4	15	0	1	1	0.0454035	0.0097	2.635e-06	0.01165	0.00313	0.000193
rs1567399	1	239211820	T	C	0.00298982	RP11-307O1.1	4227	intergenic	4.06		9	15	0	0	0	0.0511038	0.009	1.421e-08	-0.00186	0.00299	0.533
rs3963479	1	163708990	C	T	0.00299003	RP4-640E24.1	29585	intergenic	3.522	7	9	15	0	0	0	0.0463014	0.0088	1.263e-07	0.00649	0.00291	0.0256
rs2033967	1	163764928	G	A	0.00299718	RP4-640E24.1	25999	intergenic	3.409	7	5	15	0	0	0	-0.0463968	0.0087	1.033e-07	-0.00608	0.00286	0.0337
rs6541274	1	230236505	G	A	0.00299938	GALNT2	0	intronic	2.515	5	5	5	0	1	0	-0.0462953	0.0088	1.321e-07	0.00655	0.00291	0.0244
rs12058355	1	43801186	A	G	0.00300219	MPL	2291	intergenic	0.592	6	5	15	0	1	0	0.041401	0.0089	3.166e-06	-0.01277	0.00292	1.23e-05
rs4657305	1	163762232	C	T	0.00300258	RP4-640E24.1	23303	intergenic	2.977	5	5	15	0	0	0	-0.0458048	0.0087	1.468e-07	-0.00659	0.00286	0.0212
rs10798942	1	30438738	T	C	0.00300362	RP11-111I12.1	48060	intergenic	0.609	5	5	15	0	0	0	-0.0540999	0.0095	1.164e-08	-0.00092	0.00311	0.768
rs12124898	1	150154352	C	T	0.00300751	PLEKHO1	17435	intergenic	4.407	7	2	15	0	1	0	-0.0648052	0.0118	3.884e-08	0.00583	0.00376	0.121
rs6424439	1	72126797	A	G	0.00301307	NEGR1	0	intronic	0.351	7	5	15	0	0	0	0.0430015	0.0086	5.874e-07	0.00848	0.00285	0.00298
rs37454	1	44294411	C	A	0.00301382	ST3GAL3	0	intronic	0.306		4	5	0	0	0	0.0423025	0.0091	3.078e-06	-0.01364	0.00298	4.67e-06
rs6664603	1	200366457	T	C	0.00301393	ZNF281	7610	intergenic	0.426	7	4	15	0	0	0	0.0499048	0.0089	2.378e-08	0.00346	0.00295	0.241
rs4648637	1	2401364	G	T	0.00301621	PLCH2	0	intronic	0.483	5	1	14	0	1	0	0.0494004	0.0094	1.488e-07	-0.00686	0.00297	0.021
rs6426835	1	163701097	A	G	0.00301653	RP4-640E24.1	37478	intergenic	5.843	6	9	15	0	1	0	0.0461008	0.0088	1.393e-07	0.00659	0.00291	0.0232
rs11587427	1	44243049	C	T	0.00301731	ST3GAL3	0	intronic	3.057	7	5	15	0	1	0	-0.0459958	0.0099	3.2e-06	0.01411	0.00323	1.28e-05
rs2782646	1	43892189	G	A	0.00301966	SZT2	0	intronic	12.91	5	4	4	1	1	0	0.0407964	0.0087	3.003e-06	-0.01369	0.00289	2.09e-06
rs6424440	1	72126800	T	C	0.00302128	NEGR1	0	intronic	1.353	7	5	15	0	0	0	0.0428971	0.0086	5.941e-07	0.00849	0.00285	0.00295
rs12029032	1	74041715	A	G	0.00302204	RP4-788P17.1	59183	intergenic	3.01	6	5	15	0	0	0	0.0491044	0.0086	1.26e-08	-0.0002	0.00288	0.944
rs904300	1	30459412	C	T	0.00302356	RP11-111I12.1	27386	intergenic	4.186	7	5	15	0	0	0	-0.0539956	0.0095	1.163e-08	-0.00084	0.00311	0.786
rs28670059	1	239208470	A	C	0.0030262	RP11-307O1.1	7577	intergenic	2.657	4	7	15	0	0	0	-0.0511986	0.009	1.316e-08	0.00144	0.00299	0.63
rs35732878	1	43807539	T	C	0.00302669	MPL	0	intronic	0.758	6	4	15	0	1	0	-0.041401	0.0089	3.222e-06	0.01273	0.00292	1.32e-05
rs1967707	1	230241456	G	A	0.00303236	GALNT2	0	intronic	5.832	4	2	7	0	1	1	-0.046201	0.0088	1.395e-07	0.00659	0.00291	0.0234
rs7516647	1	44237465	C	T	0.00303439	ST3GAL3	0	intronic	1.104	7	5	5	0	1	1	0.043902	0.0093	2.676e-06	-0.01682	0.00307	4.48e-08
rs16830922	1	44037124	T	C	0.00303459	PTPRF	0	intronic	4.24	5	4	4	0	0	1	0.0840993	0.0155	6.232e-08	-0.00963	0.00525	0.0667
rs4506486	1	200453320	C	T	0.00303556	RP11-469A15.2	5898	intergenic	0.874	4	2	15	0	0	0	0.0503984	0.0088	1.24e-08	-0.00028	0.00292	0.924
rs77236314	1	44084083	G	A	0.00303611	PTPRF	0	intronic	9.884	5	4	4	0	1	0	0.0836969	0.0156	8.455e-08	-0.01062	0.0053	0.0449
rs4336891	1	44126440	A	G	0.00303674	KDM4A	0	intronic	14.49	3a	2	4	1	0	0	0.0851985	0.0158	6.45e-08	-0.00987	0.00532	0.0637
rs839752	1	43855546	A	G	0.00303728	SZT2	6	upstream:downstream	8.659	2a	1	1	0	1	1	0.0412955	0.0089	3.319e-06	-0.01233	0.00292	2.44e-05
rs7530960	1	230234084	C	T	0.00304268	GALNT2	0	intronic	2.798	7	4	5	0	1	0	-0.0462953	0.0088	1.374e-07	0.00657	0.00291	0.024
rs1808730	1	44045528	G	A	0.00304443	PTPRF	0	intronic	4.613	6	4	4	0	0	0	0.0418039	0.0089	2.652e-06	-0.01632	0.00294	2.71e-08
rs6701496	1	201007828	G	A	0.00304527	RP11-168O16.2	0	ncRNA_intronic	0.611	5	5	15	0	1	0	0.0452028	0.0097	2.851e-06	0.01172	0.00313	0.000176
rs37455	1	44294228	A	G	0.00304604	ST3GAL3	0	intronic	15.21		4	5	1	0	0	0.042197	0.0091	3.15e-06	-0.01358	0.00298	5.15e-06
rs839995	1	43814864	C	T	0.00304868	MPL	0	intronic	8.484	4	1	1	0	1	0	-0.041401	0.0089	3.276e-06	0.01267	0.00292	1.44e-05
rs501299	1	44051834	A	C	0.00305186	PTPRF	0	intronic	0.266	5	4	5	0	0	0	0.0418039	0.0089	2.649e-06	-0.01642	0.00294	2.24e-08
rs605709	1	44058467	T	C	0.00305528	PTPRF	0	intronic	5.698	5	4	4	0	0	0	-0.0418039	0.0089	2.64e-06	0.01652	0.00294	1.87e-08
rs11209834	1	72224718	G	A	0.00305815	NEGR1	0	intronic	1.483	7	9	15	0	0	0	-0.045002	0.0088	3.602e-07	-0.00798	0.00292	0.00636
rs7537621	1	230236401	C	T	0.0030665	GALNT2	0	intronic	0.799	5	5	5	0	1	0	-0.046201	0.0088	1.383e-07	0.00656	0.00291	0.0242
rs12058502	1	150009841	G	A	0.00306693	RP11-458I7.1	16004	intergenic	3.256	6	5	15	0	1	1	-0.0632001	0.0117	7.115e-08	0.00722	0.0038	0.0573
rs1749959	1	43807075	T	C	0.0030698	MPL	0	intronic	1.167	6	4	15	0	1	0	-0.041401	0.0089	3.299e-06	0.01275	0.00292	1.28e-05
rs3791134	1	44049156	A	G	0.00307056	PTPRF	0	intronic	5.33	5	4	5	0	0	0	-0.0418039	0.0089	2.668e-06	0.01647	0.00294	2.04e-08
rs3791139	1	44051771	T	C	0.00307908	PTPRF	0	intronic	5.213	5	4	5	0	0	0	0.0418039	0.0089	2.699e-06	-0.01636	0.00294	2.59e-08
rs2842184	1	43904316	G	A	0.00307977	SZT2	0	intronic	7.767	5	4	4	0	1	1	-0.0407004	0.0087	3.141e-06	0.01351	0.00288	2.84e-06
rs552638	1	44043392	A	G	0.00308432	PTPRF	0	intronic	2.814	5	4	5	0	0	0	-0.0418039	0.0089	2.713e-06	0.01631	0.00294	2.81e-08
rs80194172	1	44084063	C	T	0.00308623	PTPRF	0	intronic	17.04	5	4	4	1	1	0	-0.0837947	0.0156	8.356e-08	0.0105	0.00529	0.0472
rs1760669	1	43821856	T	C	0.00308681	RP1-92O14.3	0	ncRNA_intronic	0.025		4	5	0	1	1	-0.0412955	0.0089	3.356e-06	0.01261	0.00292	1.6e-05
rs1199038	1	43800001	C	T	0.0030931	MPL	3476	intergenic	3.003	6	5	15	0	1	0	0.041401	0.0089	3.338e-06	-0.01276	0.00292	1.27e-05
rs1879375	1	97807335	G	A	0.00309493	DPYD	0	intronic	1.401	5	2	15	0	0	0	0.0608015	0.0107	1.272e-08	-0.00036	0.00358	0.92
rs12741781	1	243428152	T	G	0.00309579	SDCCAG8	0	intronic	12.73	1b	2	5	1	1	0	0.0467977	0.0092	4.128e-07	0.00848	0.00305	0.00543
rs7551551	1	44213482	A	C	0.00309792	ST3GAL3	0	intronic	1.727	3a	4	5	0	1	0	-0.0437968	0.0093	2.757e-06	0.01691	0.00307	3.79e-08
rs4453002	1	177300809	T	C	0.00309993	RP1-35C21.1	19912	intergenic	5.266	7	5	15	0	0	0	-0.072603	0.0129	1.624e-08	-0.00311	0.00429	0.469
rs839754	1	43855910	C	T	0.00310096	SZT2	0	intronic	7.958	4	1	1	0	1	1	0.0411995	0.0089	3.418e-06	-0.01241	0.00292	2.14e-05
rs11121172	1	8418644	A	C	0.00310321	RERE	0	exonic	0.002	4	4	4	0	1	0	-0.0528012	0.0093	1.308e-08	0.00124	0.00302	0.681
rs11584382	1	44216634	C	T	0.00310776	ST3GAL3	0	intronic	2.435	7	5	5	0	0	0	0.043701	0.0093	2.781e-06	-0.01684	0.00307	4.26e-08
rs11587515	1	44222570	C	T	0.00311008	ST3GAL3	0	intronic	4.862	7	5	5	0	0	0	0.043701	0.0093	2.77e-06	-0.01693	0.00307	3.59e-08
rs66559745	1	43844168	A	G	0.00311351	MED8	5419	intergenic	0.06	7	4	5	0	1	1	-0.0412955	0.0089	3.534e-06	0.01199	0.00293	4.29e-05
rs2842171	1	44039850	A	G	0.0031208	PTPRF	0	intronic	4.617	5	4	5	0	0	1	0.0418039	0.0089	2.759e-06	-0.01634	0.00294	2.61e-08
rs3856199	1	163716904	A	G	0.00312345	RP4-640E24.1	21671	intergenic	1.073	7	5	15	0	1	0	0.0461008	0.0088	1.459e-07	0.00659	0.00291	0.0234
rs11579874	1	200920362	G	A	0.00312557	MROH3P	0	ncRNA_intronic	5.566	5	5	15	0	1	0	0.0441987	0.0095	3.537e-06	0.01278	0.0031	3.74e-05
rs3791044	1	44219933	G	A	0.00312762	ST3GAL3	0	intronic	0.06	7	4	5	0	1	0	0.0437968	0.0093	2.802e-06	-0.0169	0.00307	3.88e-08
rs72678680	1	44240221	A	G	0.00312914	ST3GAL3	0	intronic	6.892	4	2	15	0	1	0	-0.0459003	0.0099	3.385e-06	0.01422	0.00324	1.12e-05
rs10465867	1	73880586	T	C	0.00313167	RP4-598G3.1	59651	intergenic	0.298	7	9	15	0	0	0	0.0456041	0.0086	1.298e-07	-0.00634	0.00287	0.0273
rs61378617	1	239211231	G	A	0.00313312	RP11-307O1.1	4816	intergenic	4.265	7	9	15	0	0	0	-0.0509986	0.009	1.454e-08	0.00164	0.00299	0.585
rs10737495	1	163736925	A	G	0.00313866	RP4-640E24.1	1650	intergenic	7.702	5	9	15	0	1	0	-0.0463968	0.0088	1.373e-07	-0.00649	0.00291	0.0256
rs111888775	1	43808520	A	G	0.00316144	MPL	0	intronic	0.777	6	4	15	0	1	0	-0.0412955	0.0089	3.464e-06	0.01273	0.00292	1.33e-05
rs58219571	1	177289064	A	G	0.00317188	RP1-35C21.1	31657	intergenic	0.07	7	5	15	0	0	0	0.072603	0.0128	1.55e-08	0.00264	0.00429	0.538
rs12073359	1	150008790	T	C	0.003174	RP11-458I7.1	17055	intergenic	0.733	7	5	15	0	1	1	0.063003	0.0117	7.808e-08	-0.0073	0.0038	0.0548
rs37471	1	44277548	C	T	0.00317809	ST3GAL3	0	intronic	2.216		4	5	0	1	0	0.0421012	0.0091	3.319e-06	-0.01388	0.00298	3.2e-06
rs12133863	1	73647602	T	C	0.00318486	RN7SKP19	9684	intergenic	3.757	7	5	15	0	0	0	0.0497051	0.0088	1.412e-08	0.00011	0.00287	0.969
rs7552379	1	163705585	T	C	0.00318688	RP4-640E24.1	32990	intergenic	1.509	6	9	15	0	1	0	-0.0461008	0.0088	1.412e-07	-0.00649	0.00291	0.0255
rs4245639	1	30414051	G	A	0.00318828	RP11-179G8.1	35846	intergenic	0.275	5	5	15	0	0	0	0.0485997	0.0089	4.598e-08	0.0047	0.00295	0.11
rs7549834	1	72223722	G	A	0.00318905	NEGR1	0	intronic	5.725	7	15	15	0	0	0	-0.0452984	0.0089	3.083e-07	-0.00766	0.00292	0.00882
rs1572768	1	200368352	T	G	0.00318905	ZNF281	5715	intergenic	2.955	5	4	5	0	0	0	0.0497997	0.0089	2.118e-08	0.00286	0.00293	0.33
rs12025606	1	74041576	C	T	0.00320825	RP4-788P17.1	59322	intergenic	11.13	6	5	15	0	0	0	-0.0489997	0.0086	1.371e-08	0.00024	0.00288	0.935
rs37458	1	44290530	A	G	0.00320998	ST3GAL3	0	exonic	0.096		4	5	0	0	0	0.0419957	0.009	3.418e-06	-0.01364	0.00298	4.61e-06
rs2790108	1	200369696	C	T	0.00321432	ZNF281	4371	intergenic	11.53		2	5	0	0	0	0.0497997	0.0089	2.004e-08	0.00265	0.00293	0.366
rs6673970	1	44199469	C	A	0.00321805	ST3GAL3	0	intronic	0.463	7	5	5	0	0	0	-0.0435	0.0093	2.95e-06	0.01681	0.00307	4.48e-08
rs839761	1	43863857	A	G	0.00322125	SZT2	0	intronic	4.339	5	4	5	0	1	0	-0.0404987	0.0087	3.517e-06	0.01279	0.00288	8.67e-06
[truncated: 26,145 more rows]

## Sheet: Table S6
Table S6. Functional annotation of candidate SNPs in loci associated with cognitive performance (CP) at condFDR<0.01
[truncated: 29,414 more rows]

[truncated: 5 more sheets: Table S7, Table S8, Table S9, Table S10, Table S11]
